# Supplementary material for: CircRNA circ_0006156 inhibits the metastasis of prostate cancer by blocking the ubiquitination of S100A9
Source: Cancer Gene Ther. 2022 Jun 27;29(11):1731–41. doi: 10.1038/s41417-022-00492-z (PMC9663304; doi:10.1038/s41417-022-00492-z)
Supplement: Supplementary file 3 — Supplemental Table 1 [file 41417_2022_492_MOESM3_ESM.xlsx]

## Sheet: total
Accession	NAT1_count	NAT2_count	TUMOR1_count	TUMOR2_count	NAT1_srpbm	NAT2_srpbm	Mean.NAT	TUMOR1_srpbm	TUMOR2_srpbm	Mean.TUMOR	log2fc	regulation	p-value	q-value(Benjamini et al. 1995)	q-value(Storey et al. 2003)	significance	chr	start	end	strand	exon Count	circType	isoformName	geneName	hosting gene type	flankIntron	gene Discription	GO	KEGG	EC
ciRNA1	3	0	2	4	0.588657	0	0.294329	0.44786	0.730064	0.588962	1.00075	up	0.107554	0.230436	0.115232	no	chrX	48598958	48599352	+	1	ciRNA	ENST00000218056	WDR13	mRNA	chrX:48598957-48599352	WD repeat domain 13 [Source:HGNC Symbol;Acc:HGNC:14352]	GO:0005515(protein binding);GO:0005634(nucleus);GO:0005654(nucleoplasm);GO:0005815(microtubule organizing center);GO:0005886(plasma membrane);GO:1904691(negative regulation of type B pancreatic cell proliferation);GO:1990841(promoter-specific chromatin binding)	NA	NA
ciRNA10	0	0	0	0	0	0	0	0	0	0	0	no	NA	NA	NA	no	chr13	110893889	110894108	-	1	ciRNA	ENST00000489973	ANKRD10	mRNA	chr13:110893263-110894108	ankyrin repeat domain 10 [Source:HGNC Symbol;Acc:HGNC:20265]	GO:0005515(protein binding)	NA	NA
ciRNA100	0	0	0	0	0	0	0	0	0	0	0	no	NA	NA	NA	no	chr19	42344074	42344404	+	1	ciRNA	ENST00000334370	MEGF8	mRNA	chr19:42344073-42344440	multiple EGF like domains 8 [Source:HGNC Symbol;Acc:HGNC:3233]	GO:0003143(embryonic heart tube morphogenesis);GO:0005509(calcium ion binding);GO:0005515(protein binding);GO:0005634(nucleus);GO:0007368(determination of left/right symmetry);GO:0010468(regulation of gene expression);GO:0016020(membrane);GO:0016021(integral component of membrane);GO:0030326(embryonic limb morphogenesis);GO:0030509(BMP signaling pathway);GO:0035108(limb morphogenesis);GO:0042074(…	NA	NA
ciRNA1000	3	0	0	0	0.588657	0	0.294329	0	0	0	-inf	down	NA	NA	NA	no	chr16	19644835	19652090	+	1	ciRNA	ENST00000544670	VPS35L	mRNA	chr16:19644834-19652090	VPS35 endosomal protein sorting factor like [Source:HGNC Symbol;Acc:HGNC:24641]	GO:0005515(protein binding);GO:0005623(cell);GO:0005768(endosome);GO:0005769(early endosome);GO:0005886(plasma membrane);GO:0006893(Golgi to plasma membrane transport);GO:0015031(protein transport);GO:0016020(membrane);GO:0016021(integral component of membrane);GO:0032456(endocytic recycling);GO:0043312(neutrophil degranulation);GO:0101003(ficolin-1-rich granule membrane);GO:1990126(retrograde tr…	NA	NA
ciRNA1001	2	0	0	0	0.392438	0	0.196219	0	0	0	-inf	down	NA	NA	NA	no	chr4	153270335	153281565	+	1	ciRNA	ENST00000491446	TRIM2	mRNA	chr4:153270334-153281565	tripartite motif containing 2 [Source:HGNC Symbol;Acc:HGNC:15974]	GO:0000209(protein polyubiquitination);GO:0004842(ubiquitin-protein transferase activity);GO:0005515(protein binding);GO:0005622(intracellular);GO:0005737(cytoplasm);GO:0008270(zinc ion binding);GO:0016567(protein ubiquitination);GO:0016740(transferase activity);GO:0043161(proteasome-mediated ubiquitin-dependent protein catabolic process);GO:0043523(regulation of neuron apoptotic process);GO:0046…	NA	NA
ciRNA1003	4	0	0	0	0.784876	0	0.392438	0	0	0	-inf	down	NA	NA	NA	no	chr13	30367601	30369520	-	1	ciRNA	ENST00000447147	LINC00426	mRNA	chr13:30367600-30369520	long intergenic non-protein coding RNA 426 [Source:HGNC Symbol;Acc:HGNC:42761]	NA	NA	NA
ciRNA1004	4	0	0	0	0.784876	0	0.392438	0	0	0	-inf	down	NA	NA	NA	no	chr4	94518736	94523875	+	1	ciRNA	ENST00000318007	PDLIM5	mRNA	chr4:94518735-94523875	PDZ and LIM domain 5 [Source:HGNC Symbol;Acc:HGNC:17468]	GO:0003779(actin binding);GO:0005080(protein kinase C binding);GO:0005515(protein binding);GO:0005737(cytoplasm);GO:0005829(cytosol);GO:0005886(plasma membrane);GO:0005913(cell-cell adherens junction);GO:0014069(postsynaptic density);GO:0015629(actin cytoskeleton);GO:0016020(membrane);GO:0030054(cell junction);GO:0042805(actinin binding);GO:0043005(neuron projection);GO:0045202(synapse);GO:004521…	NA	NA
ciRNA1007	2	0	0	0	0.392438	0	0.196219	0	0	0	-inf	down	NA	NA	NA	no	chr5	16916055	16917042	-	1	ciRNA	ENST00000513610	MYO10	mRNA	chr5:16916054-16917042	myosin X [Source:HGNC Symbol;Acc:HGNC:7593]	GO:0000166(nucleotide binding);GO:0001726(ruffle);GO:0003774(motor activity);GO:0003779(actin binding);GO:0005515(protein binding);GO:0005516(calmodulin binding);GO:0005524(ATP binding);GO:0005547(phosphatidylinositol-3,4,5-trisphosphate binding);GO:0005730(nucleolus);GO:0005737(cytoplasm);GO:0005829(cytosol);GO:0005856(cytoskeleton);GO:0005886(plasma membrane);GO:0005938(cell cortex);GO:0007165(…	04666(Fc gamma R-mediated phagocytosis)	NA
ciRNA1009	5	0	2	3	0.981095	0	0.490548	0.44786	0.547548	0.497704	0.0208953	up	0.522131	0.703315	0.352117	no	chr13	23798724	23809924	-	1	ciRNA	ENST00000464194	MIPEP	mRNA	chr13:23798723-23809924	mitochondrial intermediate peptidase [Source:HGNC Symbol;Acc:HGNC:7104]	GO:0004222(metalloendopeptidase activity);GO:0005739(mitochondrion);GO:0005759(mitochondrial matrix);GO:0006508(proteolysis);GO:0006518(peptide metabolic process);GO:0006627(protein processing involved in protein targeting to mitochondrion);GO:0008233(peptidase activity);GO:0008237(metallopeptidase activity);GO:0016787(hydrolase activity);GO:0046872(metal ion binding)	NA	EC:3.4.24.59
ciRNA101	0	0	0	0	0	0	0	0	0	0	0	no	NA	NA	NA	no	chr19	57755692	57755872	+	1	ciRNA	ENST00000489376	ZNF776	mRNA	chr19:57755691-57756871	zinc finger protein 776 [Source:HGNC Symbol;Acc:HGNC:26765]	GO:0000981(DNA-binding transcription factor activity, RNA polymerase II-specific);GO:0003676(nucleic acid binding);GO:0003677(DNA binding);GO:0005622(intracellular);GO:0005634(nucleus);GO:0006355(regulation of transcription, DNA-templated);GO:0006357(regulation of transcription by RNA polymerase II);GO:0045892(negative regulation of transcription, DNA-templated);GO:0046872(metal ion binding)	NA	NA
ciRNA1010	2	0	0	0	0.392438	0	0.196219	0	0	0	-inf	down	NA	NA	NA	no	chr1	58536509	58539306	-	1	ciRNA	ENST00000467509	OMA1	mRNA	chr1:58536508-58539306	OMA1 zinc metallopeptidase [Source:HGNC Symbol;Acc:HGNC:29661]	GO:0002024(diet induced thermogenesis);GO:0004222(metalloendopeptidase activity);GO:0005739(mitochondrion);GO:0005743(mitochondrial inner membrane);GO:0006006(glucose metabolic process);GO:0006508(proteolysis);GO:0006515(protein quality control for misfolded or incompletely synthesized proteins);GO:0006629(lipid metabolic process);GO:0007005(mitochondrion organization);GO:0008233(peptidase activi…	NA	NA
ciRNA1011	2	0	0	0	0.392438	0	0.196219	0	0	0	-inf	down	NA	NA	NA	no	chr13	100305751	100340259	+	1	ciRNA	ENST00000376286	PCCA	mRNA	chr13:100305750-100340259	propionyl-CoA carboxylase subunit alpha [Source:HGNC Symbol;Acc:HGNC:8653]	GO:0000166(nucleotide binding);GO:0004658(propionyl-CoA carboxylase activity);GO:0005515(protein binding);GO:0005524(ATP binding);GO:0005739(mitochondrion);GO:0005759(mitochondrial matrix);GO:0005829(cytosol);GO:0006768(biotin metabolic process);GO:0009374(biotin binding);GO:0016874(ligase activity);GO:0019626(short-chain fatty acid catabolic process);GO:0019899(enzyme binding);GO:0046872(metal i…	00280(Valine, leucine and isoleucine degradation);00630(Glyoxylate and dicarboxylate metabolism);00640(Propanoate metabolism)	EC:6.4.1.3
ciRNA1012	3	0	0	0	0.588657	0	0.294329	0	0	0	-inf	down	NA	NA	NA	no	chr13	95602423	95609513	-	1	ciRNA	ENST00000361396	DZIP1	mRNA	chr13:95602422-95609513	DAZ interacting zinc finger protein 1 [Source:HGNC Symbol;Acc:HGNC:20908]	GO:0003676(nucleic acid binding);GO:0005515(protein binding);GO:0005634(nucleus);GO:0005654(nucleoplasm);GO:0005737(cytoplasm);GO:0005814(centriole);GO:0005815(microtubule organizing center);GO:0005829(cytosol);GO:0005856(cytoskeleton);GO:0005929(cilium);GO:0007224(smoothened signaling pathway);GO:0007275(multicellular organism development);GO:0007281(germ cell development);GO:0007283(spermatogen…	NA	NA
ciRNA1015	6	0	0	0	1.17731	0	0.588657	0	0	0	-inf	down	0.0501188	0.152299	0.0724912	no	chr18	62097681	62102902	-	1	ciRNA	ENST00000639600	PIGN	mRNA	chr18:62097680-62102902	phosphatidylinositol glycan anchor biosynthesis class N [Source:HGNC Symbol;Acc:HGNC:8967]	GO:0003824(catalytic activity);GO:0005783(endoplasmic reticulum);GO:0005789(endoplasmic reticulum membrane);GO:0005829(cytosol);GO:0005886(plasma membrane);GO:0006506(GPI anchor biosynthetic process);GO:0008484(sulfuric ester hydrolase activity);GO:0016020(membrane);GO:0016021(integral component of membrane);GO:0016254(preassembly of GPI anchor in ER membrane);GO:0016740(transferase activity);GO:…	00563(Glycosylphosphatidylinositol (GPI)-anchor biosynthesis)	NA
ciRNA1016	7	0	0	0	1.37353	0	0.686767	0	0	0	-inf	down	0.0287789	0.106943	0.0512126	no	chr7	150248948	150298195	-	1	ciRNA	ENST00000478393	ACTR3C	mRNA	chr7:150248947-150298195	ARP3 actin related protein 3 homolog C [Source:HGNC Symbol;Acc:HGNC:37282]	GO:0000166(nucleotide binding);GO:0003674(molecular_function);GO:0003779(actin binding);GO:0005524(ATP binding);GO:0005885(Arp2/3 protein complex);GO:0007015(actin filament organization);GO:0008150(biological_process);GO:0034314(Arp2/3 complex-mediated actin nucleation);GO:0070062(extracellular exosome)	04530(Tight junction)	NA
ciRNA1017	2	0	0	0	0.392438	0	0.196219	0	0	0	-inf	down	NA	NA	NA	no	chr7	150284753	150298195	-	1	ciRNA	ENST00000478393	ACTR3C	mRNA	chr7:150284752-150298195	ARP3 actin related protein 3 homolog C [Source:HGNC Symbol;Acc:HGNC:37282]	GO:0000166(nucleotide binding);GO:0003674(molecular_function);GO:0003779(actin binding);GO:0005524(ATP binding);GO:0005885(Arp2/3 protein complex);GO:0007015(actin filament organization);GO:0008150(biological_process);GO:0034314(Arp2/3 complex-mediated actin nucleation);GO:0070062(extracellular exosome)	04530(Tight junction)	NA
ciRNA1018	4	0	0	0	0.784876	0	0.392438	0	0	0	-inf	down	NA	NA	NA	no	chr6	89148525	89149413	+	1	ciRNA	ENST00000275072	PM20D2	mRNA	chr6:89148524-89149413	peptidase M20 domain containing 2 [Source:HGNC Symbol;Acc:HGNC:21408]	GO:0005654(nucleoplasm);GO:0006508(proteolysis);GO:0016787(hydrolase activity);GO:0016805(dipeptidase activity);GO:0032268(regulation of cellular protein metabolic process)	NA	NA
ciRNA102	0	0	0	0	0	0	0	0	0	0	0	no	NA	NA	NA	no	chr22	19981766	19981932	-	1	ciRNA	ENST00000263207	ARVCF	mRNA	chr22:19981737-19981932	ARVCF, delta catenin family member [Source:HGNC Symbol;Acc:HGNC:728]	GO:0005515(protein binding);GO:0005622(intracellular);GO:0005634(nucleus);GO:0005737(cytoplasm);GO:0005886(plasma membrane);GO:0005911(cell-cell junction);GO:0005913(cell-cell adherens junction);GO:0007043(cell-cell junction assembly);GO:0007155(cell adhesion);GO:0007275(multicellular organism development);GO:0016339(calcium-dependent cell-cell adhesion via plasma membrane cell adhesion molecules…	NA	NA
ciRNA1020	2	0	0	0	0.392438	0	0.196219	0	0	0	-inf	down	NA	NA	NA	no	chr17	78004170	78009697	+	1	ciRNA	ENST00000636222	TNRC6C	mRNA	chr17:78004169-78009697	trinucleotide repeat containing 6C [Source:HGNC Symbol;Acc:HGNC:29318]	GO:0000932(P-body);GO:0003676(nucleic acid binding);GO:0003723(RNA binding);GO:0005515(protein binding);GO:0005654(nucleoplasm);GO:0005829(cytosol);GO:0006417(regulation of translation);GO:0007223(Wnt signaling pathway, calcium modulating pathway);GO:0010628(positive regulation of gene expression);GO:0010629(negative regulation of gene expression);GO:0031047(gene silencing by RNA);GO:0035068(micr…	NA	NA
ciRNA1021	7	0	0	0	1.37353	0	0.686767	0	0	0	-inf	down	0.0287789	0.106943	0.0512126	no	chr6	35619096	35646850	-	1	ciRNA	ENST00000536438	FKBP5	mRNA	chr6:35619095-35646850	FKBP prolyl isomerase 5 [Source:HGNC Symbol;Acc:HGNC:3721]	GO:0000413(protein peptidyl-prolyl isomerization);GO:0003755(peptidyl-prolyl cis-trans isomerase activity);GO:0005515(protein binding);GO:0005528(FK506 binding);GO:0005634(nucleus);GO:0005654(nucleoplasm);GO:0005737(cytoplasm);GO:0005829(cytosol);GO:0006457(protein folding);GO:0009617(response to bacterium);GO:0016020(membrane);GO:0016853(isomerase activity);GO:0031072(heat shock protein binding)…	04915(Estrogen signaling pathway)	NA
ciRNA1022	12	0	0	0	2.35463	0	1.17731	0	0	0	-inf	down	0.00190669	0.0237552	0.0115777	yes	chr11	33286413	33306009	+	1	ciRNA	ENST00000525975	HIPK3	mRNA	chr11:33286412-33306009	homeodomain interacting protein kinase 3 [Source:HGNC Symbol;Acc:HGNC:4915]	GO:0000166(nucleotide binding);GO:0004672(protein kinase activity);GO:0004674(protein serine/threonine kinase activity);GO:0005524(ATP binding);GO:0005634(nucleus);GO:0005737(cytoplasm);GO:0005829(cytosol);GO:0006468(protein phosphorylation);GO:0006915(apoptotic process);GO:0009299(mRNA transcription);GO:0016301(kinase activity);GO:0016310(phosphorylation);GO:0016604(nuclear body);GO:0016605(PML …	04218(Cellular senescence)	EC:2.7.11.1
ciRNA1023	4	0	0	0	0.784876	0	0.392438	0	0	0	-inf	down	NA	NA	NA	no	chr2	95897437	95910445	-	1	ciRNA	ENST00000612359	ANKRD36C	mRNA	chr2:95897436-95910445	ankyrin repeat domain 36C [Source:HGNC Symbol;Acc:HGNC:32946]	GO:0005515(protein binding);GO:0008200(ion channel inhibitor activity)	NA	NA
ciRNA1025	5	0	0	0	0.981095	0	0.490548	0	0	0	-inf	down	0.0876499	0.210754	0.0980887	no	chr15	89860923	89889140	-	1	ciRNA	ENST00000336418	AP3S2	mRNA	chr15:89860922-89889140	adaptor related protein complex 3 subunit sigma 2 [Source:HGNC Symbol;Acc:HGNC:571]	GO:0005794(Golgi apparatus);GO:0006886(intracellular protein transport);GO:0008089(anterograde axonal transport);GO:0015031(protein transport);GO:0016020(membrane);GO:0016192(vesicle-mediated transport);GO:0030117(membrane coat);GO:0030123(AP-3 adaptor complex);GO:0030659(cytoplasmic vesicle membrane);GO:0031410(cytoplasmic vesicle);GO:0043231(intracellular membrane-bounded organelle);GO:0048490(…	04142(Lysosome)	NA
ciRNA1026	3	0	0	0	0.588657	0	0.294329	0	0	0	-inf	down	NA	NA	NA	no	chr10	119662358	119662730	-	1	ciRNA	ENST00000369085	BAG3	mRNA	chr10:119662357-119662730	BCL2 associated athanogene 3 [Source:HGNC Symbol;Acc:HGNC:939]	GO:0000045(autophagosome assembly);GO:0000774(adenyl-nucleotide exchange factor activity);GO:0001725(stress fiber);GO:0005515(protein binding);GO:0005634(nucleus);GO:0005737(cytoplasm);GO:0005829(cytosol);GO:0005886(plasma membrane);GO:0006457(protein folding);GO:0006915(apoptotic process);GO:0007420(brain development);GO:0008565(protein transporter activity);GO:0008625(extrinsic apoptotic signal…	NA	NA
ciRNA1027	10	0	0	0	1.96219	0	0.981095	0	0	0	-inf	down	0.00558239	0.0466868	0.0224623	yes	chr10	119671267	119671820	-	1	ciRNA	ENST00000369085	BAG3	mRNA	chr10:119671266-119671820	BCL2 associated athanogene 3 [Source:HGNC Symbol;Acc:HGNC:939]	GO:0000045(autophagosome assembly);GO:0000774(adenyl-nucleotide exchange factor activity);GO:0001725(stress fiber);GO:0005515(protein binding);GO:0005634(nucleus);GO:0005737(cytoplasm);GO:0005829(cytosol);GO:0005886(plasma membrane);GO:0006457(protein folding);GO:0006915(apoptotic process);GO:0007420(brain development);GO:0008565(protein transporter activity);GO:0008625(extrinsic apoptotic signal…	NA	NA
ciRNA1028	2	0	0	0	0.392438	0	0.196219	0	0	0	-inf	down	NA	NA	NA	no	chr3	98867291	98881767	-	1	ciRNA	ENST00000326840	DCBLD2	mRNA	chr3:98867290-98881767	discoidin, CUB and LCCL domain containing 2 [Source:HGNC Symbol;Acc:HGNC:24627]	GO:0005515(protein binding);GO:0005887(integral component of plasma membrane);GO:0009986(cell surface);GO:0016020(membrane);GO:0016021(integral component of membrane);GO:0030308(negative regulation of cell growth);GO:0030522(intracellular receptor signaling pathway);GO:0042060(wound healing)	NA	NA
ciRNA1029	4	0	0	0	0.784876	0	0.392438	0	0	0	-inf	down	NA	NA	NA	no	chr8	107989056	107994529	-	1	ciRNA	ENST00000517939	RSPO2	mRNA	chr8:107989055-107994529	R-spondin 2 [Source:HGNC Symbol;Acc:HGNC:28583]	GO:0001649(osteoblast differentiation);GO:0005102(signaling receptor binding);GO:0005109(frizzled binding);GO:0005515(protein binding);GO:0005576(extracellular region);GO:0005615(extracellular space);GO:0007275(multicellular organism development);GO:0008201(heparin binding);GO:0009986(cell surface);GO:0016055(Wnt signaling pathway);GO:0030177(positive regulation of Wnt signaling pathway);GO:00302…	04310(Wnt signaling pathway)	NA
ciRNA103	0	0	0	0	0	0	0	0	0	0	0	no	NA	NA	NA	no	chr20	18288605	18289865	+	1	ciRNA	ENST00000396026	ZNF133	mRNA	chr20:18288604-18297984	zinc finger protein 133 [Source:HGNC Symbol;Acc:HGNC:12917]	GO:0000981(DNA-binding transcription factor activity, RNA polymerase II-specific);GO:0003676(nucleic acid binding);GO:0003677(DNA binding);GO:0003700(DNA-binding transcription factor activity);GO:0005515(protein binding);GO:0005622(intracellular);GO:0005634(nucleus);GO:0006355(regulation of transcription, DNA-templated);GO:0006357(regulation of transcription by RNA polymerase II);GO:0046872(metal…	05168(Herpes simplex virus 1 infection)	NA
ciRNA1030	5	0	0	0	0.981095	0	0.490548	0	0	0	-inf	down	0.0876499	0.210754	0.0980887	no	chr8	124320086	124351118	-	1	ciRNA	ENST00000297632	TMEM65	mRNA	chr8:124320085-124351118	transmembrane protein 65 [Source:HGNC Symbol;Acc:HGNC:25203]	GO:0003231(cardiac ventricle development);GO:0005739(mitochondrion);GO:0005743(mitochondrial inner membrane);GO:0005886(plasma membrane);GO:0014704(intercalated disc);GO:0016020(membrane);GO:0016021(integral component of membrane);GO:1903779(regulation of cardiac conduction)	NA	NA
ciRNA1031	10	0	0	0	1.96219	0	0.981095	0	0	0	-inf	down	0.00558239	0.0466868	0.0224623	yes	chr17	56848696	56856665	+	1	ciRNA	ENST00000572810	DGKE	mRNA	chr17:56848695-56856665	diacylglycerol kinase epsilon [Source:HGNC Symbol;Acc:HGNC:2852]	GO:0000166(nucleotide binding);GO:0003951(NAD+ kinase activity);GO:0004143(diacylglycerol kinase activity);GO:0005524(ATP binding);GO:0005634(nucleus);GO:0005737(cytoplasm);GO:0005829(cytosol);GO:0005886(plasma membrane);GO:0007165(signal transduction);GO:0007205(protein kinase C-activating G protein-coupled receptor signaling pathway);GO:0008654(phospholipid biosynthetic process);GO:0016020(memb…	00561(Glycerolipid metabolism);00564(Glycerophospholipid metabolism);04070(Phosphatidylinositol signaling system);04072(Phospholipase D signaling pathway);05231(Choline metabolism in cancer)	EC:2.7.1.107
ciRNA1032	5	0	0	0	0.981095	0	0.490548	0	0	0	-inf	down	0.0876499	0.210754	0.0980887	no	chr1	215035669	215172183	+	1	ciRNA	ENST00000486921	KCNK2	mRNA	chr1:215035668-215172183	potassium two pore domain channel subfamily K member 2 [Source:HGNC Symbol;Acc:HGNC:6277]	GO:0003231(cardiac ventricle development);GO:0005249(voltage-gated potassium channel activity);GO:0005267(potassium channel activity);GO:0005634(nucleus);GO:0005783(endoplasmic reticulum);GO:0005789(endoplasmic reticulum membrane);GO:0005886(plasma membrane);GO:0005887(integral component of plasma membrane);GO:0006811(ion transport);GO:0006813(potassium ion transport);GO:0007186(G protein-coupled…	04927(Cortisol synthesis and secretion);04934(Cushing syndrome);04971(Gastric acid secretion)	NA
ciRNA1033	11	0	0	0	2.15841	0	1.0792	0	0	0	-inf	down	0.00325652	0.0312922	0.01533	yes	chr1	215164818	215172183	+	1	ciRNA	ENST00000486921	KCNK2	mRNA	chr1:215164817-215172183	potassium two pore domain channel subfamily K member 2 [Source:HGNC Symbol;Acc:HGNC:6277]	GO:0003231(cardiac ventricle development);GO:0005249(voltage-gated potassium channel activity);GO:0005267(potassium channel activity);GO:0005634(nucleus);GO:0005783(endoplasmic reticulum);GO:0005789(endoplasmic reticulum membrane);GO:0005886(plasma membrane);GO:0005887(integral component of plasma membrane);GO:0006811(ion transport);GO:0006813(potassium ion transport);GO:0007186(G protein-coupled…	04927(Cortisol synthesis and secretion);04934(Cushing syndrome);04971(Gastric acid secretion)	NA
ciRNA1037	4	0	0	0	0.784876	0	0.392438	0	0	0	-inf	down	NA	NA	NA	no	chr9	22820738	22821707	+	1	ciRNA	ENST00000436786	LINC01239	mRNA	chr9:22820737-22821707	long intergenic non-protein coding RNA 1239 [Source:HGNC Symbol;Acc:HGNC:49796]	NA	NA	NA
ciRNA1038	4	0	0	0	0.784876	0	0.392438	0	0	0	-inf	down	NA	NA	NA	no	chr3	100294845	100296275	+	1	ciRNA	ENST00000394144	TBC1D23	mRNA	chr3:100294844-100296275	TBC1 domain family member 23 [Source:HGNC Symbol;Acc:HGNC:25622]	GO:0005515(protein binding);GO:0005794(Golgi apparatus);GO:0005802(trans-Golgi network);GO:0005829(cytosol);GO:0007275(multicellular organism development);GO:0007420(brain development);GO:0016192(vesicle-mediated transport);GO:0031175(neuron projection development);GO:0031410(cytoplasmic vesicle);GO:0032680(regulation of tumor necrosis factor production);GO:0032755(positive regulation of interleu…	NA	NA
ciRNA104	0	0	0	0	0	0	0	0	0	0	0	no	NA	NA	NA	no	chr20	36548194	36549076	+	1	ciRNA	ENST00000279022	MYL9	mRNA	chr20:36548193-36549076	myosin light chain 9 [Source:HGNC Symbol;Acc:HGNC:15754]	GO:0001725(stress fiber);GO:0005509(calcium ion binding);GO:0005829(cytosol);GO:0005859(muscle myosin complex);GO:0006936(muscle contraction);GO:0006937(regulation of muscle contraction);GO:0008307(structural constituent of muscle);GO:0016459(myosin complex);GO:0016460(myosin II complex);GO:0030018(Z disc);GO:0032036(myosin heavy chain binding);GO:0045652(regulation of megakaryocyte differentiati…	04022(cGMP-PKG signaling pathway);04024(cAMP signaling pathway);04270(Vascular smooth muscle contraction);04360(Axon guidance);04510(Focal adhesion);04530(Tight junction);04670(Leukocyte transendothelial migration);04810(Regulation of actin cytoskeleton);04921(Oxytocin signaling pathway)	NA
ciRNA1040	4	0	2	0	0.784876	0	0.392438	0.44786	0	0.22393	-0.809416	down	0.725462	0.869369	0.433251	no	chr15	22995099	23003153	-	1	ciRNA	ENST00000614508	TUBGCP5	mRNA	chr15:22995098-23003153	tubulin gamma complex associated protein 5 [Source:HGNC Symbol;Acc:HGNC:18600]	GO:0000226(microtubule cytoskeleton organization);GO:0000278(mitotic cell cycle);GO:0000922(spindle pole);GO:0000923(equatorial microtubule organizing center);GO:0000930(gamma-tubulin complex);GO:0005737(cytoplasm);GO:0005813(centrosome);GO:0005815(microtubule organizing center);GO:0005829(cytosol);GO:0005856(cytoskeleton);GO:0005874(microtubule);GO:0007020(microtubule nucleation);GO:0008017(micr…	NA	NA
ciRNA1041	7	0	0	0	1.37353	0	0.686767	0	0	0	-inf	down	0.0287789	0.106943	0.0512126	no	chr13	44510315	44510702	-	1	ciRNA	ENST00000261489	TSC22D1	mRNA	chr13:44510314-44510702	TSC22 domain family member 1 [Source:HGNC Symbol;Acc:HGNC:16826]	GO:0000981(DNA-binding transcription factor activity, RNA polymerase II-specific);GO:0003700(DNA-binding transcription factor activity);GO:0005515(protein binding);GO:0005634(nucleus);GO:0005737(cytoplasm);GO:0006355(regulation of transcription, DNA-templated);GO:0006357(regulation of transcription by RNA polymerase II);GO:0006366(transcription by RNA polymerase II)	NA	NA
ciRNA1042	2	0	0	0	0.392438	0	0.196219	0	0	0	-inf	down	NA	NA	NA	no	chr6	47281687	47282114	+	1	ciRNA	ENST00000296861	TNFRSF21	mRNA	chr6:47281686-47282114	TNF receptor superfamily member 21 [Source:HGNC Symbol;Acc:HGNC:13469]	GO:0001783(B cell apoptotic process);GO:0002250(adaptive immune response);GO:0002376(immune system process);GO:0005515(protein binding);GO:0005737(cytoplasm);GO:0005886(plasma membrane);GO:0005887(integral component of plasma membrane);GO:0006915(apoptotic process);GO:0006959(humoral immune response);GO:0007165(signal transduction);GO:0007413(axonal fasciculation);GO:0016020(membrane);GO:0016021(…	04060(Cytokine-cytokine receptor interaction)	NA
ciRNA1043	3	0	0	0	0.588657	0	0.294329	0	0	0	-inf	down	NA	NA	NA	no	chr3	141509568	141529802	+	1	ciRNA	ENST00000515549	RASA2	mRNA	chr3:141509567-141529802	RAS p21 protein activator 2 [Source:HGNC Symbol;Acc:HGNC:9872]	GO:0000165(MAPK cascade);GO:0005096(GTPase activator activity);GO:0005543(phospholipid binding);GO:0005737(cytoplasm);GO:0005829(cytosol);GO:0007165(signal transduction);GO:0035556(intracellular signal transduction);GO:0043087(regulation of GTPase activity);GO:0043547(positive regulation of GTPase activity);GO:0046580(negative regulation of Ras protein signal transduction);GO:0046872(metal ion bi…	04010(MAPK signaling pathway);04014(Ras signaling pathway);05203(Viral carcinogenesis)	NA
ciRNA1044	4	0	0	7	0.784876	0	0.392438	0	1.27761	0.638806	0.702912	up	0.114597	0.242105	0.121186	no	chr3	141509568	141540609	+	1	ciRNA	ENST00000515549	RASA2	mRNA	chr3:141509567-141540609	RAS p21 protein activator 2 [Source:HGNC Symbol;Acc:HGNC:9872]	GO:0000165(MAPK cascade);GO:0005096(GTPase activator activity);GO:0005543(phospholipid binding);GO:0005737(cytoplasm);GO:0005829(cytosol);GO:0007165(signal transduction);GO:0035556(intracellular signal transduction);GO:0043087(regulation of GTPase activity);GO:0043547(positive regulation of GTPase activity);GO:0046580(negative regulation of Ras protein signal transduction);GO:0046872(metal ion bi…	04010(MAPK signaling pathway);04014(Ras signaling pathway);05203(Viral carcinogenesis)	NA
ciRNA1045	3	0	0	0	0.588657	0	0.294329	0	0	0	-inf	down	NA	NA	NA	no	chrX	86174693	86206904	+	1	ciRNA	ENST00000373125	DACH2	mRNA	chrX:86174692-86206904	dachshund family transcription factor 2 [Source:HGNC Symbol;Acc:HGNC:16814]	GO:0000981(DNA-binding transcription factor activity, RNA polymerase II-specific);GO:0003677(DNA binding);GO:0005634(nucleus);GO:0005667(transcription factor complex);GO:0006355(regulation of transcription, DNA-templated);GO:0006357(regulation of transcription by RNA polymerase II);GO:0007275(multicellular organism development);GO:0046545(development of primary female sexual characteristics)	NA	NA
ciRNA1046	3	0	0	0	0.588657	0	0.294329	0	0	0	-inf	down	NA	NA	NA	no	chr2	224535528	224567111	-	1	ciRNA	ENST00000264414	CUL3	mRNA	chr2:224535527-224567111	cullin 3 [Source:HGNC Symbol;Acc:HGNC:2553]	GO:0000082(G1/S transition of mitotic cell cycle);GO:0000122(negative regulation of transcription by RNA polymerase II);GO:0000139(Golgi membrane);GO:0000165(MAPK cascade);GO:0000209(protein polyubiquitination);GO:0000278(mitotic cell cycle);GO:0000902(cell morphogenesis);GO:0001701(in utero embryonic development);GO:0001831(trophectodermal cellular morphogenesis);GO:0004842(ubiquitin-protein tra…	04120(Ubiquitin mediated proteolysis);04340(Hedgehog signaling pathway)	NA
ciRNA1047	3	0	0	0	0.588657	0	0.294329	0	0	0	-inf	down	NA	NA	NA	no	chr3	67668213	67671004	+	1	ciRNA	ENST00000464420	SUCLG2-AS1	mRNA	chr3:67668212-67671004	SUCLG2 antisense RNA 1 (head to head) [Source:HGNC Symbol;Acc:HGNC:49643]	NA	NA	NA
ciRNA1048	4	0	0	0	0.784876	0	0.392438	0	0	0	-inf	down	NA	NA	NA	no	chr14	70205177	70227704	+	1	ciRNA	ENST00000555480	AL160191	mRNA	chr14:70205176-70227704	novel transcript, antisense to SLC8A3	NA	NA	NA
ciRNA1049	4	0	0	0	0.784876	0	0.392438	0	0	0	-inf	down	NA	NA	NA	no	chr1	41123963	41151684	-	1	ciRNA	ENST00000397171	SCMH1	mRNA	chr1:41123962-41151684	Scm polycomb group protein homolog 1 [Source:HGNC Symbol;Acc:HGNC:19003]	GO:0005515(protein binding);GO:0005634(nucleus);GO:0005654(nucleoplasm);GO:0006338(chromatin remodeling);GO:0006355(regulation of transcription, DNA-templated);GO:0007275(multicellular organism development);GO:0007283(spermatogenesis);GO:0009952(anterior/posterior pattern specification);GO:0010369(chromocenter);GO:0016458(gene silencing);GO:0045892(negative regulation of transcription, DNA-templa…	NA	NA
ciRNA105	0	0	0	0	0	0	0	0	0	0	0	no	NA	NA	NA	no	chr21	41436030	41437014	+	1	ciRNA	ENST00000398600	MX1	mRNA	chr21:41436029-41437014	MX dynamin like GTPase 1 [Source:HGNC Symbol;Acc:HGNC:7532]	GO:0000166(nucleotide binding);GO:0000266(mitochondrial fission);GO:0002376(immune system process);GO:0003374(dynamin family protein polymerization involved in mitochondrial fission);GO:0003924(GTPase activity);GO:0005515(protein binding);GO:0005525(GTP binding);GO:0005634(nucleus);GO:0005737(cytoplasm);GO:0005783(endoplasmic reticulum);GO:0005789(endoplasmic reticulum membrane);GO:0005829(cytoso…	05160(Hepatitis C);05162(Measles);05164(Influenza A);05165(Human papillomavirus infection)	NA
ciRNA1050	3	0	0	0	0.588657	0	0.294329	0	0	0	-inf	down	NA	NA	NA	no	chr10	86834143	86876085	+	1	ciRNA	ENST00000638429	BMPR1A	mRNA	chr10:86834142-86876085	bone morphogenetic protein receptor type 1A [Source:HGNC Symbol;Acc:HGNC:1076]	GO:0000166(nucleotide binding);GO:0000981(DNA-binding transcription factor activity, RNA polymerase II-specific);GO:0001701(in utero embryonic development);GO:0001707(mesoderm formation);GO:0001756(somitogenesis);GO:0001880(Mullerian duct regression);GO:0002053(positive regulation of mesenchymal cell proliferation);GO:0002062(chondrocyte differentiation);GO:0003007(heart morphogenesis);GO:0003148…	04060(Cytokine-cytokine receptor interaction);04350(TGF-beta signaling pathway);04390(Hippo signaling pathway);04550(Signaling pathways regulating pluripotency of stem cells);05418(Fluid shear stress and atherosclerosis)	NA
ciRNA1051	3	0	0	0	0.588657	0	0.294329	0	0	0	-inf	down	NA	NA	NA	no	chr22	50592483	50595262	+	1	ciRNA	ENST00000406938	CHKB	mRNA	chr22:50592482-50595262	choline kinase beta [Source:HGNC Symbol;Acc:HGNC:1938]	GO:0000166(nucleotide binding);GO:0004103(choline kinase activity);GO:0004305(ethanolamine kinase activity);GO:0005524(ATP binding);GO:0005829(cytosol);GO:0006629(lipid metabolic process);GO:0006646(phosphatidylethanolamine biosynthetic process);GO:0006656(phosphatidylcholine biosynthetic process);GO:0006657(CDP-choline pathway);GO:0008654(phospholipid biosynthetic process);GO:0016301(kinase acti…	00564(Glycerophospholipid metabolism);05231(Choline metabolism in cancer)	NA
ciRNA1052	2	0	0	0	0.392438	0	0.196219	0	0	0	-inf	down	NA	NA	NA	no	chr4	79195836	79245568	+	1	ciRNA	ENST00000651041	LINC01088	mRNA	chr4:79195835-79245568	long intergenic non-protein coding RNA 1088 [Source:HGNC Symbol;Acc:HGNC:49148]	NA	NA	NA
ciRNA1053	2	0	0	0	0.392438	0	0.196219	0	0	0	-inf	down	NA	NA	NA	no	chr8	140580905	140585311	-	1	ciRNA	ENST00000220592	AGO2	mRNA	chr8:140580904-140585311	argonaute RISC catalytic component 2 [Source:HGNC Symbol;Acc:HGNC:3263]	GO:0000340(RNA 7-methylguanosine cap binding);GO:0000932(P-body);GO:0000993(RNA polymerase II complex binding);GO:0001047(core promoter binding);GO:0003676(nucleic acid binding);GO:0003723(RNA binding);GO:0003725(double-stranded RNA binding);GO:0003727(single-stranded RNA binding);GO:0003729(mRNA binding);GO:0003743(translation initiation factor activity);GO:0004518(nuclease activity);GO:0004519(…	NA	NA
ciRNA1054	2	0	0	0	0.392438	0	0.196219	0	0	0	-inf	down	NA	NA	NA	no	chr13	39227829	39265309	-	1	ciRNA	ENST00000648377	LHFPL6	mRNA	chr13:39227828-39265309	LHFPL tetraspan subfamily member 6 [Source:HGNC Symbol;Acc:HGNC:6586]	GO:0016020(membrane);GO:0016021(integral component of membrane)	NA	NA
ciRNA1055	4	0	4	0	0.784876	0	0.392438	0.895721	0	0.44786	0.190584	up	0.566992	0.750953	0.375548	no	chr1	112996841	112999109	+	1	ciRNA	ENST00000416193	SLC16A1-AS1	mRNA	chr1:112996840-112999109	SLC16A1 antisense RNA 1 [Source:HGNC Symbol;Acc:HGNC:49445]	NA	NA	NA
ciRNA1056	4	0	0	0	0.784876	0	0.392438	0	0	0	-inf	down	NA	NA	NA	no	chr20	16494291	16517734	-	1	ciRNA	ENST00000354981	KIF16B	mRNA	chr20:16494290-16517734	kinesin family member 16B [Source:HGNC Symbol;Acc:HGNC:15869]	GO:0000166(nucleotide binding);GO:0001704(formation of primary germ layer);GO:0001919(regulation of receptor recycling);GO:0003774(motor activity);GO:0003777(microtubule motor activity);GO:0005515(protein binding);GO:0005524(ATP binding);GO:0005547(phosphatidylinositol-3,4,5-trisphosphate binding);GO:0005737(cytoplasm);GO:0005768(endosome);GO:0005769(early endosome);GO:0005829(cytosol);GO:0005856…	NA	NA
ciRNA1057	3	0	0	0	0.588657	0	0.294329	0	0	0	-inf	down	NA	NA	NA	no	chr6	149759328	149773169	+	1	ciRNA	ENST00000367384	PCMT1	mRNA	chr6:149759327-149773169	protein-L-isoaspartate (D-aspartate) O-methyltransferase [Source:HGNC Symbol;Acc:HGNC:8728]	GO:0004719(protein-L-isoaspartate (D-aspartate) O-methyltransferase activity);GO:0005515(protein binding);GO:0005737(cytoplasm);GO:0005829(cytosol);GO:0006464(cellular protein modification process);GO:0006479(protein methylation);GO:0008168(methyltransferase activity);GO:0016740(transferase activity);GO:0030091(protein repair);GO:0032259(methylation);GO:0045296(cadherin binding);GO:0070062(extrac…	NA	NA
ciRNA1059	5	0	0	0	0.981095	0	0.490548	0	0	0	-inf	down	0.0876499	0.210754	0.0980887	no	chr11	61437625	61438362	+	1	ciRNA	ENST00000544025	AP003108	mRNA	chr11:61437624-61438362	novel transcript	GO:0005739(mitochondrion);GO:0005759(mitochondrial matrix);GO:0006121(mitochondrial electron transport, succinate to ubiquinone);GO:0018293(protein-FAD linkage)	NA	NA
ciRNA106	0	0	0	0	0	0	0	0	0	0	0	no	NA	NA	NA	no	chr21	45997484	45997673	+	1	ciRNA	ENST00000361866	COL6A1	mRNA	chr21:45997483-45997699	collagen type VI alpha 1 chain [Source:HGNC Symbol;Acc:HGNC:2211]	GO:0001649(osteoblast differentiation);GO:0003429(growth plate cartilage chondrocyte morphogenesis);GO:0005576(extracellular region);GO:0005581(collagen trimer);GO:0005589(collagen type VI trimer);GO:0005615(extracellular space);GO:0005765(lysosomal membrane);GO:0005788(endoplasmic reticulum lumen);GO:0007155(cell adhesion);GO:0016020(membrane);GO:0030020(extracellular matrix structural constitue…	04151(PI3K-Akt signaling pathway);04510(Focal adhesion);04512(ECM-receptor interaction);04974(Protein digestion and absorption);05165(Human papillomavirus infection)	NA
ciRNA1060	2	0	0	0	0.392438	0	0.196219	0	0	0	-inf	down	NA	NA	NA	no	chr1	51573993	51581203	+	1	ciRNA	ENST00000431943	CALR4P	mRNA	chr1:51573992-51581203	calreticulin 4, pseudogene [Source:HGNC Symbol;Acc:HGNC:35456]	NA	NA	NA
ciRNA1061	3	0	0	0	0.588657	0	0.294329	0	0	0	-inf	down	NA	NA	NA	no	chr3	172060710	172133546	+	1	ciRNA	ENST00000415807	FNDC3B	mRNA	chr3:172060709-172133546	fibronectin type III domain containing 3B [Source:HGNC Symbol;Acc:HGNC:24670]	GO:0003723(RNA binding);GO:0005515(protein binding);GO:0016020(membrane);GO:0016021(integral component of membrane)	NA	NA
ciRNA1062	2	0	0	0	0.392438	0	0.196219	0	0	0	-inf	down	NA	NA	NA	no	chr3	172247533	172262083	+	1	ciRNA	ENST00000415807	FNDC3B	mRNA	chr3:172247532-172262083	fibronectin type III domain containing 3B [Source:HGNC Symbol;Acc:HGNC:24670]	GO:0003723(RNA binding);GO:0005515(protein binding);GO:0016020(membrane);GO:0016021(integral component of membrane)	NA	NA
ciRNA1063	3	0	0	0	0.588657	0	0.294329	0	0	0	-inf	down	NA	NA	NA	no	chr5	122931861	122946159	+	1	ciRNA	ENST00000513613	SNX24	mRNA	chr5:122931860-122946159	sorting nexin 24 [Source:HGNC Symbol;Acc:HGNC:21533]	GO:0008289(lipid binding);GO:0010314(phosphatidylinositol-5-phosphate binding);GO:0015031(protein transport);GO:0016020(membrane);GO:0030659(cytoplasmic vesicle membrane);GO:0031410(cytoplasmic vesicle);GO:0032266(phosphatidylinositol-3-phosphate binding);GO:0035091(phosphatidylinositol binding);GO:0070273(phosphatidylinositol-4-phosphate binding)	NA	NA
ciRNA1064	5	0	0	0	0.981095	0	0.490548	0	0	0	-inf	down	0.0876499	0.210754	0.0980887	no	chr14	55279366	55279588	+	1	ciRNA	ENST00000313833	FBXO34	mRNA	chr14:55279365-55279588	F-box protein 34 [Source:HGNC Symbol;Acc:HGNC:20201]	GO:0005515(protein binding)	NA	NA
ciRNA1065	7	0	0	0	1.37353	0	0.686767	0	0	0	-inf	down	0.0287789	0.106943	0.0512126	no	chr3	12597192	12597654	-	1	ciRNA	ENST00000251849	RAF1	mRNA	chr3:12597191-12597654	Raf-1 proto-oncogene, serine/threonine kinase [Source:HGNC Symbol;Acc:HGNC:9829]	GO:0000165(MAPK cascade);GO:0000166(nucleotide binding);GO:0000186(activation of MAPKK activity);GO:0001666(response to hypoxia);GO:0001678(cellular glucose homeostasis);GO:0001934(positive regulation of protein phosphorylation);GO:0002223(stimulatory C-type lectin receptor signaling pathway);GO:0004672(protein kinase activity);GO:0004674(protein serine/threonine kinase activity);GO:0004709(MAP k…	01521(EGFR tyrosine kinase inhibitor resistance);01522(Endocrine resistance);04010(MAPK signaling pathway);04012(ErbB signaling pathway);04014(Ras signaling pathway);04015(Rap1 signaling pathway);04022(cGMP-PKG signaling pathway);04024(cAMP signaling pathway);04062(Chemokine signaling pathway);04068(FoxO signaling pathway);04071(Sphingolipid signaling pathway);04072(Phospholipase D signaling path…	EC:2.7.11.1
ciRNA1066	5	0	0	0	0.981095	0	0.490548	0	0	0	-inf	down	0.0876499	0.210754	0.0980887	no	chr21	28446290	28496973	-	1	ciRNA	ENST00000433310	AF165147	mRNA	chr21:28446289-28496973	novel transcript	NA	NA	NA
ciRNA1068	3	0	0	0	0.588657	0	0.294329	0	0	0	-inf	down	NA	NA	NA	no	chr17	30605927	30610942	+	1	ciRNA	ENST00000583030	AC005562	mRNA	chr17:30605926-30610942	novel transcript	NA	NA	NA
ciRNA1069	3	0	0	0	0.588657	0	0.294329	0	0	0	-inf	down	NA	NA	NA	no	chrX	17029526	17141558	+	1	ciRNA	ENST00000357277	REPS2	mRNA	chrX:17029525-17141558	RALBP1 associated Eps domain containing 2 [Source:HGNC Symbol;Acc:HGNC:9963]	GO:0005509(calcium ion binding);GO:0005515(protein binding);GO:0005737(cytoplasm);GO:0005829(cytosol);GO:0007173(epidermal growth factor receptor signaling pathway);GO:0046872(metal ion binding);GO:0061024(membrane organization);GO:0065003(protein-containing complex assembly)	NA	NA
ciRNA107	0	0	0	0	0	0	0	0	0	0	0	no	NA	NA	NA	no	chr7	35847048	35847360	+	1	ciRNA	ENST00000634700	SEPT7	mRNA	chr7:35847047-35847914	septin 7 [Source:HGNC Symbol;Acc:HGNC:1717]	GO:0000166(nucleotide binding);GO:0000775(chromosome, centromeric region);GO:0000776(kinetochore);GO:0000777(condensed chromosome kinetochore);GO:0001725(stress fiber);GO:0003924(GTPase activity);GO:0005198(structural molecule activity);GO:0005515(protein binding);GO:0005525(GTP binding);GO:0005634(nucleus);GO:0005694(chromosome);GO:0005737(cytoplasm);GO:0005819(spindle);GO:0005829(cytosol);GO:00…	NA	NA
ciRNA1072	2	0	0	0	0.392438	0	0.196219	0	0	0	-inf	down	NA	NA	NA	no	chr15	45517508	45517655	-	1	ciRNA	ENST00000261867	SLC30A4	mRNA	chr15:45517507-45517655	solute carrier family 30 member 4 [Source:HGNC Symbol;Acc:HGNC:11015]	GO:0005385(zinc ion transmembrane transporter activity);GO:0005515(protein binding);GO:0005737(cytoplasm);GO:0005764(lysosome);GO:0005765(lysosomal membrane);GO:0005768(endosome);GO:0005770(late endosome);GO:0005886(plasma membrane);GO:0006811(ion transport);GO:0006812(cation transport);GO:0006829(zinc ion transport);GO:0008324(cation transmembrane transporter activity);GO:0009636(response to tox…	NA	NA
ciRNA1073	2	0	0	0	0.392438	0	0.196219	0	0	0	-inf	down	NA	NA	NA	no	chr3	139419557	139459985	+	1	ciRNA	ENST00000504670	AC097103	mRNA	chr3:139419556-139459985	novel transcript, antisense to RBP2, RBP1 & NMNAT3	NA	NA	NA
ciRNA1075	2	0	0	0	0.392438	0	0.196219	0	0	0	-inf	down	NA	NA	NA	no	chr3	72149395	72159467	+	1	ciRNA	ENST00000468646	LINC00877	mRNA	chr3:72149394-72159467	long intergenic non-protein coding RNA 877 [Source:HGNC Symbol;Acc:HGNC:27706]	NA	NA	NA
ciRNA1076	2	0	0	0	0.392438	0	0.196219	0	0	0	-inf	down	NA	NA	NA	no	chrX	124039682	124042645	+	1	ciRNA	ENST00000394477	STAG2	mRNA	chrX:124039681-124042645	stromal antigen 2 [Source:HGNC Symbol;Acc:HGNC:11355]	GO:0000775(chromosome, centromeric region);GO:0000785(chromatin);GO:0003682(chromatin binding);GO:0005515(protein binding);GO:0005634(nucleus);GO:0005654(nucleoplasm);GO:0005694(chromosome);GO:0005829(cytosol);GO:0007049(cell cycle);GO:0007059(chromosome segregation);GO:0007062(sister chromatid cohesion);GO:0008278(cohesin complex);GO:0016020(membrane);GO:0016363(nuclear matrix);GO:0032876(negati…	04110(Cell cycle)	NA
ciRNA1077	5	0	0	0	0.981095	0	0.490548	0	0	0	-inf	down	0.0876499	0.210754	0.0980887	no	chr11	108744822	108746295	+	1	ciRNA	ENST00000322536	DDX10	mRNA	chr11:108744821-108746295	DEAD-box helicase 10 [Source:HGNC Symbol;Acc:HGNC:2735]	GO:0000166(nucleotide binding);GO:0003676(nucleic acid binding);GO:0003723(RNA binding);GO:0003724(RNA helicase activity);GO:0004386(helicase activity);GO:0005524(ATP binding);GO:0016787(hydrolase activity);GO:0097065(anterior head development)	NA	EC:3.6.4.13
ciRNA1078	4	0	0	0	0.784876	0	0.392438	0	0	0	-inf	down	NA	NA	NA	no	chr19	27918683	27919858	+	1	ciRNA	ENST00000592806	AC006504	mRNA	chr19:27918682-27919858	novel transcript	NA	NA	NA
ciRNA1079	4	0	0	0	0.784876	0	0.392438	0	0	0	-inf	down	NA	NA	NA	no	chr4	102304317	102324998	-	1	ciRNA	ENST00000424970	SLC39A8	mRNA	chr4:102304316-102324998	solute carrier family 39 member 8 [Source:HGNC Symbol;Acc:HGNC:20862]	GO:0005385(zinc ion transmembrane transporter activity);GO:0005886(plasma membrane);GO:0005887(integral component of plasma membrane);GO:0006811(ion transport);GO:0006829(zinc ion transport);GO:0006882(cellular zinc ion homeostasis);GO:0016020(membrane);GO:0016021(integral component of membrane);GO:0030001(metal ion transport);GO:0031090(organelle membrane);GO:0046873(metal ion transmembrane tran…	04216(Ferroptosis)	NA
ciRNA108	3	0	2	0	0.588657	0	0.294329	0.44786	0	0.22393	-0.394378	down	0.995826	1	0.499966	no	chr7	94427886	94428292	+	1	ciRNA	ENST00000297268	COL1A2	mRNA	chr7:94427885-94428292	collagen type I alpha 2 chain [Source:HGNC Symbol;Acc:HGNC:2198]	GO:0001501(skeletal system development);GO:0001568(blood vessel development);GO:0002020(protease binding);GO:0005201(extracellular matrix structural constituent);GO:0005515(protein binding);GO:0005576(extracellular region);GO:0005581(collagen trimer);GO:0005584(collagen type I trimer);GO:0005615(extracellular space);GO:0005783(endoplasmic reticulum);GO:0005788(endoplasmic reticulum lumen);GO:0007…	04151(PI3K-Akt signaling pathway);04510(Focal adhesion);04512(ECM-receptor interaction);04611(Platelet activation);04926(Relaxin signaling pathway);04933(AGE-RAGE signaling pathway in diabetic complications);04974(Protein digestion and absorption);05146(Amoebiasis);05165(Human papillomavirus infection)	NA
ciRNA1080	2	0	0	0	0.392438	0	0.196219	0	0	0	-inf	down	NA	NA	NA	no	chr2	58119935	58154802	+	1	ciRNA	ENST00000648897	VRK2	mRNA	chr2:58119934-58154802	VRK serine/threonine kinase 2 [Source:HGNC Symbol;Acc:HGNC:12719]	GO:0000166(nucleotide binding);GO:0004672(protein kinase activity);GO:0004674(protein serine/threonine kinase activity);GO:0005515(protein binding);GO:0005524(ATP binding);GO:0005634(nucleus);GO:0005737(cytoplasm);GO:0005739(mitochondrion);GO:0005783(endoplasmic reticulum);GO:0005789(endoplasmic reticulum membrane);GO:0006468(protein phosphorylation);GO:0016020(membrane);GO:0016021(integral compo…	NA	EC:2.7.11.1
ciRNA1081	6	0	0	0	1.17731	0	0.588657	0	0	0	-inf	down	0.0501188	0.152299	0.0724912	no	chr5	118926979	118944649	-	1	ciRNA	ENST00000510708	DTWD2	mRNA	chr5:118926978-118944649	DTW domain containing 2 [Source:HGNC Symbol;Acc:HGNC:19334]	NA	NA	NA
ciRNA1083	11	0	0	0	2.15841	0	1.0792	0	0	0	-inf	down	0.00325652	0.0312922	0.01533	yes	chr2	232564247	232569844	+	1	ciRNA	ENST00000463074	EIF4E2	mRNA	chr2:232564246-232569844	eukaryotic translation initiation factor 4E family member 2 [Source:HGNC Symbol;Acc:HGNC:3293]	GO:0000339(RNA cap binding);GO:0000340(RNA 7-methylguanosine cap binding);GO:0001701(in utero embryonic development);GO:0003723(RNA binding);GO:0003743(translation initiation factor activity);GO:0005515(protein binding);GO:0005737(cytoplasm);GO:0005829(cytosol);GO:0005845(mRNA cap binding complex);GO:0006412(translation);GO:0006413(translational initiation);GO:0006417(regulation of translation);G…	01521(EGFR tyrosine kinase inhibitor resistance);03013(RNA transport);04066(HIF-1 signaling pathway);04150(mTOR signaling pathway);04151(PI3K-Akt signaling pathway);04211(Longevity regulating pathway);04910(Insulin signaling pathway)	NA
ciRNA1084	4	0	0	0	0.784876	0	0.392438	0	0	0	-inf	down	NA	NA	NA	no	chr10	45059387	45092468	+	1	ciRNA	ENST00000602156	AL358394	mRNA	chr10:45059386-45092468	novel transcript	NA	NA	NA
ciRNA1085	10	0	0	0	1.96219	0	0.981095	0	0	0	-inf	down	0.00558239	0.0466868	0.0224623	yes	chr17	35168061	35168685	+	1	ciRNA	ENST00000268876	UNC45B	mRNA	chr17:35168060-35168685	unc-45 myosin chaperone B [Source:HGNC Symbol;Acc:HGNC:14304]	GO:0002088(lens development in camera-type eye);GO:0005515(protein binding);GO:0005737(cytoplasm);GO:0005829(cytosol);GO:0007275(multicellular organism development);GO:0007517(muscle organ development);GO:0030154(cell differentiation);GO:0051879(Hsp90 protein binding);GO:0061077(chaperone-mediated protein folding)	NA	NA
ciRNA1086	4	0	0	0	0.784876	0	0.392438	0	0	0	-inf	down	NA	NA	NA	no	chr5	123532569	123557564	+	1	ciRNA	ENST00000345990	CSNK1G3	mRNA	chr5:123532568-123557564	casein kinase 1 gamma 3 [Source:HGNC Symbol;Acc:HGNC:2456]	GO:0000166(nucleotide binding);GO:0004672(protein kinase activity);GO:0004674(protein serine/threonine kinase activity);GO:0005524(ATP binding);GO:0005634(nucleus);GO:0005737(cytoplasm);GO:0005886(plasma membrane);GO:0006464(cellular protein modification process);GO:0006468(protein phosphorylation);GO:0006897(endocytosis);GO:0007165(signal transduction);GO:0016055(Wnt signaling pathway);GO:001630…	04340(Hedgehog signaling pathway)	EC:2.7.11.1
ciRNA1087	8	0	11	5	1.56975	0	0.784876	2.46323	0.91258	1.68791	1.1047	up	0.00858777	0.0559296	0.02805	yes	chr7	76099440	76101414	-	1	ciRNA	ENST00000434037	GTF2IP7	mRNA	chr7:76099439-76101414	general transcription factor IIi pseudogene 7 [Source:HGNC Symbol;Acc:HGNC:51720]	NA	NA	NA
ciRNA1088	3	0	5	0	0.588657	0	0.294329	1.11965	0	0.559826	0.92755	up	0.200083	0.364862	0.181373	no	chr7	151481549	151491014	-	1	ciRNA	ENST00000262187	RHEB	mRNA	chr7:151481548-151491014	Ras homolog, mTORC1 binding [Source:HGNC Symbol;Acc:HGNC:10011]	GO:0000139(Golgi membrane);GO:0000166(nucleotide binding);GO:0000287(magnesium ion binding);GO:0003924(GTPase activity);GO:0005515(protein binding);GO:0005525(GTP binding);GO:0005681(spliceosomal complex);GO:0005737(cytoplasm);GO:0005765(lysosomal membrane);GO:0005783(endoplasmic reticulum);GO:0005789(endoplasmic reticulum membrane);GO:0005794(Golgi apparatus);GO:0005829(cytosol);GO:0007050(cell …	04072(Phospholipase D signaling pathway);04140(Autophagy - animal);04150(mTOR signaling pathway);04151(PI3K-Akt signaling pathway);04152(AMPK signaling pathway);04211(Longevity regulating pathway);04218(Cellular senescence);04714(Thermogenesis);04910(Insulin signaling pathway);04919(Thyroid hormone signaling pathway);05163(Human cytomegalovirus infection);05165(Human papillomavirus infection);051…	NA
ciRNA1089	3	0	0	0	0.588657	0	0.294329	0	0	0	-inf	down	NA	NA	NA	no	chr2	235685484	235717644	+	1	ciRNA	ENST00000304032	AGAP1	mRNA	chr2:235685483-235717644	ArfGAP with GTPase domain, ankyrin repeat and PH domain 1 [Source:HGNC Symbol;Acc:HGNC:16922]	GO:0000166(nucleotide binding);GO:0003924(GTPase activity);GO:0005096(GTPase activator activity);GO:0005515(protein binding);GO:0005525(GTP binding);GO:0005543(phospholipid binding);GO:0005634(nucleus);GO:0005737(cytoplasm);GO:0015031(protein transport);GO:0043547(positive regulation of GTPase activity);GO:0046872(metal ion binding)	04144(Endocytosis)	NA
ciRNA109	0	0	0	0	0	0	0	0	0	0	0	no	NA	NA	NA	no	chr7	100685171	100685343	-	1	ciRNA	ENST00000275732	GIGYF1	mRNA	chr7:100685146-100685343	GRB10 interacting GYF protein 1 [Source:HGNC Symbol;Acc:HGNC:9126]	GO:0005515(protein binding);GO:0008150(biological_process);GO:0032991(protein-containing complex);GO:0048009(insulin-like growth factor receptor signaling pathway)	NA	NA
ciRNA1091	2	0	0	0	0.392438	0	0.196219	0	0	0	-inf	down	NA	NA	NA	no	chr10	211645	237677	+	1	ciRNA	ENST00000439456	ZMYND11	mRNA	chr10:211644-237677	zinc finger MYND-type containing 11 [Source:HGNC Symbol;Acc:HGNC:16966]	GO:0003677(DNA binding);GO:0003690(double-stranded DNA binding);GO:0003714(transcription corepressor activity);GO:0005515(protein binding);GO:0005634(nucleus);GO:0005654(nucleoplasm);GO:0005694(chromosome);GO:0006325(chromatin organization);GO:0007049(cell cycle);GO:0008270(zinc ion binding);GO:0008283(cell population proliferation);GO:0016020(membrane);GO:0016021(integral component of membrane);…	NA	NA
ciRNA1092	3	0	0	0	0.588657	0	0.294329	0	0	0	-inf	down	NA	NA	NA	no	chr11	78453970	78469313	-	1	ciRNA	ENST00000281038	NARS2	mRNA	chr11:78453969-78469313	asparaginyl-tRNA synthetase 2, mitochondrial [Source:HGNC Symbol;Acc:HGNC:26274]	GO:0000166(nucleotide binding);GO:0003676(nucleic acid binding);GO:0004812(aminoacyl-tRNA ligase activity);GO:0004816(asparagine-tRNA ligase activity);GO:0005524(ATP binding);GO:0005654(nucleoplasm);GO:0005739(mitochondrion);GO:0005759(mitochondrial matrix);GO:0005829(cytosol);GO:0006412(translation);GO:0006418(tRNA aminoacylation for protein translation);GO:0006421(asparaginyl-tRNA aminoacylatio…	00970(Aminoacyl-tRNA biosynthesis)	EC:6.1.1.22
ciRNA1094	3	0	0	0	0.588657	0	0.294329	0	0	0	-inf	down	NA	NA	NA	no	chr16	15739409	15740347	-	1	ciRNA	ENST00000300036	MYH11	mRNA	chr16:15739408-15740347	myosin heavy chain 11 [Source:HGNC Symbol;Acc:HGNC:7569]	GO:0000166(nucleotide binding);GO:0003774(motor activity);GO:0003779(actin binding);GO:0005515(protein binding);GO:0005516(calmodulin binding);GO:0005524(ATP binding);GO:0005829(cytosol);GO:0005859(muscle myosin complex);GO:0006936(muscle contraction);GO:0006939(smooth muscle contraction);GO:0008307(structural constituent of muscle);GO:0016459(myosin complex);GO:0030241(skeletal muscle myosin thi…	04270(Vascular smooth muscle contraction);04530(Tight junction)	NA
ciRNA1096	2	0	0	0	0.392438	0	0.196219	0	0	0	-inf	down	NA	NA	NA	no	chr1	59339958	59411367	+	1	ciRNA	ENST00000582567	FGGY	mRNA	chr1:59339957-59411367	FGGY carbohydrate kinase domain containing [Source:HGNC Symbol;Acc:HGNC:25610]	GO:0005575(cellular_component);GO:0005623(cell);GO:0005975(carbohydrate metabolic process);GO:0016301(kinase activity);GO:0016310(phosphorylation);GO:0016740(transferase activity);GO:0016773(phosphotransferase activity, alcohol group as acceptor);GO:0019150(D-ribulokinase activity);GO:0019321(pentose metabolic process);GO:0046835(carbohydrate phosphorylation);GO:0070050(neuron cellular homeostasi…	NA	NA
ciRNA1097	7	0	0	0	1.37353	0	0.686767	0	0	0	-inf	down	0.0287789	0.106943	0.0512126	no	chr2	38340087	38343512	-	1	ciRNA	ENST00000378954	ATL2	mRNA	chr2:38340086-38343512	atlastin GTPase 2 [Source:HGNC Symbol;Acc:HGNC:24047]	GO:0000166(nucleotide binding);GO:0003924(GTPase activity);GO:0005515(protein binding);GO:0005525(GTP binding);GO:0005783(endoplasmic reticulum);GO:0005789(endoplasmic reticulum membrane);GO:0007029(endoplasmic reticulum organization);GO:0007030(Golgi organization);GO:0016020(membrane);GO:0016021(integral component of membrane);GO:0016787(hydrolase activity);GO:0042802(identical protein binding);…	NA	NA
ciRNA1098	4	0	0	0	0.784876	0	0.392438	0	0	0	-inf	down	NA	NA	NA	no	chrX	22705999	22706296	-	1	ciRNA	ENST00000608254	PTCHD1-AS	mRNA	chrX:22705998-22706296	PTCHD1 antisense RNA (head to head) [Source:HGNC Symbol;Acc:HGNC:37703]	NA	NA	NA
ciRNA1099	0	1	0	0	0	0.204101	0.102051	0	0	0	-inf	down	NA	NA	NA	no	chrX	2622735	2623373	+	1	ciRNA	ENST00000430562	CD99P1	mRNA	chrX:2622734-2623384	CD99 molecule pseudogene 1 [Source:HGNC Symbol;Acc:HGNC:7083]	NA	NA	NA
ciRNA11	0	0	0	0	0	0	0	0	0	0	0	no	NA	NA	NA	no	chr12	46364004	46364388	-	1	ciRNA	ENST00000256689	SLC38A2	mRNA	chr12:46364003-46364388	solute carrier family 38 member 2 [Source:HGNC Symbol;Acc:HGNC:13448]	GO:0003333(amino acid transmembrane transport);GO:0005515(protein binding);GO:0005886(plasma membrane);GO:0005887(integral component of plasma membrane);GO:0005903(brush border);GO:0006811(ion transport);GO:0006814(sodium ion transport);GO:0006865(amino acid transport);GO:0006868(glutamine transport);GO:0007565(female pregnancy);GO:0014047(glutamate secretion);GO:0015171(amino acid transmembrane …	04724(Glutamatergic synapse);04727(GABAergic synapse);04974(Protein digestion and absorption)	NA
ciRNA110	0	0	0	0	0	0	0	0	0	0	0	no	NA	NA	NA	no	chr7	100685184	100685343	-	1	ciRNA	ENST00000275732	GIGYF1	mRNA	chr7:100685146-100685343	GRB10 interacting GYF protein 1 [Source:HGNC Symbol;Acc:HGNC:9126]	GO:0005515(protein binding);GO:0008150(biological_process);GO:0032991(protein-containing complex);GO:0048009(insulin-like growth factor receptor signaling pathway)	NA	NA
ciRNA1100	0	2	0	0	0	0.408203	0.204101	0	0	0	-inf	down	NA	NA	NA	no	chrX	2719706	2720326	+	1	ciRNA	ENST00000611428	CD99	mRNA	chrX:2719705-2720355	CD99 molecule (Xg blood group) [Source:HGNC Symbol;Acc:HGNC:7082]	GO:0005515(protein binding);GO:0005737(cytoplasm);GO:0005886(plasma membrane);GO:0005887(integral component of plasma membrane);GO:0005925(focal adhesion);GO:0007155(cell adhesion);GO:0016020(membrane);GO:0016021(integral component of membrane);GO:0050776(regulation of immune response)	04514(Cell adhesion molecules (CAMs));04670(Leukocyte transendothelial migration)	NA
ciRNA1101	0	1	0	0	0	0.204101	0.102051	0	0	0	-inf	down	NA	NA	NA	no	chrX	12975169	12976235	+	1	ciRNA	ENST00000451311	TMSB4X	mRNA	chrX:12975168-12976245	thymosin beta 4 X-linked [Source:HGNC Symbol;Acc:HGNC:11881]	GO:0002576(platelet degranulation);GO:0003723(RNA binding);GO:0003779(actin binding);GO:0003785(actin monomer binding);GO:0005515(protein binding);GO:0005576(extracellular region);GO:0005634(nucleus);GO:0005737(cytoplasm);GO:0005829(cytosol);GO:0005856(cytoskeleton);GO:0007015(actin filament organization);GO:0007253(cytoplasmic sequestering of NF-kappaB);GO:0019899(enzyme binding);GO:0030334(regu…	04810(Regulation of actin cytoskeleton)	NA
ciRNA1102	0	2	0	0	0	0.408203	0.204101	0	0	0	-inf	down	NA	NA	NA	no	chr13	23891708	23892025	-	1	ciRNA	ENST00000382145	C1QTNF9B	mRNA	chr13:23891511-23892025	C1q and TNF related 9B [Source:HGNC Symbol;Acc:HGNC:34072]	GO:0005515(protein binding);GO:0005576(extracellular region);GO:0005581(collagen trimer)	NA	NA
ciRNA1103	0	3	0	0	0	0.612304	0.306152	0	0	0	-inf	down	NA	NA	NA	no	chr12	884244	884648	+	1	ciRNA	ENST00000315939	WNK1	mRNA	chr12:884243-884648	WNK lysine deficient protein kinase 1 [Source:HGNC Symbol;Acc:HGNC:14540]	GO:0000166(nucleotide binding);GO:0000287(magnesium ion binding);GO:0002028(regulation of sodium ion transport);GO:0003084(positive regulation of systemic arterial blood pressure);GO:0004672(protein kinase activity);GO:0004674(protein serine/threonine kinase activity);GO:0004860(protein kinase inhibitor activity);GO:0005515(protein binding);GO:0005524(ATP binding);GO:0005737(cytoplasm);GO:0005829…	NA	EC:2.7.11.1
ciRNA1104	0	1	0	0	0	0.204101	0.102051	0	0	0	-inf	down	NA	NA	NA	no	chr12	1591602	1592872	-	1	ciRNA	ENST00000339235	FBXL14	mRNA	chr12:1566810-1592872	F-box and leucine rich repeat protein 14 [Source:HGNC Symbol;Acc:HGNC:28624]	GO:0000209(protein polyubiquitination);GO:0004842(ubiquitin-protein transferase activity);GO:0005515(protein binding);GO:0005737(cytoplasm);GO:0005829(cytosol);GO:0006511(ubiquitin-dependent protein catabolic process);GO:0019005(SCF ubiquitin ligase complex);GO:0031146(SCF-dependent proteasomal ubiquitin-dependent protein catabolic process);GO:0043687(post-translational protein modification)	NA	NA
ciRNA1105	0	1	0	0	0	0.204101	0.102051	0	0	0	-inf	down	NA	NA	NA	no	chr12	9104405	9106235	-	1	ciRNA	ENST00000318602	A2M	mRNA	chr12:9104400-9106235	alpha-2-macroglobulin [Source:HGNC Symbol;Acc:HGNC:7]	GO:0001869(negative regulation of complement activation, lectin pathway);GO:0002020(protease binding);GO:0002576(platelet degranulation);GO:0004866(endopeptidase inhibitor activity);GO:0004867(serine-type endopeptidase inhibitor activity);GO:0005102(signaling receptor binding);GO:0005515(protein binding);GO:0005576(extracellular region);GO:0005615(extracellular space);GO:0005829(cytosol);GO:00075…	04610(Complement and coagulation cascades)	NA
ciRNA1106	0	1	0	0	0	0.204101	0.102051	0	0	0	-inf	down	NA	NA	NA	no	chr12	56604809	56605072	-	1	ciRNA	ENST00000379441	BAZ2A	mRNA	chr12:56604799-56605072	bromodomain adjacent to zinc finger domain 2A [Source:HGNC Symbol;Acc:HGNC:962]	GO:0000183(chromatin silencing at rDNA);GO:0001164(RNA polymerase I CORE element sequence-specific DNA binding);GO:0001188(RNA polymerase I preinitiation complex assembly);GO:0003677(DNA binding);GO:0003723(RNA binding);GO:0005515(protein binding);GO:0005634(nucleus);GO:0005677(chromatin silencing complex);GO:0005730(nucleolus);GO:0005829(cytosol);GO:0006306(DNA methylation);GO:0006325(chromatin …	NA	NA
ciRNA1107	0	1	0	2	0	0.204101	0.102051	0	0.365032	0.182516	0.838736	up	0.352832	0.559646	0.272797	no	chr12	56644956	56645170	-	1	ciRNA	ENST00000548474	ATP5F1B	mRNA	chr12:56639196-56645170	ATP synthase F1 subunit beta [Source:HGNC Symbol;Acc:HGNC:830]	GO:0000166(nucleotide binding);GO:0001525(angiogenesis);GO:0001649(osteoblast differentiation);GO:0005215(transporter activity);GO:0005515(protein binding);GO:0005524(ATP binding);GO:0005634(nucleus);GO:0005739(mitochondrion);GO:0005743(mitochondrial inner membrane);GO:0005753(mitochondrial proton-transporting ATP synthase complex);GO:0005754(mitochondrial proton-transporting ATP synthase, cataly…	00190(Oxidative phosphorylation);04714(Thermogenesis);05010(Alzheimer disease);05012(Parkinson disease);05016(Huntington disease)	NA
ciRNA1108	0	1	0	0	0	0.204101	0.102051	0	0	0	-inf	down	NA	NA	NA	no	chr12	103793516	103793936	-	1	ciRNA	ENST00000392876	NT5DC3	mRNA	chr12:103793512-103793936	5'-nucleotidase domain containing 3 [Source:HGNC Symbol;Acc:HGNC:30826]	GO:0008253(5'-nucleotidase activity);GO:0016311(dephosphorylation);GO:0016787(hydrolase activity);GO:0043235(receptor complex);GO:0046872(metal ion binding)	NA	NA
ciRNA1109	0	1	0	0	0	0.204101	0.102051	0	0	0	-inf	down	NA	NA	NA	no	chr11	6563565	6563661	+	1	ciRNA	ENST00000254579	DNHD1	mRNA	chr11:6563564-6563692	dynein heavy chain domain 1 [Source:HGNC Symbol;Acc:HGNC:26532]	GO:0003777(microtubule motor activity);GO:0005524(ATP binding);GO:0007018(microtubule-based movement);GO:0008569(ATP-dependent microtubule motor activity, minus-end-directed);GO:0030286(dynein complex);GO:0045503(dynein light chain binding);GO:0045505(dynein intermediate chain binding);GO:0051959(dynein light intermediate chain binding);GO:0070062(extracellular exosome)	NA	NA
ciRNA111	2	0	2	0	0.392438	0	0.196219	0.44786	0	0.22393	0.190584	up	0.68562	0.846611	0.419892	no	chr7	100685185	100685343	-	1	ciRNA	ENST00000275732	GIGYF1	mRNA	chr7:100685146-100685343	GRB10 interacting GYF protein 1 [Source:HGNC Symbol;Acc:HGNC:9126]	GO:0005515(protein binding);GO:0008150(biological_process);GO:0032991(protein-containing complex);GO:0048009(insulin-like growth factor receptor signaling pathway)	NA	NA
ciRNA1110	0	1	0	0	0	0.204101	0.102051	0	0	0	-inf	down	NA	NA	NA	no	chr11	17074722	17075096	-	1	ciRNA	ENST00000525634	RPS13	mRNA	chr11:17074466-17075096	ribosomal protein S13 [Source:HGNC Symbol;Acc:HGNC:10386]	GO:0000184(nuclear-transcribed mRNA catabolic process, nonsense-mediated decay);GO:0003723(RNA binding);GO:0003729(mRNA binding);GO:0003735(structural constituent of ribosome);GO:0005515(protein binding);GO:0005622(intracellular);GO:0005634(nucleus);GO:0005654(nucleoplasm);GO:0005730(nucleolus);GO:0005829(cytosol);GO:0005840(ribosome);GO:0005925(focal adhesion);GO:0006412(translation);GO:0006413(…	03010(Ribosome)	NA
ciRNA1111	0	1	0	0	0	0.204101	0.102051	0	0	0	-inf	down	NA	NA	NA	no	chr11	47161191	47161438	+	1	ciRNA	ENST00000528488	C11orf49	mRNA	chr11:47161190-47161463	chromosome 11 open reading frame 49 [Source:HGNC Symbol;Acc:HGNC:28720]	GO:0005515(protein binding)	NA	NA
ciRNA1112	0	2	0	0	0	0.408203	0.204101	0	0	0	-inf	down	NA	NA	NA	no	chr11	49153932	49154227	-	1	ciRNA	ENST00000256999	FOLH1	mRNA	chr11:49153927-49154227	folate hydrolase 1 [Source:HGNC Symbol;Acc:HGNC:3788]	GO:0003824(catalytic activity);GO:0004180(carboxypeptidase activity);GO:0004181(metallocarboxypeptidase activity);GO:0005737(cytoplasm);GO:0005886(plasma membrane);GO:0005887(integral component of plasma membrane);GO:0006508(proteolysis);GO:0006760(folic acid-containing compound metabolic process);GO:0008152(metabolic process);GO:0008233(peptidase activity);GO:0008237(metallopeptidase activity);G…	00250(Alanine, aspartate and glutamate metabolism);04977(Vitamin digestion and absorption)	NA
ciRNA1113	0	1	0	0	0	0.204101	0.102051	0	0	0	-inf	down	NA	NA	NA	no	chr11	65499306	65499591	+	1	ciRNA	ENST00000620902	MALAT1	mRNA	chr11:65499305-65499618	metastasis associated lung adenocarcinoma transcript 1 [Source:HGNC Symbol;Acc:HGNC:29665]	NA	NA	NA
ciRNA1114	0	3	0	0	0	0.612304	0.306152	0	0	0	-inf	down	NA	NA	NA	no	chr11	65503121	65503598	+	1	ciRNA	ENST00000618925	MALAT1	mRNA	chr11:65503120-65503728	metastasis associated lung adenocarcinoma transcript 1 [Source:HGNC Symbol;Acc:HGNC:29665]	NA	NA	NA
ciRNA1115	0	5	0	0	0	1.02051	0.510253	0	0	0	-inf	down	0.0876499	0.210754	0.0980887	no	chr11	65503800	65503978	+	1	ciRNA	ENST00000620465	MALAT1	mRNA	chr11:65503799-65504132	metastasis associated lung adenocarcinoma transcript 1 [Source:HGNC Symbol;Acc:HGNC:29665]	NA	NA	NA
ciRNA1116	0	1	0	0	0	0.204101	0.102051	0	0	0	-inf	down	NA	NA	NA	no	chr11	65505663	65506097	+	1	ciRNA	ENST00000618227	MALAT1	mRNA	chr11:65505662-65506385	metastasis associated lung adenocarcinoma transcript 1 [Source:HGNC Symbol;Acc:HGNC:29665]	NA	NA	NA
ciRNA1117	0	1	0	0	0	0.204101	0.102051	0	0	0	-inf	down	NA	NA	NA	no	chr11	66800697	66801030	+	1	ciRNA	ENST00000524551	C11orf80	mRNA	chr11:66800696-66801030	chromosome 11 open reading frame 80 [Source:HGNC Symbol;Acc:HGNC:26197]	GO:0005694(chromosome);GO:0007131(reciprocal meiotic recombination);GO:0042138(meiotic DNA double-strand break formation);GO:0051321(meiotic cell cycle)	NA	NA
ciRNA1118	0	1	0	0	0	0.204101	0.102051	0	0	0	-inf	down	NA	NA	NA	no	chr11	72710009	72710384	-	1	ciRNA	ENST00000359373	ARAP1	mRNA	chr11:72709976-72710384	ArfGAP with RhoGAP domain, ankyrin repeat and PH domain 1 [Source:HGNC Symbol;Acc:HGNC:16925]	GO:0001921(positive regulation of receptor recycling);GO:0005096(GTPase activator activity);GO:0005515(protein binding);GO:0005547(phosphatidylinositol-3,4,5-trisphosphate binding);GO:0005654(nucleoplasm);GO:0005737(cytoplasm);GO:0005794(Golgi apparatus);GO:0005802(trans-Golgi network);GO:0005829(cytosol);GO:0005886(plasma membrane);GO:0007165(signal transduction);GO:0008360(regulation of cell sh…	04144(Endocytosis)	NA
ciRNA1119	0	2	0	0	0	0.408203	0.204101	0	0	0	-inf	down	NA	NA	NA	no	chr11	119278298	119278509	+	1	ciRNA	ENST00000264033	CBL	mRNA	chr11:119278297-119278509	Cbl proto-oncogene [Source:HGNC Symbol;Acc:HGNC:1541]	GO:0000209(protein polyubiquitination);GO:0001784(phosphotyrosine residue binding);GO:0004842(ubiquitin-protein transferase activity);GO:0005154(epidermal growth factor receptor binding);GO:0005509(calcium ion binding);GO:0005515(protein binding);GO:0005737(cytoplasm);GO:0005794(Golgi apparatus);GO:0005829(cytosol);GO:0005886(plasma membrane);GO:0005925(focal adhesion);GO:0005929(cilium);GO:00065…	04012(ErbB signaling pathway);04120(Ubiquitin mediated proteolysis);04144(Endocytosis);04910(Insulin signaling pathway);05100(Bacterial invasion of epithelial cells);05200(Pathways in cancer);05205(Proteoglycans in cancer);05220(Chronic myeloid leukemia)	NA
ciRNA112	0	0	0	0	0	0	0	0	0	0	0	no	NA	NA	NA	no	chr7	130039616	130040950	-	1	ciRNA	ENST00000358303	ZC3HC1	mRNA	chr7:130039547-130040950	zinc finger C3HC-type containing 1 [Source:HGNC Symbol;Acc:HGNC:29913]	GO:0005515(protein binding);GO:0005634(nucleus);GO:0007049(cell cycle);GO:0008270(zinc ion binding);GO:0016567(protein ubiquitination);GO:0019901(protein kinase binding);GO:0031965(nuclear membrane);GO:0046872(metal ion binding);GO:0051301(cell division);GO:2001240(negative regulation of extrinsic apoptotic signaling pathway in absence of ligand)	NA	NA
ciRNA1120	0	1	0	0	0	0.204101	0.102051	0	0	0	-inf	down	NA	NA	NA	no	chr11	129881882	129882085	-	1	ciRNA	ENST00000446488	NFRKB	mRNA	chr11:129881853-129882085	nuclear factor related to kappaB binding protein [Source:HGNC Symbol;Acc:HGNC:7802]	GO:0002020(protease binding);GO:0003677(DNA binding);GO:0005515(protein binding);GO:0005634(nucleus);GO:0005654(nucleoplasm);GO:0006281(DNA repair);GO:0006310(DNA recombination);GO:0006366(transcription by RNA polymerase II);GO:0006954(inflammatory response);GO:0006974(cellular response to DNA damage stimulus);GO:0016579(protein deubiquitination);GO:0031011(Ino80 complex)	NA	NA
ciRNA1121	0	1	0	0	0	0.204101	0.102051	0	0	0	-inf	down	NA	NA	NA	no	chr10	69506241	69506343	+	1	ciRNA	ENST00000373290	TSPAN15	mRNA	chr10:69506240-69506828	tetraspanin 15 [Source:HGNC Symbol;Acc:HGNC:23298]	GO:0005515(protein binding);GO:0005768(endosome);GO:0005788(endoplasmic reticulum lumen);GO:0005886(plasma membrane);GO:0005887(integral component of plasma membrane);GO:0007166(cell surface receptor signaling pathway);GO:0009986(cell surface);GO:0016020(membrane);GO:0016021(integral component of membrane);GO:0019899(enzyme binding);GO:0031902(late endosome membrane);GO:0044267(cellular protein m…	NA	NA
ciRNA1122	0	3	0	0	0	0.612304	0.306152	0	0	0	-inf	down	NA	NA	NA	no	chr10	73505017	73505307	-	1	ciRNA	ENST00000418501	USP54	mRNA	chr10:73500838-73505307	ubiquitin specific peptidase 54 [Source:HGNC Symbol;Acc:HGNC:23513]	GO:0005515(protein binding);GO:0016579(protein deubiquitination);GO:0036459(thiol-dependent ubiquitinyl hydrolase activity)	NA	NA
ciRNA1123	0	3	0	0	0	0.612304	0.306152	0	0	0	-inf	down	NA	NA	NA	no	chr10	113855051	113856034	+	1	ciRNA	ENST00000369301	NHLRC2	mRNA	chr10:113855050-113858527	NHL repeat containing 2 [Source:HGNC Symbol;Acc:HGNC:24731]	GO:0002576(platelet degranulation);GO:0005515(protein binding);GO:0005576(extracellular region);GO:0005737(cytoplasm);GO:0005829(cytosol);GO:0031093(platelet alpha granule lumen);GO:0045454(cell redox homeostasis)	NA	NA
ciRNA1124	0	3	0	0	0	0.612304	0.306152	0	0	0	-inf	down	NA	NA	NA	no	chr17	2700863	2701139	-	1	ciRNA	ENST00000435359	CLUH	mRNA	chr17:2700825-2701139	clustered mitochondria homolog [Source:HGNC Symbol;Acc:HGNC:29094]	GO:0003723(RNA binding);GO:0003729(mRNA binding);GO:0005515(protein binding);GO:0005737(cytoplasm);GO:0007005(mitochondrion organization);GO:0048312(intracellular distribution of mitochondria)	NA	NA
ciRNA1125	0	1	0	0	0	0.204101	0.102051	0	0	0	-inf	down	NA	NA	NA	no	chr17	7908511	7908671	+	1	ciRNA	ENST00000380358	CHD3	mRNA	chr17:7908510-7908696	chromodomain helicase DNA binding protein 3 [Source:HGNC Symbol;Acc:HGNC:1918]	GO:0000166(nucleotide binding);GO:0003677(DNA binding);GO:0003723(RNA binding);GO:0004003(ATP-dependent DNA helicase activity);GO:0004386(helicase activity);GO:0005515(protein binding);GO:0005524(ATP binding);GO:0005634(nucleus);GO:0005654(nucleoplasm);GO:0005730(nucleolus);GO:0005737(cytoplasm);GO:0005813(centrosome);GO:0005815(microtubule organizing center);GO:0005856(cytoskeleton);GO:0006325(c…	NA	NA
ciRNA1126	0	3	0	0	0	0.612304	0.306152	0	0	0	-inf	down	NA	NA	NA	no	chr17	8232733	8232905	-	1	ciRNA	ENST00000651323	CTC1	mRNA	chr17:8232475-8232905	CST telomere replication complex component 1 [Source:HGNC Symbol;Acc:HGNC:26169]	GO:0000723(telomere maintenance);GO:0000781(chromosome, telomeric region);GO:0000784(nuclear chromosome, telomeric region);GO:0003677(DNA binding);GO:0003697(single-stranded DNA binding);GO:0005515(protein binding);GO:0005634(nucleus);GO:0005694(chromosome);GO:0006974(cellular response to DNA damage stimulus);GO:0007568(aging);GO:0010389(regulation of G2/M transition of mitotic cell cycle);GO:001…	NA	NA
ciRNA1127	0	3	0	0	0	0.612304	0.306152	0	0	0	-inf	down	NA	NA	NA	no	chr17	28747265	28747818	+	1	ciRNA	ENST00000262395	TRAF4	mRNA	chr17:28747264-28747842	TNF receptor associated factor 4 [Source:HGNC Symbol;Acc:HGNC:12034]	GO:0003677(DNA binding);GO:0005164(tumor necrosis factor receptor binding);GO:0005515(protein binding);GO:0005634(nucleus);GO:0005737(cytoplasm);GO:0005856(cytoskeleton);GO:0005886(plasma membrane);GO:0005923(bicellular tight junction);GO:0006915(apoptotic process);GO:0007165(signal transduction);GO:0007250(activation of NF-kappaB-inducing kinase activity);GO:0007275(multicellular organism develo…	04657(IL-17 signaling pathway);05200(Pathways in cancer);05222(Small cell lung cancer)	NA
ciRNA1128	0	1	0	0	0	0.204101	0.102051	0	0	0	-inf	down	NA	NA	NA	no	chr17	32360968	32361432	+	1	ciRNA	ENST00000394670	ZNF207	mRNA	chr17:32360967-32361467	zinc finger protein 207 [Source:HGNC Symbol;Acc:HGNC:12998]	GO:0000070(mitotic sister chromatid segregation);GO:0000775(chromosome, centromeric region);GO:0000776(kinetochore);GO:0000777(condensed chromosome kinetochore);GO:0001578(microtubule bundle formation);GO:0003676(nucleic acid binding);GO:0003677(DNA binding);GO:0003700(DNA-binding transcription factor activity);GO:0003723(RNA binding);GO:0005515(protein binding);GO:0005634(nucleus);GO:0005654(nuc…	NA	NA
ciRNA1129	0	1	0	0	0	0.204101	0.102051	0	0	0	-inf	down	NA	NA	NA	no	chr17	58306582	58306799	-	1	ciRNA	ENST00000268893	TSPOAP1	mRNA	chr17:58306413-58306799	TSPO associated protein 1 [Source:HGNC Symbol;Acc:HGNC:16831]	GO:0005515(protein binding);GO:0005737(cytoplasm);GO:0005739(mitochondrion);GO:0005829(cytosol);GO:0006700(C21-steroid hormone biosynthetic process);GO:0007269(neurotransmitter secretion);GO:0008150(biological_process);GO:0014047(glutamate secretion);GO:0030156(benzodiazepine receptor binding);GO:0044305(calyx of Held);GO:0098978(glutamatergic synapse);GO:0099509(regulation of presynaptic cytosol…	NA	NA
ciRNA113	0	0	0	0	0	0	0	0	0	0	0	no	NA	NA	NA	no	chr7	135606916	135607246	+	1	ciRNA	ENST00000285968	NUP205	mRNA	chr7:135606915-135607246	nucleoporin 205 [Source:HGNC Symbol;Acc:HGNC:18658]	GO:0005515(protein binding);GO:0005634(nucleus);GO:0005635(nuclear envelope);GO:0005643(nuclear pore);GO:0006110(regulation of glycolytic process);GO:0006406(mRNA export from nucleus);GO:0006409(tRNA export from nucleus);GO:0006913(nucleocytoplasmic transport);GO:0006999(nuclear pore organization);GO:0015031(protein transport);GO:0016020(membrane);GO:0016032(viral process);GO:0016925(protein sumo…	03013(RNA transport)	NA
ciRNA1130	0	1	0	0	0	0.204101	0.102051	0	0	0	-inf	down	NA	NA	NA	no	chr17	75240149	75240341	-	1	ciRNA	ENST00000538886	GGA3	mRNA	chr17:75240108-75240341	golgi associated, gamma adaptin ear containing, ARF binding protein 3 [Source:HGNC Symbol;Acc:HGNC:17079]	GO:0005515(protein binding);GO:0005622(intracellular);GO:0005768(endosome);GO:0005769(early endosome);GO:0005794(Golgi apparatus);GO:0005802(trans-Golgi network);GO:0006886(intracellular protein transport);GO:0010008(endosome membrane);GO:0015031(protein transport);GO:0016020(membrane);GO:0016192(vesicle-mediated transport);GO:0030306(ADP-ribosylation factor binding);GO:0031647(regulation of prot…	04142(Lysosome)	NA
ciRNA1131	0	1	0	0	0	0.204101	0.102051	0	0	0	-inf	down	NA	NA	NA	no	chr17	76019089	76019527	-	1	ciRNA	ENST00000301607	EVPL	mRNA	chr17:76019060-76019527	envoplakin [Source:HGNC Symbol;Acc:HGNC:3503]	GO:0001533(cornified envelope);GO:0005198(structural molecule activity);GO:0005515(protein binding);GO:0005737(cytoplasm);GO:0005829(cytosol);GO:0005856(cytoskeleton);GO:0005882(intermediate filament);GO:0008544(epidermis development);GO:0016020(membrane);GO:0018149(peptide cross-linking);GO:0019215(intermediate filament binding);GO:0030054(cell junction);GO:0030057(desmosome);GO:0030216(keratino…	NA	NA
ciRNA1132	0	1	0	0	0	0.204101	0.102051	0	0	0	-inf	down	NA	NA	NA	no	chr17	76386509	76386787	+	1	ciRNA	ENST00000545180	SPHK1	mRNA	chr17:76386508-76386805	sphingosine kinase 1 [Source:NCBI gene;Acc:8877]	GO:0000166(nucleotide binding);GO:0000287(magnesium ion binding);GO:0001568(blood vessel development);GO:0003376(sphingosine-1-phosphate receptor signaling pathway);GO:0003677(DNA binding);GO:0003951(NAD+ kinase activity);GO:0005515(protein binding);GO:0005516(calmodulin binding);GO:0005524(ATP binding);GO:0005634(nucleus);GO:0005737(cytoplasm);GO:0005829(cytosol);GO:0005886(plasma membrane);GO:0…	00600(Sphingolipid metabolism);04020(Calcium signaling pathway);04071(Sphingolipid signaling pathway);04072(Phospholipase D signaling pathway);04370(VEGF signaling pathway);04371(Apelin signaling pathway);04666(Fc gamma R-mediated phagocytosis);05152(Tuberculosis)	EC:2.7.1.91
ciRNA1133	0	2	0	0	0	0.408203	0.204101	0	0	0	-inf	down	NA	NA	NA	no	chr16	1451749	1452754	-	1	ciRNA	ENST00000382745	CLCN7	mRNA	chr16:1451716-1452754	chloride voltage-gated channel 7 [Source:HGNC Symbol;Acc:HGNC:2025]	GO:0000166(nucleotide binding);GO:0005247(voltage-gated chloride channel activity);GO:0005254(chloride channel activity);GO:0005515(protein binding);GO:0005524(ATP binding);GO:0005654(nucleoplasm);GO:0005764(lysosome);GO:0005765(lysosomal membrane);GO:0006811(ion transport);GO:0006821(chloride transport);GO:0009268(response to pH);GO:0015297(antiporter activity);GO:0016020(membrane);GO:0016021(in…	NA	NA
ciRNA1134	0	2	0	0	0	0.408203	0.204101	0	0	0	-inf	down	NA	NA	NA	no	chr16	1962933	1963148	-	1	ciRNA	ENST00000343262	RPS2	mRNA	chr16:1962909-1963148	ribosomal protein S2 [Source:HGNC Symbol;Acc:HGNC:10404]	GO:0000184(nuclear-transcribed mRNA catabolic process, nonsense-mediated decay);GO:0003723(RNA binding);GO:0003729(mRNA binding);GO:0003735(structural constituent of ribosome);GO:0005515(protein binding);GO:0005634(nucleus);GO:0005654(nucleoplasm);GO:0005829(cytosol);GO:0005840(ribosome);GO:0005925(focal adhesion);GO:0006364(rRNA processing);GO:0006412(translation);GO:0006413(translational initia…	03010(Ribosome)	NA
ciRNA1135	0	1	0	0	0	0.204101	0.102051	0	0	0	-inf	down	NA	NA	NA	no	chr16	2084716	2084912	+	1	ciRNA	ENST00000643088	TSC2	mRNA	chr16:2084715-2084950	TSC complex subunit 2 [Source:HGNC Symbol;Acc:HGNC:12363]	GO:0001843(neural tube closure);GO:0005096(GTPase activator activity);GO:0005515(protein binding);GO:0005634(nucleus);GO:0005737(cytoplasm);GO:0005764(lysosome);GO:0005794(Golgi apparatus);GO:0005829(cytosol);GO:0006469(negative regulation of protein kinase activity);GO:0006606(protein import into nucleus);GO:0006897(endocytosis);GO:0007507(heart development);GO:0008104(protein localization);GO:0…	04072(Phospholipase D signaling pathway);04115(p53 signaling pathway);04140(Autophagy - animal);04150(mTOR signaling pathway);04151(PI3K-Akt signaling pathway);04152(AMPK signaling pathway);04211(Longevity regulating pathway);04218(Cellular senescence);04714(Thermogenesis);04910(Insulin signaling pathway);04919(Thyroid hormone signaling pathway);05163(Human cytomegalovirus infection);05165(Human …	NA
ciRNA1136	0	2	0	0	0	0.408203	0.204101	0	0	0	-inf	down	NA	NA	NA	no	chr16	3312769	3313046	+	1	ciRNA	ENST00000498240	ZNF75A	mRNA	chr16:3312768-3316911	zinc finger protein 75a [Source:HGNC Symbol;Acc:HGNC:13146]	GO:0000981(DNA-binding transcription factor activity, RNA polymerase II-specific);GO:0003674(molecular_function);GO:0003676(nucleic acid binding);GO:0003677(DNA binding);GO:0003700(DNA-binding transcription factor activity);GO:0005622(intracellular);GO:0005634(nucleus);GO:0006355(regulation of transcription, DNA-templated);GO:0006357(regulation of transcription by RNA polymerase II);GO:0008150(bi…	NA	NA
ciRNA1137	0	1	0	0	0	0.204101	0.102051	0	0	0	-inf	down	NA	NA	NA	no	chr16	56608684	56608991	+	1	ciRNA	ENST00000245185	MT2A	mRNA	chr16:56608683-56608991	metallothionein 2A [Source:HGNC Symbol;Acc:HGNC:7406]	GO:0005515(protein binding);GO:0005634(nucleus);GO:0005737(cytoplasm);GO:0005829(cytosol);GO:0006878(cellular copper ion homeostasis);GO:0006882(cellular zinc ion homeostasis);GO:0007263(nitric oxide mediated signal transduction);GO:0008144(drug binding);GO:0008270(zinc ion binding);GO:0009617(response to bacterium);GO:0010038(response to metal ion);GO:0010273(detoxification of copper ion);GO:003…	04978(Mineral absorption)	NA
ciRNA1138	0	3	0	0	0	0.612304	0.306152	0	0	0	-inf	down	NA	NA	NA	no	chr16	57230814	57231159	+	1	ciRNA	ENST00000394420	RSPRY1	mRNA	chr16:57230813-57231166	ring finger and SPRY domain containing 1 [Source:HGNC Symbol;Acc:HGNC:29420]	GO:0005515(protein binding);GO:0005576(extracellular region);GO:0046872(metal ion binding)	NA	NA
ciRNA1139	0	1	0	0	0	0.204101	0.102051	0	0	0	-inf	down	NA	NA	NA	no	chr16	74300207	74301051	+	1	ciRNA	ENST00000219313	PSMD7	mRNA	chr16:74300206-74301051	proteasome 26S subunit, non-ATPase 7 [Source:HGNC Symbol;Acc:HGNC:9565]	GO:0000165(MAPK cascade);GO:0000209(protein polyubiquitination);GO:0000502(proteasome complex);GO:0002223(stimulatory C-type lectin receptor signaling pathway);GO:0002479(antigen processing and presentation of exogenous peptide antigen via MHC class I, TAP-dependent);GO:0005515(protein binding);GO:0005576(extracellular region);GO:0005634(nucleus);GO:0005654(nucleoplasm);GO:0005829(cytosol);GO:000…	03050(Proteasome);05169(Epstein-Barr virus infection)	NA
ciRNA114	0	0	0	0	0	0	0	0	0	0	0	no	NA	NA	NA	no	chr7	155774648	155774963	+	1	ciRNA	ENST00000401878	RBM33	mRNA	chr7:155774647-155774992	RNA binding motif protein 33 [Source:HGNC Symbol;Acc:HGNC:27223]	GO:0003676(nucleic acid binding);GO:0003723(RNA binding)	NA	NA
ciRNA1140	0	3	0	0	0	0.612304	0.306152	0	0	0	-inf	down	NA	NA	NA	no	chr16	77209145	77209393	+	1	ciRNA	ENST00000378644	SYCE1L	mRNA	chr16:77209144-77209416	synaptonemal complex central element protein 1 like [Source:HGNC Symbol;Acc:HGNC:37236]	GO:0000795(synaptonemal complex);GO:0007128(meiotic prophase I);GO:0007130(synaptonemal complex assembly);GO:0045111(intermediate filament cytoskeleton);GO:0051321(meiotic cell cycle);GO:0070193(synaptonemal complex organization)	NA	NA
ciRNA1141	0	1	0	0	0	0.204101	0.102051	0	0	0	-inf	down	NA	NA	NA	no	chr15	48331796	48332196	+	1	ciRNA	ENST00000331200	DUT	mRNA	chr15:48331795-48332267	deoxyuridine triphosphatase [Source:HGNC Symbol;Acc:HGNC:3078]	GO:0000287(magnesium ion binding);GO:0003723(RNA binding);GO:0004170(dUTP diphosphatase activity);GO:0005515(protein binding);GO:0005634(nucleus);GO:0005654(nucleoplasm);GO:0005739(mitochondrion);GO:0006139(nucleobase-containing compound metabolic process);GO:0006226(dUMP biosynthetic process);GO:0006260(DNA replication);GO:0009117(nucleotide metabolic process);GO:0015949(nucleobase-containing sm…	00240(Pyrimidine metabolism);00983(Drug metabolism - other enzymes)	EC:3.6.1.23
ciRNA1142	0	1	0	0	0	0.204101	0.102051	0	0	0	-inf	down	NA	NA	NA	no	chr15	90440616	90441467	+	1	ciRNA	ENST00000268182	IQGAP1	mRNA	chr15:90440615-90441505	IQ motif containing GTPase activating protein 1 [Source:HGNC Symbol;Acc:HGNC:6110]	GO:0001726(ruffle);GO:0001817(regulation of cytokine production);GO:0005095(GTPase inhibitor activity);GO:0005096(GTPase activator activity);GO:0005509(calcium ion binding);GO:0005515(protein binding);GO:0005516(calmodulin binding);GO:0005547(phosphatidylinositol-3,4,5-trisphosphate binding);GO:0005634(nucleus);GO:0005737(cytoplasm);GO:0005829(cytosol);GO:0005874(microtubule);GO:0005884(actin fil…	04520(Adherens junction);04810(Regulation of actin cytoskeleton);05205(Proteoglycans in cancer)	NA
ciRNA1143	0	1	0	0	0	0.204101	0.102051	0	0	0	-inf	down	NA	NA	NA	no	chr14	104893136	104893498	+	1	ciRNA	ENST00000414716	CEP170B	mRNA	chr14:104893135-104893522	centrosomal protein 170B [Source:HGNC Symbol;Acc:HGNC:20362]	GO:0005515(protein binding);GO:0005737(cytoplasm);GO:0005856(cytoskeleton);GO:0005874(microtubule)	NA	NA
ciRNA1144	0	1	0	0	0	0.204101	0.102051	0	0	0	-inf	down	NA	NA	NA	no	chr19	1923188	1924063	+	1	ciRNA	ENST00000414057	SCAMP4	mRNA	chr19:1923187-1924107	secretory carrier membrane protein 4 [Source:HGNC Symbol;Acc:HGNC:30385]	GO:0000139(Golgi membrane);GO:0005794(Golgi apparatus);GO:0015031(protein transport);GO:0016020(membrane);GO:0016021(integral component of membrane);GO:0032588(trans-Golgi network membrane);GO:0055038(recycling endosome membrane)	NA	NA
ciRNA1145	0	1	0	0	0	0.204101	0.102051	0	0	0	-inf	down	NA	NA	NA	no	chr19	7627886	7628149	-	1	ciRNA	ENST00000358368	XAB2	mRNA	chr19:7627851-7628149	XPA binding protein 2 [Source:HGNC Symbol;Acc:HGNC:14089]	GO:0000349(generation of catalytic spliceosome for first transesterification step);GO:0000398(mRNA splicing, via spliceosome);GO:0000974(Prp19 complex);GO:0001824(blastocyst development);GO:0005515(protein binding);GO:0005634(nucleus);GO:0005654(nucleoplasm);GO:0005681(spliceosomal complex);GO:0006281(DNA repair);GO:0006283(transcription-coupled nucleotide-excision repair);GO:0006351(transcriptio…	03040(Spliceosome)	NA
ciRNA1146	0	1	0	0	0	0.204101	0.102051	0	0	0	-inf	down	NA	NA	NA	no	chr19	9538372	9538574	-	1	ciRNA	ENST00000253115	ZNF426	mRNA	chr19:9538345-9538574	zinc finger protein 426 [Source:HGNC Symbol;Acc:HGNC:20725]	GO:0000981(DNA-binding transcription factor activity, RNA polymerase II-specific);GO:0003676(nucleic acid binding);GO:0003677(DNA binding);GO:0005515(protein binding);GO:0005622(intracellular);GO:0005634(nucleus);GO:0006355(regulation of transcription, DNA-templated);GO:0006357(regulation of transcription by RNA polymerase II);GO:0046872(metal ion binding)	05168(Herpes simplex virus 1 infection)	NA
ciRNA1147	0	2	0	0	0	0.408203	0.204101	0	0	0	-inf	down	NA	NA	NA	no	chr19	10684477	10684681	+	1	ciRNA	ENST00000587928	ILF3	mRNA	chr19:10684476-10687345	interleukin enhancer binding factor 3 [Source:HGNC Symbol;Acc:HGNC:6038]	GO:0003677(DNA binding);GO:0003723(RNA binding);GO:0003725(double-stranded RNA binding);GO:0003727(single-stranded RNA binding);GO:0005515(protein binding);GO:0005576(extracellular region);GO:0005634(nucleus);GO:0005654(nucleoplasm);GO:0005730(nucleolus);GO:0005737(cytoplasm);GO:0005739(mitochondrion);GO:0006468(protein phosphorylation);GO:0016020(membrane);GO:0017091(AU-rich element binding);GO:…	NA	NA
ciRNA1148	0	3	0	0	0	0.612304	0.306152	0	0	0	-inf	down	NA	NA	NA	no	chr19	12668647	12669127	-	1	ciRNA	ENST00000597961	AC010422	mRNA	chr19:12665805-12669127	novel protein	GO:0003824(catalytic activity);GO:0004559(alpha-mannosidase activity);GO:0005774(vacuolar membrane);GO:0005975(carbohydrate metabolic process);GO:0006013(mannose metabolic process);GO:0006517(protein deglycosylation)	NA	NA
ciRNA1149	0	2	0	0	0	0.408203	0.204101	0	0	0	-inf	down	NA	NA	NA	no	chr19	14409910	14410215	-	1	ciRNA	ENST00000324340	DDX39A	mRNA	chr19:14409873-14410215	DExD-box helicase 39A [Source:HGNC Symbol;Acc:HGNC:17821]	GO:0000166(nucleotide binding);GO:0000398(mRNA splicing, via spliceosome);GO:0003676(nucleic acid binding);GO:0003723(RNA binding);GO:0004386(helicase activity);GO:0005515(protein binding);GO:0005524(ATP binding);GO:0005634(nucleus);GO:0005654(nucleoplasm);GO:0005737(cytoplasm);GO:0006397(mRNA processing);GO:0006405(RNA export from nucleus);GO:0006406(mRNA export from nucleus);GO:0008380(RNA spli…	NA	EC:3.6.4.13
ciRNA115	0	0	0	0	0	0	0	0	0	0	0	no	NA	NA	NA	no	chr6	20479958	20481159	+	1	ciRNA	ENST00000346618	E2F3	mRNA	chr6:20479957-20481205	E2F transcription factor 3 [Source:HGNC Symbol;Acc:HGNC:3115]	GO:0000122(negative regulation of transcription by RNA polymerase II);GO:0000977(RNA polymerase II regulatory region sequence-specific DNA binding);GO:0000981(DNA-binding transcription factor activity, RNA polymerase II-specific);GO:0000987(proximal promoter sequence-specific DNA binding);GO:0001228(DNA-binding transcription activator activity, RNA polymerase II-specific);GO:0003677(DNA binding);…	01522(Endocrine resistance);04110(Cell cycle);04218(Cellular senescence);04934(Cushing syndrome);05160(Hepatitis C);05161(Hepatitis B);05163(Human cytomegalovirus infection);05166(Human T-cell leukemia virus 1 infection);05167(Kaposi sarcoma-associated herpesvirus infection);05169(Epstein-Barr virus infection);05200(Pathways in cancer);05206(MicroRNAs in cancer);05212(Pancreatic cancer);05214(Gli…	NA
ciRNA1150	0	1	0	0	0	0.204101	0.102051	0	0	0	-inf	down	NA	NA	NA	no	chr19	17859975	17861268	+	1	ciRNA	ENST00000222247	RPL18A	mRNA	chr19:17859974-17861292	ribosomal protein L18a [Source:HGNC Symbol;Acc:HGNC:10311]	GO:0000184(nuclear-transcribed mRNA catabolic process, nonsense-mediated decay);GO:0002181(cytoplasmic translation);GO:0003723(RNA binding);GO:0003735(structural constituent of ribosome);GO:0005515(protein binding);GO:0005829(cytosol);GO:0005840(ribosome);GO:0006412(translation);GO:0006413(translational initiation);GO:0006614(SRP-dependent cotranslational protein targeting to membrane);GO:0014069…	03010(Ribosome)	NA
ciRNA1151	0	3	0	0	0	0.612304	0.306152	0	0	0	-inf	down	NA	NA	NA	no	chr19	49490577	49490750	+	1	ciRNA	ENST00000621674	RPL13A	mRNA	chr19:49490576-49490778	ribosomal protein L13a [Source:HGNC Symbol;Acc:HGNC:10304]	GO:0000184(nuclear-transcribed mRNA catabolic process, nonsense-mediated decay);GO:0003723(RNA binding);GO:0003729(mRNA binding);GO:0003735(structural constituent of ribosome);GO:0005634(nucleus);GO:0005730(nucleolus);GO:0005737(cytoplasm);GO:0005829(cytosol);GO:0005840(ribosome);GO:0005925(focal adhesion);GO:0006412(translation);GO:0006413(translational initiation);GO:0006417(regulation of trans…	03010(Ribosome)	NA
ciRNA1152	0	2	0	0	0	0.408203	0.204101	0	0	0	-inf	down	NA	NA	NA	no	chr19	53866418	53866631	+	1	ciRNA	ENST00000421337	MYADM	mRNA	chr19:53866417-53869753	myeloid associated differentiation marker [Source:HGNC Symbol;Acc:HGNC:7544]	GO:0001726(ruffle);GO:0001933(negative regulation of protein phosphorylation);GO:0003674(molecular_function);GO:0005886(plasma membrane);GO:0005911(cell-cell junction);GO:0010629(negative regulation of gene expression);GO:0016020(membrane);GO:0016021(integral component of membrane);GO:0030335(positive regulation of cell migration);GO:0030837(negative regulation of actin filament polymerization);G…	NA	NA
ciRNA1153	0	1	0	0	0	0.204101	0.102051	0	0	0	-inf	down	NA	NA	NA	no	chr22	40409019	40409226	+	1	ciRNA	ENST00000248929	SGSM3	mRNA	chr22:40409018-40409249	small G protein signaling modulator 3 [Source:HGNC Symbol;Acc:HGNC:25228]	GO:0005096(GTPase activator activity);GO:0005515(protein binding);GO:0005737(cytoplasm);GO:0005829(cytosol);GO:0005921(gap junction);GO:0006886(intracellular protein transport);GO:0007049(cell cycle);GO:0007050(cell cycle arrest);GO:0017137(Rab GTPase binding);GO:0032483(regulation of Rab protein signal transduction);GO:0032486(Rap protein signal transduction);GO:0043547(positive regulation of GT…	NA	NA
ciRNA1154	0	1	0	0	0	0.204101	0.102051	0	0	0	-inf	down	NA	NA	NA	no	chr22	40409019	40409232	+	1	ciRNA	ENST00000248929	SGSM3	mRNA	chr22:40409018-40409249	small G protein signaling modulator 3 [Source:HGNC Symbol;Acc:HGNC:25228]	GO:0005096(GTPase activator activity);GO:0005515(protein binding);GO:0005737(cytoplasm);GO:0005829(cytosol);GO:0005921(gap junction);GO:0006886(intracellular protein transport);GO:0007049(cell cycle);GO:0007050(cell cycle arrest);GO:0017137(Rab GTPase binding);GO:0032483(regulation of Rab protein signal transduction);GO:0032486(Rap protein signal transduction);GO:0043547(positive regulation of GT…	NA	NA
ciRNA1155	0	3	0	0	0	0.612304	0.306152	0	0	0	-inf	down	NA	NA	NA	no	chr22	50705097	50705341	+	1	ciRNA	ENST00000414786	SHANK3	mRNA	chr22:50705096-50706071	SH3 and multiple ankyrin repeat domains 3 [Source:HGNC Symbol;Acc:HGNC:14294]	GO:0000165(MAPK cascade);GO:0001838(embryonic epithelial tube formation);GO:0005515(protein binding);GO:0007416(synapse assembly);GO:0007611(learning or memory);GO:0007612(learning);GO:0007613(memory);GO:0007626(locomotory behavior);GO:0008022(protein C-terminus binding);GO:0021773(striatal medium spiny neuron differentiation);GO:0031234(extrinsic component of cytoplasmic side of plasma membrane)…	04724(Glutamatergic synapse)	NA
ciRNA1156	0	1	0	0	0	0.204101	0.102051	0	0	0	-inf	down	NA	NA	NA	no	chr20	57373739	57374606	+	1	ciRNA	ENST00000371242	RAE1	mRNA	chr20:57373738-57374606	ribonucleic acid export 1 [Source:HGNC Symbol;Acc:HGNC:9828]	GO:0000922(spindle pole);GO:0000972(transcription-dependent tethering of RNA polymerase II gene DNA at nuclear periphery);GO:0001650(fibrillar center);GO:0003723(RNA binding);GO:0005515(protein binding);GO:0005623(cell);GO:0005634(nucleus);GO:0005635(nuclear envelope);GO:0005643(nuclear pore);GO:0005737(cytoplasm);GO:0005856(cytoskeleton);GO:0006110(regulation of glycolytic process);GO:0006406(mR…	03013(RNA transport);05164(Influenza A)	NA
ciRNA1157	0	4	0	0	0	0.816405	0.408203	0	0	0	-inf	down	NA	NA	NA	no	chr20	62894197	62894412	-	1	ciRNA	ENST00000266070	DIDO1	mRNA	chr20:62894194-62894412	death inducer-obliterator 1 [Source:HGNC Symbol;Acc:HGNC:2680]	GO:0003723(RNA binding);GO:0005634(nucleus);GO:0005737(cytoplasm);GO:0005819(spindle);GO:0005856(cytoskeleton);GO:0006351(transcription, DNA-templated);GO:0006915(apoptotic process);GO:0046872(metal ion binding);GO:0097190(apoptotic signaling pathway)	NA	NA
ciRNA1158	0	1	0	0	0	0.204101	0.102051	0	0	0	-inf	down	NA	NA	NA	no	chr21	41488524	41489506	-	1	ciRNA	ENST00000332149	TMPRSS2	mRNA	chr21:41488513-41489506	transmembrane serine protease 2 [Source:HGNC Symbol;Acc:HGNC:11876]	GO:0004252(serine-type endopeptidase activity);GO:0005044(scavenger receptor activity);GO:0005515(protein binding);GO:0005576(extracellular region);GO:0005886(plasma membrane);GO:0005887(integral component of plasma membrane);GO:0006508(proteolysis);GO:0006898(receptor-mediated endocytosis);GO:0008233(peptidase activity);GO:0008236(serine-type peptidase activity);GO:0016020(membrane);GO:0016021(i…	05164(Influenza A);05202(Transcriptional misregulation in cancer);05215(Prostate cancer)	NA
ciRNA1159	0	1	0	0	0	0.204101	0.102051	0	0	0	-inf	down	NA	NA	NA	no	chr7	5652547	5711760	-	1	ciRNA	ENST00000425013	RNF216	mRNA	chr7:5652510-5711760	ring finger protein 216 [Source:HGNC Symbol;Acc:HGNC:21698]	GO:0005515(protein binding);GO:0005634(nucleus);GO:0005654(nucleoplasm);GO:0005737(cytoplasm);GO:0005829(cytosol);GO:0006915(apoptotic process);GO:0016032(viral process);GO:0016567(protein ubiquitination);GO:0016740(transferase activity);GO:0032480(negative regulation of type I interferon production);GO:0032648(regulation of interferon-beta production);GO:0043161(proteasome-mediated ubiquitin-dep…	NA	EC:2.3.2.31
ciRNA116	0	0	0	0	0	0	0	0	0	0	0	no	NA	NA	NA	no	chr6	30606265	30606467	-	1	ciRNA	ENST00000376511	PPP1R10	mRNA	chr6:30606243-30606467	protein phosphatase 1 regulatory subunit 10 [Source:HGNC Symbol;Acc:HGNC:9284]	GO:0000784(nuclear chromosome, telomeric region);GO:0000785(chromatin);GO:0003677(DNA binding);GO:0003723(RNA binding);GO:0004864(protein phosphatase inhibitor activity);GO:0005515(protein binding);GO:0005634(nucleus);GO:0005654(nucleoplasm);GO:0006606(protein import into nucleus);GO:0010667(negative regulation of cardiac muscle cell apoptotic process);GO:0016604(nuclear body);GO:0032206(positive…	NA	NA
ciRNA1160	0	1	0	0	0	0.204101	0.102051	0	0	0	-inf	down	NA	NA	NA	no	chr7	27142560	27142725	-	1	ciRNA	ENST00000520854	HOXA5	mRNA	chr7:27142085-27142725	homeobox A5 [Source:HGNC Symbol;Acc:HGNC:5106]	GO:0000978(RNA polymerase II proximal promoter sequence-specific DNA binding);GO:0000980(RNA polymerase II distal enhancer sequence-specific DNA binding);GO:0000981(DNA-binding transcription factor activity, RNA polymerase II-specific);GO:0001228(DNA-binding transcription activator activity, RNA polymerase II-specific);GO:0001501(skeletal system development);GO:0002009(morphogenesis of an epithel…	NA	NA
ciRNA1161	0	1	0	0	0	0.204101	0.102051	0	0	0	-inf	down	NA	NA	NA	no	chr7	56074219	56076778	+	1	ciRNA	ENST00000437307	SUMF2	mRNA	chr7:56074218-56078101	sulfatase modifying factor 2 [Source:HGNC Symbol;Acc:HGNC:20415]	GO:0005783(endoplasmic reticulum);GO:0005788(endoplasmic reticulum lumen);GO:0006687(glycosphingolipid metabolic process);GO:0043687(post-translational protein modification);GO:0046872(metal ion binding)	NA	NA
ciRNA1162	0	2	0	0	0	0.408203	0.204101	0	0	0	-inf	down	NA	NA	NA	no	chr7	100685197	100685343	-	1	ciRNA	ENST00000275732	GIGYF1	mRNA	chr7:100685146-100685343	GRB10 interacting GYF protein 1 [Source:HGNC Symbol;Acc:HGNC:9126]	GO:0005515(protein binding);GO:0008150(biological_process);GO:0032991(protein-containing complex);GO:0048009(insulin-like growth factor receptor signaling pathway)	NA	NA
ciRNA1163	0	2	0	0	0	0.408203	0.204101	0	0	0	-inf	down	NA	NA	NA	no	chr7	122386364	122387025	-	1	ciRNA	ENST00000449022	CADPS2	mRNA	chr7:122379442-122387025	calcium dependent secretion activator 2 [Source:HGNC Symbol;Acc:HGNC:16018]	GO:0005654(nucleoplasm);GO:0006887(exocytosis);GO:0008289(lipid binding);GO:0009267(cellular response to starvation);GO:0015031(protein transport);GO:0016020(membrane);GO:0016079(synaptic vesicle exocytosis);GO:0016082(synaptic vesicle priming);GO:0030054(cell junction);GO:0030659(cytoplasmic vesicle membrane);GO:0031410(cytoplasmic vesicle);GO:0042734(presynaptic membrane);GO:0043231(intracellul…	NA	NA
ciRNA1164	0	2	0	0	0	0.408203	0.204101	0	0	0	-inf	down	NA	NA	NA	no	chr7	151079994	151080208	-	1	ciRNA	ENST00000489884	FASTK	mRNA	chr7:151079021-151080208	Fas activated serine/threonine kinase [Source:HGNC Symbol;Acc:HGNC:24676]	GO:0000166(nucleotide binding);GO:0003723(RNA binding);GO:0004672(protein kinase activity);GO:0004674(protein serine/threonine kinase activity);GO:0005515(protein binding);GO:0005524(ATP binding);GO:0005739(mitochondrion);GO:0005759(mitochondrial matrix);GO:0006468(protein phosphorylation);GO:0006915(apoptotic process);GO:0016301(kinase activity);GO:0016310(phosphorylation);GO:0016740(transferase…	NA	EC:2.7.11.8
ciRNA1165	0	1	0	0	0	0.204101	0.102051	0	0	0	-inf	down	NA	NA	NA	no	chr6	32442694	32443100	+	1	ciRNA	ENST00000374982	HLA-DRA	mRNA	chr6:32442693-32443259	major histocompatibility complex, class II, DR alpha [Source:HGNC Symbol;Acc:HGNC:4947]	GO:0000139(Golgi membrane);GO:0002376(immune system process);GO:0002503(peptide antigen assembly with MHC class II protein complex);GO:0002504(antigen processing and presentation of peptide or polysaccharide antigen via MHC class II);GO:0002506(polysaccharide assembly with MHC class II protein complex);GO:0005515(protein binding);GO:0005764(lysosome);GO:0005765(lysosomal membrane);GO:0005768(endo…	04145(Phagosome);04514(Cell adhesion molecules (CAMs));04612(Antigen processing and presentation);04640(Hematopoietic cell lineage);04658(Th1 and Th2 cell differentiation);04659(Th17 cell differentiation);04672(Intestinal immune network for IgA production);04940(Type I diabetes mellitus);05140(Leishmaniasis);05145(Toxoplasmosis);05150(Staphylococcus aureus infection);05152(Tuberculosis);05164(Inf…	NA
ciRNA1166	0	2	0	0	0	0.408203	0.204101	0	0	0	-inf	down	NA	NA	NA	no	chr6	33249890	33250608	+	1	ciRNA	ENST00000450514	HCG25	mRNA	chr6:33249889-33250615	HLA complex group 25 [Source:HGNC Symbol;Acc:HGNC:20196]	NA	NA	NA
ciRNA1167	0	3	0	0	0	0.612304	0.306152	0	0	0	-inf	down	NA	NA	NA	no	chr6	43178883	43179068	+	1	ciRNA	ENST00000265354	SRF	mRNA	chr6:43178882-43179094	serum response factor [Source:HGNC Symbol;Acc:HGNC:11291]	GO:0000790(nuclear chromatin);GO:0000978(RNA polymerase II proximal promoter sequence-specific DNA binding);GO:0000981(DNA-binding transcription factor activity, RNA polymerase II-specific);GO:0000987(proximal promoter sequence-specific DNA binding);GO:0001228(DNA-binding transcription activator activity, RNA polymerase II-specific);GO:0001569(branching involved in blood vessel morphogenesis);GO:…	04010(MAPK signaling pathway);04022(cGMP-PKG signaling pathway);05166(Human T-cell leukemia virus 1 infection);05203(Viral carcinogenesis)	NA
ciRNA1168	0	1	0	0	0	0.204101	0.102051	0	0	0	-inf	down	NA	NA	NA	no	chr6	169725144	169725420	-	1	ciRNA	ENST00000621772	PHF10	mRNA	chr6:169721111-169725420	PHD finger protein 10 [Source:HGNC Symbol;Acc:HGNC:18250]	GO:0000123(histone acetyltransferase complex);GO:0000790(nuclear chromatin);GO:0004402(histone acetyltransferase activity);GO:0005634(nucleus);GO:0007399(nervous system development);GO:0016573(histone acetylation);GO:0042393(histone binding);GO:0045892(negative regulation of transcription, DNA-templated);GO:0045944(positive regulation of transcription by RNA polymerase II);GO:0046872(metal ion bi…	05225(Hepatocellular carcinoma)	NA
ciRNA1169	0	1	0	0	0	0.204101	0.102051	0	0	0	-inf	down	NA	NA	NA	no	chr5	55951624	55951928	-	1	ciRNA	ENST00000381298	IL6ST	mRNA	chr5:55951604-55951928	interleukin 6 signal transducer [Source:HGNC Symbol;Acc:HGNC:6021]	GO:0002675(positive regulation of acute inflammatory response);GO:0002821(positive regulation of adaptive immune response);GO:0004896(cytokine receptor activity);GO:0004897(ciliary neurotrophic factor receptor activity);GO:0004915(interleukin-6 receptor activity);GO:0004921(interleukin-11 receptor activity);GO:0004923(leukemia inhibitory factor receptor activity);GO:0004924(oncostatin-M receptor …	04060(Cytokine-cytokine receptor interaction);04550(Signaling pathways regulating pluripotency of stem cells);04630(Jak-STAT signaling pathway);04659(Th17 cell differentiation);05167(Kaposi sarcoma-associated herpesvirus infection);05200(Pathways in cancer);05203(Viral carcinogenesis)	NA
ciRNA117	8	0	3	0	1.56975	0	0.784876	0.671791	0	0.335895	-1.22445	down	0.359175	0.550969	0.272797	no	chr6	30921306	30921564	+	1	ciRNA	ENST00000477288	VARS2	mRNA	chr6:30921305-30921588	valyl-tRNA synthetase 2, mitochondrial [Source:HGNC Symbol;Acc:HGNC:21642]	GO:0000166(nucleotide binding);GO:0002161(aminoacyl-tRNA editing activity);GO:0004812(aminoacyl-tRNA ligase activity);GO:0004832(valine-tRNA ligase activity);GO:0005524(ATP binding);GO:0005739(mitochondrion);GO:0005829(cytosol);GO:0006412(translation);GO:0006418(tRNA aminoacylation for protein translation);GO:0006438(valyl-tRNA aminoacylation);GO:0016874(ligase activity);GO:0106074(aminoacyl-tRNA…	00970(Aminoacyl-tRNA biosynthesis)	EC:6.1.1.9
ciRNA1170	0	1	0	0	0	0.204101	0.102051	0	0	0	-inf	down	NA	NA	NA	no	chr5	119171281	119171776	+	1	ciRNA	ENST00000539542	DMXL1	mRNA	chr5:119171280-119171777	Dmx like 1 [Source:HGNC Symbol;Acc:HGNC:2937]	GO:0005515(protein binding);GO:0007035(vacuolar acidification);GO:0043291(RAVE complex)	NA	NA
ciRNA1171	0	1	0	0	0	0.204101	0.102051	0	0	0	-inf	down	NA	NA	NA	no	chr5	150036938	150037372	+	1	ciRNA	ENST00000613459	HMGXB3	mRNA	chr5:150036937-150037399	HMG-box containing 3 [Source:HGNC Symbol;Acc:HGNC:28982]	GO:0000981(DNA-binding transcription factor activity, RNA polymerase II-specific);GO:0003677(DNA binding);GO:0005575(cellular_component);GO:0005634(nucleus);GO:0006357(regulation of transcription by RNA polymerase II);GO:0008150(biological_process)	NA	NA
ciRNA1172	0	1	0	0	0	0.204101	0.102051	0	0	0	-inf	down	NA	NA	NA	no	chr5	179708381	179708946	+	1	ciRNA	ENST00000504734	CANX	mRNA	chr5:179708380-179708977	calnexin [Source:HGNC Symbol;Acc:HGNC:1473]	GO:0002474(antigen processing and presentation of peptide antigen via MHC class I);GO:0003723(RNA binding);GO:0005509(calcium ion binding);GO:0005515(protein binding);GO:0005737(cytoplasm);GO:0005783(endoplasmic reticulum);GO:0005788(endoplasmic reticulum lumen);GO:0005789(endoplasmic reticulum membrane);GO:0005790(smooth endoplasmic reticulum);GO:0005791(rough endoplasmic reticulum);GO:0005840(r…	04141(Protein processing in endoplasmic reticulum);04145(Phagosome);04612(Antigen processing and presentation);04918(Thyroid hormone synthesis);05166(Human T-cell leukemia virus 1 infection)	NA
ciRNA1173	0	1	0	0	0	0.204101	0.102051	0	0	0	-inf	down	NA	NA	NA	no	chr4	39278208	39278502	+	1	ciRNA	ENST00000506869	WDR19	mRNA	chr4:39278207-39278538	WD repeat domain 19 [Source:HGNC Symbol;Acc:HGNC:18340]	GO:0000902(cell morphogenesis);GO:0001701(in utero embryonic development);GO:0001750(photoreceptor outer segment);GO:0005515(protein binding);GO:0005654(nucleoplasm);GO:0005737(cytoplasm);GO:0005856(cytoskeleton);GO:0005929(cilium);GO:0007224(smoothened signaling pathway);GO:0008406(gonad development);GO:0016604(nuclear body);GO:0030030(cell projection organization);GO:0030326(embryonic limb morp…	NA	NA
ciRNA1174	0	1	0	0	0	0.204101	0.102051	0	0	0	-inf	down	NA	NA	NA	no	chr3	9917735	9917901	+	1	ciRNA	ENST00000416074	IL17RC	mRNA	chr3:9917734-9917922	interleukin 17 receptor C [Source:HGNC Symbol;Acc:HGNC:18358]	GO:0005102(signaling receptor binding);GO:0005886(plasma membrane);GO:0009986(cell surface);GO:0016020(membrane);GO:0016021(integral component of membrane);GO:0019221(cytokine-mediated signaling pathway);GO:0030368(interleukin-17 receptor activity);GO:0050832(defense response to fungus);GO:0071621(granulocyte chemotaxis);GO:0097400(interleukin-17-mediated signaling pathway);GO:1900017(positive re…	04060(Cytokine-cytokine receptor interaction);04657(IL-17 signaling pathway)	NA
ciRNA1175	0	1	0	0	0	0.204101	0.102051	0	0	0	-inf	down	NA	NA	NA	no	chr3	49032797	49033119	-	1	ciRNA	ENST00000395443	QRICH1	mRNA	chr3:49032773-49033119	glutamine rich 1 [Source:HGNC Symbol;Acc:HGNC:24713]	GO:0000981(DNA-binding transcription factor activity, RNA polymerase II-specific);GO:0003674(molecular_function);GO:0005515(protein binding);GO:0005634(nucleus);GO:0005654(nucleoplasm);GO:0006357(regulation of transcription by RNA polymerase II);GO:0008150(biological_process);GO:0022604(regulation of cell morphogenesis);GO:0042981(regulation of apoptotic process)	NA	NA
ciRNA1176	0	3	0	0	0	0.612304	0.306152	0	0	0	-inf	down	NA	NA	NA	no	chr3	50115608	50115877	+	1	ciRNA	ENST00000347869	RBM5	mRNA	chr3:50115607-50115905	RNA binding motif protein 5 [Source:HGNC Symbol;Acc:HGNC:9902]	GO:0000245(spliceosomal complex assembly);GO:0000381(regulation of alternative mRNA splicing, via spliceosome);GO:0000398(mRNA splicing, via spliceosome);GO:0003676(nucleic acid binding);GO:0003677(DNA binding);GO:0003723(RNA binding);GO:0003729(mRNA binding);GO:0005515(protein binding);GO:0005634(nucleus);GO:0005654(nucleoplasm);GO:0005681(spliceosomal complex);GO:0006396(RNA processing);GO:0006…	NA	NA
ciRNA1177	0	1	0	0	0	0.204101	0.102051	0	0	0	-inf	down	NA	NA	NA	no	chr3	53808771	53809957	+	1	ciRNA	ENST00000637424	CACNA1D	mRNA	chr3:53808770-53809977	calcium voltage-gated channel subunit alpha1 D [Source:HGNC Symbol;Acc:HGNC:1391]	GO:0005216(ion channel activity);GO:0005244(voltage-gated ion channel activity);GO:0005245(voltage-gated calcium channel activity);GO:0005262(calcium channel activity);GO:0005886(plasma membrane);GO:0005891(voltage-gated calcium channel complex);GO:0006811(ion transport);GO:0006816(calcium ion transport);GO:0007188(adenylate cyclase-modulating G protein-coupled receptor signaling pathway);GO:0007…	04010(MAPK signaling pathway);04020(Calcium signaling pathway);04022(cGMP-PKG signaling pathway);04024(cAMP signaling pathway);04218(Cellular senescence);04260(Cardiac muscle contraction);04261(Adrenergic signaling in cardiomyocytes);04270(Vascular smooth muscle contraction);04530(Tight junction);04713(Circadian entrainment);04723(Retrograde endocannabinoid signaling);04724(Glutamatergic synapse)…	NA
ciRNA1178	0	1	0	0	0	0.204101	0.102051	0	0	0	-inf	down	NA	NA	NA	no	chr3	58097978	58098710	+	1	ciRNA	ENST00000490882	FLNB	mRNA	chr3:58097977-58098710	filamin B [Source:HGNC Symbol;Acc:HGNC:3755]	GO:0001725(stress fiber);GO:0003334(keratinocyte development);GO:0003382(epithelial cell morphogenesis);GO:0003723(RNA binding);GO:0003779(actin binding);GO:0005515(protein binding);GO:0005634(nucleus);GO:0005737(cytoplasm);GO:0005829(cytosol);GO:0005856(cytoskeleton);GO:0005886(plasma membrane);GO:0005903(brush border);GO:0005925(focal adhesion);GO:0005938(cell cortex);GO:0007016(cytoskeletal an…	04010(MAPK signaling pathway);04510(Focal adhesion);05132(Salmonella infection);05205(Proteoglycans in cancer)	NA
ciRNA1179	0	2	0	0	0	0.408203	0.204101	0	0	0	-inf	down	NA	NA	NA	no	chr3	86946823	86947009	-	1	ciRNA	ENST00000637106	VGLL3	mRNA	chr3:86909058-86947009	vestigial like family member 3 [Source:HGNC Symbol;Acc:HGNC:24327]	GO:0005634(nucleus);GO:0006355(regulation of transcription, DNA-templated)	NA	NA
ciRNA118	1	0	0	0	0.196219	0	0.0981095	0	0	0	-inf	down	NA	NA	NA	no	chr6	31727378	31727542	-	1	ciRNA	ENST00000437288	DDAH2	mRNA	chr6:31727353-31727542	dimethylarginine dimethylaminohydrolase 2 [Source:HGNC Symbol;Acc:HGNC:2716]	GO:0000052(citrulline metabolic process);GO:0003824(catalytic activity);GO:0005515(protein binding);GO:0005737(cytoplasm);GO:0005739(mitochondrion);GO:0005815(microtubule organizing center);GO:0005829(cytosol);GO:0006525(arginine metabolic process);GO:0006527(arginine catabolic process);GO:0006809(nitric oxide biosynthetic process);GO:0007263(nitric oxide mediated signal transduction);GO:0016403(…	NA	EC:3.5.3.18
ciRNA1180	0	1	0	0	0	0.204101	0.102051	0	0	0	-inf	down	NA	NA	NA	no	chr3	132331734	132332172	+	1	ciRNA	ENST00000475741	ACPP	mRNA	chr3:132331733-132332191	acid phosphatase, prostate [Source:HGNC Symbol;Acc:HGNC:125]	GO:0003993(acid phosphatase activity);GO:0005515(protein binding);GO:0005576(extracellular region);GO:0005615(extracellular space);GO:0005634(nucleus);GO:0005764(lysosome);GO:0005765(lysosomal membrane);GO:0005886(plasma membrane);GO:0006144(purine nucleobase metabolic process);GO:0006772(thiamine metabolic process);GO:0008253(5'-nucleotidase activity);GO:0009117(nucleotide metabolic process);GO:…	NA	NA
ciRNA1181	0	1	0	0	0	0.204101	0.102051	0	0	0	-inf	down	NA	NA	NA	no	chr3	148991648	148994140	+	1	ciRNA	ENST00000345003	GYG1	mRNA	chr3:148991647-148994141	glycogenin 1 [Source:HGNC Symbol;Acc:HGNC:4699]	GO:0005515(protein binding);GO:0005576(extracellular region);GO:0005829(cytosol);GO:0005978(glycogen biosynthetic process);GO:0008466(glycogenin glucosyltransferase activity);GO:0016020(membrane);GO:0016740(transferase activity);GO:0016757(transferase activity, transferring glycosyl groups);GO:0030145(manganese ion binding);GO:0034774(secretory granule lumen);GO:0042803(protein homodimerization a…	00500(Starch and sucrose metabolism)	NA
ciRNA1182	0	1	0	0	0	0.204101	0.102051	0	0	0	-inf	down	NA	NA	NA	no	chr2	27084532	27084987	+	1	ciRNA	ENST00000380320	EMILIN1	mRNA	chr2:27084531-27084990	elastin microfibril interfacer 1 [Source:HGNC Symbol;Acc:HGNC:19880]	GO:0003180(aortic valve morphogenesis);GO:0005201(extracellular matrix structural constituent);GO:0005515(protein binding);GO:0005576(extracellular region);GO:0005581(collagen trimer);GO:0005615(extracellular space);GO:0007155(cell adhesion);GO:0007160(cell-matrix adhesion);GO:0010628(positive regulation of gene expression);GO:0010629(negative regulation of gene expression);GO:0010811(positive re…	NA	NA
ciRNA1183	0	1	0	0	0	0.204101	0.102051	0	0	0	-inf	down	NA	NA	NA	no	chr2	70088004	70088429	-	1	ciRNA	ENST00000629178	PCBP1-AS1	mRNA	chr2:70085624-70088429	PCBP1 antisense RNA 1 [Source:HGNC Symbol;Acc:HGNC:42948]	NA	NA	NA
ciRNA1184	0	1	0	0	0	0.204101	0.102051	0	0	0	-inf	down	NA	NA	NA	no	chr2	96866454	96867777	-	1	ciRNA	ENST00000305476	SEMA4C	mRNA	chr2:96866431-96867777	semaphorin 4C [Source:HGNC Symbol;Acc:HGNC:10731]	GO:0001755(neural crest cell migration);GO:0001843(neural tube closure);GO:0005515(protein binding);GO:0005615(extracellular space);GO:0005886(plasma membrane);GO:0005887(integral component of plasma membrane);GO:0007275(multicellular organism development);GO:0007399(nervous system development);GO:0014069(postsynaptic density);GO:0016020(membrane);GO:0016021(integral component of membrane);GO:002…	04360(Axon guidance)	NA
ciRNA1185	0	1	0	0	0	0.204101	0.102051	0	0	0	-inf	down	NA	NA	NA	no	chr2	121527891	121528676	-	1	ciRNA	ENST00000646274	CLASP1	mRNA	chr2:121527890-121528676	cytoplasmic linker associated protein 1 [Source:HGNC Symbol;Acc:HGNC:17088]	GO:0000086(G2/M transition of mitotic cell cycle);GO:0000226(microtubule cytoskeleton organization);GO:0000775(chromosome, centromeric region);GO:0000776(kinetochore);GO:0000777(condensed chromosome kinetochore);GO:0001578(microtubule bundle formation);GO:0002162(dystroglycan binding);GO:0005515(protein binding);GO:0005694(chromosome);GO:0005737(cytoplasm);GO:0005794(Golgi apparatus);GO:0005813(c…	NA	NA
ciRNA1186	0	2	0	0	0	0.408203	0.204101	0	0	0	-inf	down	NA	NA	NA	no	chr2	159219362	159219690	+	1	ciRNA	ENST00000263635	TANC1	mRNA	chr2:159219361-159219691	tetratricopeptide repeat, ankyrin repeat and coiled-coil containing 1 [Source:HGNC Symbol;Acc:HGNC:29364]	GO:0005515(protein binding);GO:0005886(plasma membrane);GO:0007520(myoblast fusion);GO:0008542(visual learning);GO:0014069(postsynaptic density);GO:0016020(membrane);GO:0030054(cell junction);GO:0030425(dendrite);GO:0043025(neuronal cell body);GO:0043679(axon terminus);GO:0045202(synapse);GO:0045211(postsynaptic membrane);GO:0097062(dendritic spine maintenance)	NA	NA
ciRNA1187	0	2	0	0	0	0.408203	0.204101	0	0	0	-inf	down	NA	NA	NA	no	chr2	189003063	189003400	+	1	ciRNA	ENST00000304636	COL3A1	mRNA	chr2:189003062-189003410	collagen type III alpha 1 chain [Source:HGNC Symbol;Acc:HGNC:2201]	GO:0001501(skeletal system development);GO:0001568(blood vessel development);GO:0002020(protease binding);GO:0005178(integrin binding);GO:0005201(extracellular matrix structural constituent);GO:0005515(protein binding);GO:0005576(extracellular region);GO:0005581(collagen trimer);GO:0005586(collagen type III trimer);GO:0005615(extracellular space);GO:0005788(endoplasmic reticulum lumen);GO:0007160…	04611(Platelet activation);04926(Relaxin signaling pathway);04933(AGE-RAGE signaling pathway in diabetic complications);04974(Protein digestion and absorption);05146(Amoebiasis)	NA
ciRNA1188	0	1	0	0	0	0.204101	0.102051	0	0	0	-inf	down	NA	NA	NA	no	chr2	219124458	219124610	-	1	ciRNA	ENST00000494211	NHEJ1	mRNA	chr2:219078206-219124610	non-homologous end joining factor 1 [Source:HGNC Symbol;Acc:HGNC:25737]	GO:0001650(fibrillar center);GO:0003677(DNA binding);GO:0005515(protein binding);GO:0005634(nucleus);GO:0005654(nucleoplasm);GO:0006281(DNA repair);GO:0006302(double-strand break repair);GO:0006303(double-strand break repair via nonhomologous end joining);GO:0006974(cellular response to DNA damage stimulus);GO:0007417(central nervous system development);GO:0010212(response to ionizing radiation);…	03450(Non-homologous end-joining)	NA
ciRNA1189	0	6	0	0	0	1.22461	0.612304	0	0	0	-inf	down	0.0501188	0.152299	0.0724912	no	chr2	231061311	231062226	+	1	ciRNA	ENST00000373635	PSMD1	mRNA	chr2:231061310-231062247	proteasome 26S subunit, non-ATPase 1 [Source:HGNC Symbol;Acc:HGNC:9554]	GO:0000165(MAPK cascade);GO:0000209(protein polyubiquitination);GO:0000502(proteasome complex);GO:0002223(stimulatory C-type lectin receptor signaling pathway);GO:0002479(antigen processing and presentation of exogenous peptide antigen via MHC class I, TAP-dependent);GO:0004175(endopeptidase activity);GO:0005515(protein binding);GO:0005576(extracellular region);GO:0005634(nucleus);GO:0005654(nucl…	03050(Proteasome);05169(Epstein-Barr virus infection)	NA
ciRNA119	0	0	0	0	0	0	0	0	0	0	0	no	NA	NA	NA	no	chr6	34282563	34282774	+	1	ciRNA	ENST00000586413	AL354740	mRNA	chr6:34282562-34283872	novel transcript, antisense to C6orf1	NA	NA	NA
ciRNA1190	0	1	0	0	0	0.204101	0.102051	0	0	0	-inf	down	NA	NA	NA	no	chr2	232703490	232735124	+	1	ciRNA	ENST00000629305	GIGYF2	mRNA	chr2:232703489-232735154	GRB10 interacting GYF protein 2 [Source:HGNC Symbol;Acc:HGNC:11960]	GO:0003723(RNA binding);GO:0005515(protein binding);GO:0005737(cytoplasm);GO:0005768(endosome);GO:0005783(endoplasmic reticulum);GO:0005794(Golgi apparatus);GO:0005829(cytosol);GO:0007631(feeding behavior);GO:0008344(adult locomotory behavior);GO:0009791(post-embryonic development);GO:0010494(cytoplasmic stress granule);GO:0016020(membrane);GO:0016021(integral component of membrane);GO:0016441(po…	NA	NA
ciRNA1191	0	2	0	0	0	0.408203	0.204101	0	0	0	-inf	down	NA	NA	NA	no	chr2	233961067	233963258	+	1	ciRNA	ENST00000324695	TRPM8	mRNA	chr2:233961066-233963281	transient receptor potential cation channel subfamily M member 8 [Source:HGNC Symbol;Acc:HGNC:17961]	GO:0005216(ion channel activity);GO:0005262(calcium channel activity);GO:0005515(protein binding);GO:0005783(endoplasmic reticulum);GO:0005789(endoplasmic reticulum membrane);GO:0005886(plasma membrane);GO:0006811(ion transport);GO:0006812(cation transport);GO:0006816(calcium ion transport);GO:0006874(cellular calcium ion homeostasis);GO:0009266(response to temperature stimulus);GO:0009409(respon…	04750(Inflammatory mediator regulation of TRP channels)	NA
ciRNA1192	0	1	0	0	0	0.204101	0.102051	0	0	0	-inf	down	NA	NA	NA	no	chr1	1669760	1670097	-	1	ciRNA	ENST00000617444	SLC35E2B	mRNA	chr1:1669736-1670097	solute carrier family 35 member E2B [Source:HGNC Symbol;Acc:HGNC:33941]	GO:0001835(blastocyst hatching);GO:0005794(Golgi apparatus);GO:0015165(pyrimidine nucleotide-sugar transmembrane transporter activity);GO:0015297(antiporter activity);GO:0016020(membrane);GO:0016021(integral component of membrane);GO:0022857(transmembrane transporter activity);GO:0055085(transmembrane transport);GO:0090481(pyrimidine nucleotide-sugar transmembrane transport)	NA	NA
ciRNA1193	0	2	0	0	0	0.408203	0.204101	0	0	0	-inf	down	NA	NA	NA	no	chr1	21885176	21885319	-	1	ciRNA	ENST00000374695	HSPG2	mRNA	chr1:21885157-21885319	heparan sulfate proteoglycan 2 [Source:HGNC Symbol;Acc:HGNC:5273]	GO:0001523(retinoid metabolic process);GO:0001525(angiogenesis);GO:0001540(amyloid-beta binding);GO:0005509(calcium ion binding);GO:0005515(protein binding);GO:0005576(extracellular region);GO:0005604(basement membrane);GO:0005615(extracellular space);GO:0005796(Golgi lumen);GO:0005886(plasma membrane);GO:0005925(focal adhesion);GO:0006024(glycosaminoglycan biosynthetic process);GO:0006027(glycos…	04512(ECM-receptor interaction);05161(Hepatitis B);05205(Proteoglycans in cancer)	NA
ciRNA1194	0	1	0	0	0	0.204101	0.102051	0	0	0	-inf	down	NA	NA	NA	no	chr1	32038037	32038547	+	1	ciRNA	ENST00000327300	KHDRBS1	mRNA	chr1:32038036-32038551	KH RNA binding domain containing, signal transduction associated 1 [Source:HGNC Symbol;Acc:HGNC:18116]	GO:0000086(G2/M transition of mitotic cell cycle);GO:0000381(regulation of alternative mRNA splicing, via spliceosome);GO:0003676(nucleic acid binding);GO:0003677(DNA binding);GO:0003723(RNA binding);GO:0005070(SH3/SH2 adaptor activity);GO:0005515(protein binding);GO:0005634(nucleus);GO:0005654(nucleoplasm);GO:0005737(cytoplasm);GO:0005829(cytosol);GO:0006397(mRNA processing);GO:0007049(cell cycl…	NA	NA
ciRNA1195	0	2	0	1	0	0.408203	0.204101	0	0.182516	0.091258	-1.16126	down	0.803893	0.88286	0.437936	no	chr1	85258752	85258934	-	1	ciRNA	ENST00000294661	C1orf52	mRNA	chr1:85258722-85258934	chromosome 1 open reading frame 52 [Source:HGNC Symbol;Acc:HGNC:24871]	GO:0003723(RNA binding);GO:0005634(nucleus)	NA	NA
ciRNA1196	0	2	0	0	0	0.408203	0.204101	0	0	0	-inf	down	NA	NA	NA	no	chr1	156791163	156791675	+	1	ciRNA	ENST00000454659	PRCC	mRNA	chr1:156791162-156791696	proline rich mitotic checkpoint control factor [Source:HGNC Symbol;Acc:HGNC:9343]	GO:0000398(mRNA splicing, via spliceosome);GO:0005515(protein binding);GO:0005634(nucleus);GO:0005654(nucleoplasm);GO:0007049(cell cycle);GO:0007093(mitotic cell cycle checkpoint);GO:0016607(nuclear speck)	05202(Transcriptional misregulation in cancer);05211(Renal cell carcinoma)	NA
ciRNA1197	0	3	0	0	0	0.612304	0.306152	0	0	0	-inf	down	NA	NA	NA	no	chr1	203829897	203830122	+	1	ciRNA	ENST00000453771	ZC3H11A	mRNA	chr1:203829896-203830122	zinc finger CCCH-type containing 11A [Source:HGNC Symbol;Acc:HGNC:29093]	GO:0000346(transcription export complex);GO:0003723(RNA binding);GO:0003729(mRNA binding);GO:0005515(protein binding);GO:0005654(nucleoplasm);GO:0006405(RNA export from nucleus);GO:0006406(mRNA export from nucleus);GO:0016973(poly(A)+ mRNA export from nucleus);GO:0031124(mRNA 3'-end processing);GO:0046872(metal ion binding);GO:0051028(mRNA transport)	NA	NA
ciRNA1198	0	1	0	0	0	0.204101	0.102051	0	0	0	-inf	down	NA	NA	NA	no	chr1	222658824	222659435	+	1	ciRNA	ENST00000344922	MIA3	mRNA	chr1:222658823-222659452	MIA SH3 domain ER export factor 3 [Source:HGNC Symbol;Acc:HGNC:24008]	GO:0000139(Golgi membrane);GO:0002042(cell migration involved in sprouting angiogenesis);GO:0002687(positive regulation of leukocyte migration);GO:0005515(protein binding);GO:0005783(endoplasmic reticulum);GO:0005788(endoplasmic reticulum lumen);GO:0005789(endoplasmic reticulum membrane);GO:0006887(exocytosis);GO:0006888(endoplasmic reticulum to Golgi vesicle-mediated transport);GO:0007029(endopl…	NA	NA
ciRNA1199	0	1	0	0	0	0.204101	0.102051	0	0	0	-inf	down	NA	NA	NA	no	chr9	64706427	64707313	-	1	ciRNA	ENST00000442351	BMS1P11	mRNA	chr9:64706399-64707313	BMS1, ribosome biogenesis factor pseudogene 11 [Source:HGNC Symbol;Acc:HGNC:49156]	NA	NA	NA
ciRNA12	0	0	0	0	0	0	0	0	0	0	0	no	NA	NA	NA	no	chr12	48772365	48772507	-	1	ciRNA	ENST00000548351	ADCY6	mRNA	chr12:48772339-48772507	adenylate cyclase 6 [Source:HGNC Symbol;Acc:HGNC:237]	GO:0000166(nucleotide binding);GO:0003091(renal water homeostasis);GO:0004016(adenylate cyclase activity);GO:0005080(protein kinase C binding);GO:0005515(protein binding);GO:0005524(ATP binding);GO:0005886(plasma membrane);GO:0005887(integral component of plasma membrane);GO:0005929(cilium);GO:0006171(cAMP biosynthetic process);GO:0007186(G protein-coupled receptor signaling pathway);GO:0007189(a…	00230(Purine metabolism);01522(Endocrine resistance);04015(Rap1 signaling pathway);04022(cGMP-PKG signaling pathway);04024(cAMP signaling pathway);04062(Chemokine signaling pathway);04072(Phospholipase D signaling pathway);04114(Oocyte meiosis);04211(Longevity regulating pathway);04213(Longevity regulating pathway - multiple species);04261(Adrenergic signaling in cardiomyocytes);04270(Vascular sm…	NA
ciRNA120	0	0	0	0	0	0	0	0	0	0	0	no	NA	NA	NA	no	chr6	35411218	35411734	+	1	ciRNA	ENST00000360694	PPARD	mRNA	chr6:35411217-35420126	peroxisome proliferator activated receptor delta [Source:HGNC Symbol;Acc:HGNC:9235]	GO:0000122(negative regulation of transcription by RNA polymerase II);GO:0000790(nuclear chromatin);GO:0000976(transcription regulatory region sequence-specific DNA binding);GO:0000977(RNA polymerase II regulatory region sequence-specific DNA binding);GO:0000981(DNA-binding transcription factor activity, RNA polymerase II-specific);GO:0001103(RNA polymerase II repressing transcription factor bind…	03320(PPAR signaling pathway);04310(Wnt signaling pathway);05200(Pathways in cancer);05221(Acute myeloid leukemia)	NA
ciRNA1200	0	1	0	0	0	0.204101	0.102051	0	0	0	-inf	down	NA	NA	NA	no	chr9	83974620	83975461	-	1	ciRNA	ENST00000376263	HNRNPK	mRNA	chr9:83974589-83975461	heterogeneous nuclear ribonucleoprotein K [Source:HGNC Symbol;Acc:HGNC:5044]	GO:0000398(mRNA splicing, via spliceosome);GO:0000790(nuclear chromatin);GO:0000978(RNA polymerase II proximal promoter sequence-specific DNA binding);GO:0001228(DNA-binding transcription activator activity, RNA polymerase II-specific);GO:0002102(podosome);GO:0003676(nucleic acid binding);GO:0003677(DNA binding);GO:0003697(single-stranded DNA binding);GO:0003723(RNA binding);GO:0005515(protein bi…	03040(Spliceosome);05203(Viral carcinogenesis);05206(MicroRNAs in cancer)	NA
ciRNA1201	0	1	0	0	0	0.204101	0.102051	0	0	0	-inf	down	NA	NA	NA	no	chr9	83975743	83976994	-	1	ciRNA	ENST00000376263	HNRNPK	mRNA	chr9:83975505-83976994	heterogeneous nuclear ribonucleoprotein K [Source:HGNC Symbol;Acc:HGNC:5044]	GO:0000398(mRNA splicing, via spliceosome);GO:0000790(nuclear chromatin);GO:0000978(RNA polymerase II proximal promoter sequence-specific DNA binding);GO:0001228(DNA-binding transcription activator activity, RNA polymerase II-specific);GO:0002102(podosome);GO:0003676(nucleic acid binding);GO:0003677(DNA binding);GO:0003697(single-stranded DNA binding);GO:0003723(RNA binding);GO:0005515(protein bi…	03040(Spliceosome);05203(Viral carcinogenesis);05206(MicroRNAs in cancer)	NA
ciRNA1202	0	1	0	0	0	0.204101	0.102051	0	0	0	-inf	down	NA	NA	NA	no	chr9	114016173	114016694	+	1	ciRNA	ENST00000288466	ZNF618	mRNA	chr9:114016172-114016694	zinc finger protein 618 [Source:HGNC Symbol;Acc:HGNC:29416]	GO:0000981(DNA-binding transcription factor activity, RNA polymerase II-specific);GO:0003676(nucleic acid binding);GO:0003677(DNA binding);GO:0005634(nucleus);GO:0006357(regulation of transcription by RNA polymerase II);GO:0046872(metal ion binding)	NA	NA
ciRNA1203	0	1	0	0	0	0.204101	0.102051	0	0	0	-inf	down	NA	NA	NA	no	chr9	125359493	125360496	+	1	ciRNA	ENST00000394105	GAPVD1	mRNA	chr9:125359492-125360527	GTPase activating protein and VPS9 domains 1 [Source:HGNC Symbol;Acc:HGNC:23375]	GO:0005085(guanyl-nucleotide exchange factor activity);GO:0005096(GTPase activator activity);GO:0005768(endosome);GO:0005829(cytosol);GO:0006897(endocytosis);GO:0007165(signal transduction);GO:0016020(membrane);GO:0032794(GTPase activating protein binding);GO:0043087(regulation of GTPase activity);GO:0043547(positive regulation of GTPase activity);GO:0045296(cadherin binding);GO:0051223(regulatio…	NA	NA
ciRNA1204	0	1	0	0	0	0.204101	0.102051	0	0	0	-inf	down	NA	NA	NA	no	chr9	127344340	127345402	+	1	ciRNA	ENST00000435213	GARNL3	mRNA	chr9:127344339-127345402	GTPase activating Rap/RanGAP domain like 3 [Source:HGNC Symbol;Acc:HGNC:25425]	GO:0005096(GTPase activator activity);GO:0043231(intracellular membrane-bounded organelle);GO:0043547(positive regulation of GTPase activity);GO:0051056(regulation of small GTPase mediated signal transduction)	NA	NA
ciRNA1205	0	2	0	0	0	0.408203	0.204101	0	0	0	-inf	down	NA	NA	NA	no	chr9	128980726	128981241	+	1	ciRNA	ENST00000372577	NUP188	mRNA	chr9:128980725-128981263	nucleoporin 188 [Source:HGNC Symbol;Acc:HGNC:17859]	GO:0005634(nucleus);GO:0005635(nuclear envelope);GO:0005643(nuclear pore);GO:0006110(regulation of glycolytic process);GO:0006406(mRNA export from nucleus);GO:0006409(tRNA export from nucleus);GO:0006606(protein import into nucleus);GO:0015031(protein transport);GO:0016020(membrane);GO:0016032(viral process);GO:0016925(protein sumoylation);GO:0017056(structural constituent of nuclear pore);GO:001…	03013(RNA transport)	NA
ciRNA1206	0	1	0	0	0	0.204101	0.102051	0	0	0	-inf	down	NA	NA	NA	no	chr9	136446971	136447226	-	1	ciRNA	ENST00000313050	SEC16A	mRNA	chr9:136446949-136447226	SEC16 homolog A, endoplasmic reticulum export factor [Source:HGNC Symbol;Acc:HGNC:29006]	GO:0000139(Golgi membrane);GO:0005515(protein binding);GO:0005737(cytoplasm);GO:0005783(endoplasmic reticulum);GO:0005789(endoplasmic reticulum membrane);GO:0005794(Golgi apparatus);GO:0005829(cytosol);GO:0006888(endoplasmic reticulum to Golgi vesicle-mediated transport);GO:0007029(endoplasmic reticulum organization);GO:0007030(Golgi organization);GO:0012507(ER to Golgi transport vesicle membrane…	NA	NA
ciRNA1207	0	1	1	0	0	0.204101	0.102051	0.22393	0	0.111965	0.133763	up	0.774695	0.891259	0.437936	no	chr9	136464596	136465961	-	1	ciRNA	ENST00000313050	SEC16A	mRNA	chr9:136464562-136465961	SEC16 homolog A, endoplasmic reticulum export factor [Source:HGNC Symbol;Acc:HGNC:29006]	GO:0000139(Golgi membrane);GO:0005515(protein binding);GO:0005737(cytoplasm);GO:0005783(endoplasmic reticulum);GO:0005789(endoplasmic reticulum membrane);GO:0005794(Golgi apparatus);GO:0005829(cytosol);GO:0006888(endoplasmic reticulum to Golgi vesicle-mediated transport);GO:0007029(endoplasmic reticulum organization);GO:0007030(Golgi organization);GO:0012507(ER to Golgi transport vesicle membrane…	NA	NA
ciRNA1208	0	4	0	0	0	0.816405	0.408203	0	0	0	-inf	down	NA	NA	NA	no	chr8	18058894	18059340	-	1	ciRNA	ENST00000637790	ASAH1	mRNA	chr8:18058891-18059340	N-acylsphingosine amidohydrolase 1 [Source:HGNC Symbol;Acc:HGNC:735]	GO:0005576(extracellular region);GO:0005615(extracellular space);GO:0005634(nucleus);GO:0005737(cytoplasm);GO:0005764(lysosome);GO:0006629(lipid metabolic process);GO:0006665(sphingolipid metabolic process);GO:0006687(glycosphingolipid metabolic process);GO:0016020(membrane);GO:0016021(integral component of membrane);GO:0016787(hydrolase activity);GO:0016810(hydrolase activity, acting on carbon-n…	00600(Sphingolipid metabolism);04071(Sphingolipid signaling pathway);04142(Lysosome)	NA
ciRNA1209	0	1	0	0	0	0.204101	0.102051	0	0	0	-inf	down	NA	NA	NA	no	chr8	21999306	21999532	+	1	ciRNA	ENST00000252512	XPO7	mRNA	chr8:21999305-21999535	exportin 7 [Source:HGNC Symbol;Acc:HGNC:14108]	GO:0005049(nuclear export signal receptor activity);GO:0005515(protein binding);GO:0005623(cell);GO:0005634(nucleus);GO:0005643(nuclear pore);GO:0005737(cytoplasm);GO:0006611(protein export from nucleus);GO:0006886(intracellular protein transport);GO:0008536(Ran GTPase binding);GO:0015031(protein transport);GO:0051028(mRNA transport);GO:0051169(nuclear transport)	NA	NA
ciRNA121	0	0	0	0	0	0	0	0	0	0	0	no	NA	NA	NA	no	chr6	39901473	39901781	+	1	ciRNA	ENST00000633794	DAAM2	mRNA	chr6:39901472-39901812	dishevelled associated activator of morphogenesis 2 [Source:HGNC Symbol;Acc:HGNC:18143]	GO:0003779(actin binding);GO:0007368(determination of left/right symmetry);GO:0016043(cellular component organization);GO:0016055(Wnt signaling pathway);GO:0017048(Rho GTPase binding);GO:0021516(dorsal spinal cord development);GO:0030036(actin cytoskeleton organization);GO:0048715(negative regulation of oligodendrocyte differentiation);GO:0060828(regulation of canonical Wnt signaling pathway);GO:…	04310(Wnt signaling pathway)	NA
ciRNA1210	0	1	0	0	0	0.204101	0.102051	0	0	0	-inf	down	NA	NA	NA	no	chr8	143739504	143739730	+	1	ciRNA	ENST00000534398	IQANK1	mRNA	chr8:143739503-143739858	IQ motif and ankyrin repeat containing 1 [Source:HGNC Symbol;Acc:HGNC:49576]	GO:0005515(protein binding)	NA	NA
ciRNA1211	0	1	0	0	0	0.204101	0.102051	0	0	0	-inf	down	NA	NA	NA	no	chr8	144138814	144138981	+	1	ciRNA	ENST00000347708	HGH1	mRNA	chr8:144138813-144139008	HGH1 homolog [Source:HGNC Symbol;Acc:HGNC:24161]	GO:0003674(molecular_function);GO:0005575(cellular_component);GO:0008150(biological_process)	NA	NA
ciRNA1212	0	6	0	0	0	1.22461	0.612304	0	0	0	-inf	down	0.0501188	0.152299	0.0724912	no	chr9	6839887	6840098	+	1	ciRNA	ENST00000536108	KDM4C	mRNA	chr9:6839886-6840098	lysine demethylase 4C [Source:HGNC Symbol;Acc:HGNC:17071]	GO:0000790(nuclear chromatin);GO:0001825(blastocyst formation);GO:0003682(chromatin binding);GO:0005634(nucleus);GO:0005654(nucleoplasm);GO:0005721(pericentric heterochromatin);GO:0006325(chromatin organization);GO:0006338(chromatin remodeling);GO:0006357(regulation of transcription by RNA polymerase II);GO:0008270(zinc ion binding);GO:0008284(positive regulation of cell population proliferation)…	NA	NA
ciRNA1214	0	2	0	0	0	0.408203	0.204101	0	0	0	-inf	down	NA	NA	NA	no	chr1	160017611	160021071	-	1	ciRNA	ENST00000639408	KCNJ10	mRNA	chr1:160017610-160021071	potassium voltage-gated channel subfamily J member 10 [Source:HGNC Symbol;Acc:HGNC:6256]	GO:0000166(nucleotide binding);GO:0005242(inward rectifier potassium channel activity);GO:0005244(voltage-gated ion channel activity);GO:0005267(potassium channel activity);GO:0005515(protein binding);GO:0005524(ATP binding);GO:0005886(plasma membrane);GO:0005887(integral component of plasma membrane);GO:0006811(ion transport);GO:0006813(potassium ion transport);GO:0007601(visual perception);GO:0…	04971(Gastric acid secretion)	NA
ciRNA1215	0	5	0	0	0	1.02051	0.510253	0	0	0	-inf	down	0.0876499	0.210754	0.0980887	no	chr12	19253369	19253529	-	1	ciRNA	ENST00000540972	PLEKHA5	mRNA	chr12:19253368-19253529	pleckstrin homology domain containing A5 [Source:HGNC Symbol;Acc:HGNC:30036]	GO:0005515(protein binding);GO:0005654(nucleoplasm);GO:0005737(cytoplasm);GO:0005829(cytosol);GO:0008150(biological_process);GO:0010314(phosphatidylinositol-5-phosphate binding);GO:0014069(postsynaptic density);GO:0016020(membrane);GO:0032266(phosphatidylinositol-3-phosphate binding);GO:0061458(reproductive system development);GO:0070273(phosphatidylinositol-4-phosphate binding);GO:0080025(phosph…	NA	NA
ciRNA1217	0	7	0	0	0	1.42871	0.714355	0	0	0	-inf	down	0.0287789	0.106943	0.0512126	no	chr8	81029996	81048864	-	1	ciRNA	ENST00000220597	PAG1	mRNA	chr8:81029995-81048864	phosphoprotein membrane anchor with glycosphingolipid microdomains 1 [Source:HGNC Symbol;Acc:HGNC:30043]	GO:0002250(adaptive immune response);GO:0002376(immune system process);GO:0005070(SH3/SH2 adaptor activity);GO:0005515(protein binding);GO:0005886(plasma membrane);GO:0007165(signal transduction);GO:0009967(positive regulation of signal transduction);GO:0016020(membrane);GO:0016021(integral component of membrane);GO:0035556(intracellular signal transduction);GO:0042169(SH2 domain binding);GO:0045…	NA	NA
ciRNA1218	0	4	0	0	0	0.816405	0.408203	0	0	0	-inf	down	NA	NA	NA	no	chr12	53552541	53553906	-	1	ciRNA	ENST00000648881	AC023509	mRNA	chr12:53552540-53553906	Novel transcript, antisense to ATF7	NA	NA	NA
ciRNA1219	0	2	0	0	0	0.408203	0.204101	0	0	0	-inf	down	NA	NA	NA	no	chr2	131079350	131082657	-	1	ciRNA	ENST00000409185	FAM168B	mRNA	chr2:131079349-131082657	family with sequence similarity 168 member B [Source:HGNC Symbol;Acc:HGNC:27016]	GO:0005737(cytoplasm);GO:0005886(plasma membrane);GO:0016020(membrane);GO:0016021(integral component of membrane);GO:0030424(axon);GO:0042995(cell projection);GO:0048471(perinuclear region of cytoplasm);GO:0070062(extracellular exosome)	NA	NA
ciRNA122	25	0	15	1	4.90548	0	2.45274	3.35895	0.182516	1.77073	-0.470045	down	0.884437	0.92619	0.464951	no	chr6	43178883	43179066	+	1	ciRNA	ENST00000265354	SRF	mRNA	chr6:43178882-43179094	serum response factor [Source:HGNC Symbol;Acc:HGNC:11291]	GO:0000790(nuclear chromatin);GO:0000978(RNA polymerase II proximal promoter sequence-specific DNA binding);GO:0000981(DNA-binding transcription factor activity, RNA polymerase II-specific);GO:0000987(proximal promoter sequence-specific DNA binding);GO:0001228(DNA-binding transcription activator activity, RNA polymerase II-specific);GO:0001569(branching involved in blood vessel morphogenesis);GO:…	04010(MAPK signaling pathway);04022(cGMP-PKG signaling pathway);05166(Human T-cell leukemia virus 1 infection);05203(Viral carcinogenesis)	NA
ciRNA1220	0	5	3	15	0	1.02051	0.510253	0.671791	2.73774	1.70476	1.74029	up	0.000215975	0.00563643	0.00282578	yes	chr20	47170197	47170359	-	1	ciRNA	ENST00000357410	EYA2	mRNA	chr20:47170196-47170359	EYA transcriptional coactivator and phosphatase 2 [Source:HGNC Symbol;Acc:HGNC:3520]	GO:0000287(magnesium ion binding);GO:0004721(phosphoprotein phosphatase activity);GO:0004725(protein tyrosine phosphatase activity);GO:0005515(protein binding);GO:0005634(nucleus);GO:0005654(nucleoplasm);GO:0005737(cytoplasm);GO:0005739(mitochondrion);GO:0005829(cytosol);GO:0006281(DNA repair);GO:0006325(chromatin organization);GO:0006470(protein dephosphorylation);GO:0006974(cellular response to…	NA	EC:3.1.3.48
ciRNA1222	0	2	0	0	0	0.408203	0.204101	0	0	0	-inf	down	NA	NA	NA	no	chr8	127813749	127814117	-	1	ciRNA	ENST00000504719	PVT1	mRNA	chr8:127813748-127814117	Pvt1 oncogene [Source:HGNC Symbol;Acc:HGNC:9709]	NA	NA	NA
ciRNA1223	0	2	0	0	0	0.408203	0.204101	0	0	0	-inf	down	NA	NA	NA	no	chr1	45657728	45659142	-	1	ciRNA	ENST00000479235	GPBP1L1	mRNA	chr1:45657727-45659142	GC-rich promoter binding protein 1 like 1 [Source:HGNC Symbol;Acc:HGNC:28843]	GO:0003677(DNA binding);GO:0003700(DNA-binding transcription factor activity);GO:0005634(nucleus);GO:0006351(transcription, DNA-templated);GO:0006355(regulation of transcription, DNA-templated);GO:0045893(positive regulation of transcription, DNA-templated)	NA	NA
ciRNA1224	0	4	0	0	0	0.816405	0.408203	0	0	0	-inf	down	NA	NA	NA	no	chr10	103139406	103181328	-	1	ciRNA	ENST00000404739	NT5C2	mRNA	chr10:103139405-103181328	5'-nucleotidase, cytosolic II [Source:HGNC Symbol;Acc:HGNC:8022]	GO:0000166(nucleotide binding);GO:0003824(catalytic activity);GO:0005515(protein binding);GO:0005737(cytoplasm);GO:0005829(cytosol);GO:0006195(purine nucleotide catabolic process);GO:0008152(metabolic process);GO:0008253(5'-nucleotidase activity);GO:0009117(nucleotide metabolic process);GO:0016311(dephosphorylation);GO:0016787(hydrolase activity);GO:0017144(drug metabolic process);GO:0046040(IMP …	00230(Purine metabolism);00240(Pyrimidine metabolism);00760(Nicotinate and nicotinamide metabolism)	EC:3.1.3.5
ciRNA1225	0	2	0	0	0	0.408203	0.204101	0	0	0	-inf	down	NA	NA	NA	no	chr18	62282262	62287467	+	1	ciRNA	ENST00000644646	RELCH	mRNA	chr18:62282261-62287467	RAB11 binding and LisH domain, coiled-coil and HEAT repeat containing [Source:HGNC Symbol;Acc:HGNC:29289]	GO:0005515(protein binding);GO:0005768(endosome);GO:0005794(Golgi apparatus);GO:0005802(trans-Golgi network);GO:0006869(lipid transport);GO:0016020(membrane);GO:0016021(integral component of membrane);GO:0032367(intracellular cholesterol transport);GO:0055037(recycling endosome)	NA	NA
ciRNA1226	0	5	0	2	0	1.02051	0.510253	0	0.365032	0.182516	-1.48319	down	0.512647	0.698506	0.348448	no	chr2	171016001	171016251	-	1	ciRNA	ENST00000431350	TLK1	mRNA	chr2:171016000-171016251	tousled like kinase 1 [Source:HGNC Symbol;Acc:HGNC:11841]	GO:0000166(nucleotide binding);GO:0001672(regulation of chromatin assembly or disassembly);GO:0004672(protein kinase activity);GO:0004674(protein serine/threonine kinase activity);GO:0005515(protein binding);GO:0005524(ATP binding);GO:0005634(nucleus);GO:0006325(chromatin organization);GO:0006468(protein phosphorylation);GO:0006886(intracellular protein transport);GO:0006974(cellular response to …	NA	EC:2.7.11.1
ciRNA1229	0	4	2	4	0	0.816405	0.408203	0.44786	0.730064	0.588962	0.528889	up	0.202477	0.363471	0.181893	no	chr1	12587286	12587610	+	1	ciRNA	ENST00000616661	DHRS3	mRNA	chr1:12587285-12587610	dehydrogenase/reductase 3 [Source:HGNC Symbol;Acc:HGNC:17693]	GO:0000166(nucleotide binding);GO:0001523(retinoid metabolic process);GO:0003151(outflow tract morphogenesis);GO:0004745(retinol dehydrogenase activity);GO:0005789(endoplasmic reticulum membrane);GO:0005811(lipid droplet);GO:0007601(visual perception);GO:0009055(electron transfer activity);GO:0016020(membrane);GO:0016021(integral component of membrane);GO:0016491(oxidoreductase activity);GO:00229…	00830(Retinol metabolism)	EC:1.1.1.300
ciRNA123	0	0	0	0	0	0	0	0	0	0	0	no	NA	NA	NA	no	chr6	43178883	43179069	+	1	ciRNA	ENST00000265354	SRF	mRNA	chr6:43178882-43179094	serum response factor [Source:HGNC Symbol;Acc:HGNC:11291]	GO:0000790(nuclear chromatin);GO:0000978(RNA polymerase II proximal promoter sequence-specific DNA binding);GO:0000981(DNA-binding transcription factor activity, RNA polymerase II-specific);GO:0000987(proximal promoter sequence-specific DNA binding);GO:0001228(DNA-binding transcription activator activity, RNA polymerase II-specific);GO:0001569(branching involved in blood vessel morphogenesis);GO:…	04010(MAPK signaling pathway);04022(cGMP-PKG signaling pathway);05166(Human T-cell leukemia virus 1 infection);05203(Viral carcinogenesis)	NA
ciRNA1230	0	3	0	0	0	0.612304	0.306152	0	0	0	-inf	down	NA	NA	NA	no	chr5	55912959	55913131	-	1	ciRNA	ENST00000652347	IL31RA	mRNA	chr5:55912958-55913131	interleukin 31 receptor A [Source:HGNC Symbol;Acc:HGNC:18969]	GO:0000165(MAPK cascade);GO:0002067(glandular epithelial cell differentiation);GO:0002376(immune system process);GO:0002438(acute inflammatory response to antigenic stimulus);GO:0003713(transcription coactivator activity);GO:0004896(cytokine receptor activity);GO:0005515(protein binding);GO:0005886(plasma membrane);GO:0006952(defense response);GO:0007169(transmembrane receptor protein tyrosine ki…	04060(Cytokine-cytokine receptor interaction)	NA
ciRNA1232	0	3	0	0	0	0.612304	0.306152	0	0	0	-inf	down	NA	NA	NA	no	chr5	131255095	131256192	+	1	ciRNA	ENST00000502840	CDC42SE2	mRNA	chr5:131255094-131256192	CDC42 small effector 2 [Source:HGNC Symbol;Acc:HGNC:18547]	GO:0001891(phagocytic cup);GO:0005198(structural molecule activity);GO:0005515(protein binding);GO:0005737(cytoplasm);GO:0005856(cytoskeleton);GO:0005886(plasma membrane);GO:0006909(phagocytosis);GO:0008360(regulation of cell shape);GO:0009966(regulation of signal transduction);GO:0016020(membrane);GO:0017048(Rho GTPase binding);GO:0035023(regulation of Rho protein signal transduction);GO:0042995…	NA	NA
ciRNA1233	0	2	0	0	0	0.408203	0.204101	0	0	0	-inf	down	NA	NA	NA	no	chr11	49191058	49191944	-	1	ciRNA	ENST00000256999	FOLH1	mRNA	chr11:49191057-49191944	folate hydrolase 1 [Source:HGNC Symbol;Acc:HGNC:3788]	GO:0003824(catalytic activity);GO:0004180(carboxypeptidase activity);GO:0004181(metallocarboxypeptidase activity);GO:0005737(cytoplasm);GO:0005886(plasma membrane);GO:0005887(integral component of plasma membrane);GO:0006508(proteolysis);GO:0006760(folic acid-containing compound metabolic process);GO:0008152(metabolic process);GO:0008233(peptidase activity);GO:0008237(metallopeptidase activity);G…	00250(Alanine, aspartate and glutamate metabolism);04977(Vitamin digestion and absorption)	NA
ciRNA1234	0	2	0	0	0	0.408203	0.204101	0	0	0	-inf	down	NA	NA	NA	no	chr13	45345428	45346051	+	1	ciRNA	ENST00000517509	TPT1-AS1	mRNA	chr13:45345427-45346051	TPT1 antisense RNA 1 [Source:HGNC Symbol;Acc:HGNC:43686]	NA	NA	NA
ciRNA1235	0	5	0	0	0	1.02051	0.510253	0	0	0	-inf	down	0.0876499	0.210754	0.0980887	no	chr3	62292614	62299958	-	1	ciRNA	ENST00000469148	PTPRG-AS1	mRNA	chr3:62292613-62299958	PTPRG antisense RNA 1 [Source:HGNC Symbol;Acc:HGNC:44638]	NA	NA	NA
ciRNA1236	0	5	0	6	0	1.02051	0.510253	0	1.0951	0.547548	0.101771	up	0.329726	0.542534	0.271575	no	chr4	94898531	94996134	+	1	ciRNA	ENST00000515059	BMPR1B	mRNA	chr4:94898530-94996134	bone morphogenetic protein receptor type 1B [Source:HGNC Symbol;Acc:HGNC:1077]	GO:0000166(nucleotide binding);GO:0001501(skeletal system development);GO:0001502(cartilage condensation);GO:0001550(ovarian cumulus expansion);GO:0001654(eye development);GO:0002062(chondrocyte differentiation);GO:0002063(chondrocyte development);GO:0004672(protein kinase activity);GO:0004674(protein serine/threonine kinase activity);GO:0004675(transmembrane receptor protein serine/threonine kin…	04060(Cytokine-cytokine receptor interaction);04350(TGF-beta signaling pathway);04360(Axon guidance);04390(Hippo signaling pathway);04550(Signaling pathways regulating pluripotency of stem cells);05418(Fluid shear stress and atherosclerosis)	NA
ciRNA1237	0	2	0	0	0	0.408203	0.204101	0	0	0	-inf	down	NA	NA	NA	no	chr3	136331514	136331831	+	1	ciRNA	ENST00000251654	PCCB	mRNA	chr3:136331513-136331831	propionyl-CoA carboxylase subunit beta [Source:HGNC Symbol;Acc:HGNC:8654]	GO:0000166(nucleotide binding);GO:0003989(acetyl-CoA carboxylase activity);GO:0004658(propionyl-CoA carboxylase activity);GO:0005515(protein binding);GO:0005524(ATP binding);GO:0005739(mitochondrion);GO:0005759(mitochondrial matrix);GO:0005829(cytosol);GO:0006633(fatty acid biosynthetic process);GO:0006768(biotin metabolic process);GO:0009317(acetyl-CoA carboxylase complex);GO:0016874(ligase acti…	00280(Valine, leucine and isoleucine degradation);00630(Glyoxylate and dicarboxylate metabolism);00640(Propanoate metabolism)	NA
ciRNA1238	0	2	0	0	0	0.408203	0.204101	0	0	0	-inf	down	NA	NA	NA	no	chr9	133791890	133792472	+	1	ciRNA	ENST00000406606	VAV2	mRNA	chr9:133791889-133792472	vav guanine nucleotide exchange factor 2 [Source:HGNC Symbol;Acc:HGNC:12658]	GO:0001525(angiogenesis);GO:0001784(phosphotyrosine residue binding);GO:0005085(guanyl-nucleotide exchange factor activity);GO:0005089(Rho guanyl-nucleotide exchange factor activity);GO:0005154(epidermal growth factor receptor binding);GO:0005515(protein binding);GO:0005737(cytoplasm);GO:0005829(cytosol);GO:0005886(plasma membrane);GO:0007165(signal transduction);GO:0007186(G protein-coupled rece…	04015(Rap1 signaling pathway);04024(cAMP signaling pathway);04062(Chemokine signaling pathway);04510(Focal adhesion);04650(Natural killer cell mediated cytotoxicity);04660(T cell receptor signaling pathway);04662(B cell receptor signaling pathway);04664(Fc epsilon RI signaling pathway);04666(Fc gamma R-mediated phagocytosis);04670(Leukocyte transendothelial migration);04810(Regulation of actin cy…	NA
ciRNA1239	0	4	0	0	0	0.816405	0.408203	0	0	0	-inf	down	NA	NA	NA	no	chr10	5801207	5801463	+	1	ciRNA	ENST00000380191	GDI2	mRNA	chr10:5801206-5801463	GDP dissociation inhibitor 2 [Source:HGNC Symbol;Acc:HGNC:4227]	GO:0003723(RNA binding);GO:0005092(GDP-dissociation inhibitor activity);GO:0005093(Rab GDP-dissociation inhibitor activity);GO:0005096(GTPase activator activity);GO:0005515(protein binding);GO:0005576(extracellular region);GO:0005737(cytoplasm);GO:0005794(Golgi apparatus);GO:0005829(cytosol);GO:0005925(focal adhesion);GO:0007165(signal transduction);GO:0007264(small GTPase mediated signal transdu…	NA	NA
ciRNA124	0	0	0	0	0	0	0	0	0	0	0	no	NA	NA	NA	no	chr6	43625866	43626225	-	1	ciRNA	ENST00000307114	GTPBP2	mRNA	chr6:43625864-43626225	GTP binding protein 2 [Source:HGNC Symbol;Acc:HGNC:4670]	GO:0000166(nucleotide binding);GO:0002576(platelet degranulation);GO:0003746(translation elongation factor activity);GO:0003924(GTPase activity);GO:0005515(protein binding);GO:0005525(GTP binding);GO:0005576(extracellular region);GO:0006414(translational elongation);GO:0008150(biological_process);GO:0031093(platelet alpha granule lumen);GO:0043231(intracellular membrane-bounded organelle)	NA	NA
ciRNA1240	0	5	5	0	0	1.02051	0.510253	1.11965	0	0.559826	0.133763	up	0.522131	0.703315	0.352117	no	chr16	69076828	69078093	-	1	ciRNA	ENST00000261778	TANGO6	mRNA	chr16:69076827-69078093	transport and golgi organization 6 homolog [Source:HGNC Symbol;Acc:HGNC:25749]	GO:0016020(membrane);GO:0016021(integral component of membrane)	NA	NA
ciRNA1241	0	4	0	2	0	0.816405	0.408203	0	0.365032	0.182516	-1.16126	down	0.725462	0.869369	0.433251	no	chr12	64648537	64649552	+	1	ciRNA	ENST00000637125	RASSF3	mRNA	chr12:64648536-64649552	Ras association domain family member 3 [Source:HGNC Symbol;Acc:HGNC:14271]	GO:0005515(protein binding);GO:0005737(cytoplasm);GO:0005829(cytosol);GO:0005856(cytoskeleton);GO:0005874(microtubule);GO:0005886(plasma membrane);GO:0007165(signal transduction);GO:0042802(identical protein binding);GO:0042981(regulation of apoptotic process)	NA	NA
ciRNA1242	0	4	0	0	0	0.816405	0.408203	0	0	0	-inf	down	NA	NA	NA	no	chr2	9395383	9395702	+	1	ciRNA	ENST00000315273	ASAP2	mRNA	chr2:9395382-9395702	ArfGAP with SH3 domain, ankyrin repeat and PH domain 2 [Source:HGNC Symbol;Acc:HGNC:2721]	GO:0005096(GTPase activator activity);GO:0005515(protein binding);GO:0005737(cytoplasm);GO:0005794(Golgi apparatus);GO:0005886(plasma membrane);GO:0016020(membrane);GO:0032580(Golgi cisterna membrane);GO:0043547(positive regulation of GTPase activity);GO:0046872(metal ion binding)	04144(Endocytosis);04666(Fc gamma R-mediated phagocytosis)	NA
ciRNA1244	0	2	0	0	0	0.408203	0.204101	0	0	0	-inf	down	NA	NA	NA	no	chr1	43858135	43858636	+	1	ciRNA	ENST00000645057	AL451062	mRNA	chr1:43858134-43858636	novel transcript	NA	NA	NA
ciRNA1245	0	3	0	0	0	0.612304	0.306152	0	0	0	-inf	down	NA	NA	NA	no	chr15	22995099	23000669	-	1	ciRNA	ENST00000614508	TUBGCP5	mRNA	chr15:22995098-23000669	tubulin gamma complex associated protein 5 [Source:HGNC Symbol;Acc:HGNC:18600]	GO:0000226(microtubule cytoskeleton organization);GO:0000278(mitotic cell cycle);GO:0000922(spindle pole);GO:0000923(equatorial microtubule organizing center);GO:0000930(gamma-tubulin complex);GO:0005737(cytoplasm);GO:0005813(centrosome);GO:0005815(microtubule organizing center);GO:0005829(cytosol);GO:0005856(cytoskeleton);GO:0005874(microtubule);GO:0007020(microtubule nucleation);GO:0008017(micr…	NA	NA
ciRNA1247	0	2	0	0	0	0.408203	0.204101	0	0	0	-inf	down	NA	NA	NA	no	chr10	7363878	7381949	-	1	ciRNA	ENST00000361972	SFMBT2	mRNA	chr10:7363877-7381949	Scm like with four mbt domains 2 [Source:HGNC Symbol;Acc:HGNC:20256]	GO:0003714(transcription corepressor activity);GO:0005515(protein binding);GO:0005634(nucleus);GO:0006355(regulation of transcription, DNA-templated);GO:0010629(negative regulation of gene expression);GO:0016235(aggresome);GO:0016607(nuclear speck);GO:0042393(histone binding);GO:0043231(intracellular membrane-bounded organelle);GO:1903507(negative regulation of nucleic acid-templated transcriptio…	NA	NA
ciRNA125	0	0	0	0	0	0	0	0	0	0	0	no	NA	NA	NA	no	chr6	56463160	56463564	-	1	ciRNA	ENST00000244364	DST	mRNA	chr6:56463156-56463564	dystonin [Source:HGNC Symbol;Acc:HGNC:1090]	GO:0002162(dystroglycan binding);GO:0003779(actin binding);GO:0005178(integrin binding);GO:0005198(structural molecule activity);GO:0005509(calcium ion binding);GO:0005515(protein binding);GO:0005604(basement membrane);GO:0005634(nucleus);GO:0005635(nuclear envelope);GO:0005737(cytoplasm);GO:0005783(endoplasmic reticulum);GO:0005789(endoplasmic reticulum membrane);GO:0005829(cytosol);GO:0005856(c…	NA	NA
ciRNA1250	0	3	0	0	0	0.612304	0.306152	0	0	0	-inf	down	NA	NA	NA	no	chr16	68249290	68252653	+	1	ciRNA	ENST00000413021	PLA2G15	mRNA	chr16:68249289-68252653	phospholipase A2 group XV [Source:HGNC Symbol;Acc:HGNC:17163]	GO:0004622(lysophospholipase activity);GO:0005543(phospholipid binding);GO:0005576(extracellular region);GO:0005615(extracellular space);GO:0005654(nucleoplasm);GO:0005764(lysosome);GO:0006629(lipid metabolic process);GO:0006631(fatty acid metabolic process);GO:0006644(phospholipid metabolic process);GO:0006650(glycerophospholipid metabolic process);GO:0006672(ceramide metabolic process);GO:00083…	00564(Glycerophospholipid metabolism);04142(Lysosome)	EC:3.1.1.5
ciRNA1252	0	2	0	0	0	0.408203	0.204101	0	0	0	-inf	down	NA	NA	NA	no	chr14	92934380	92934549	+	1	ciRNA	ENST00000216492	CHGA	mRNA	chr14:92934379-92934549	chromogranin A [Source:HGNC Symbol;Acc:HGNC:1929]	GO:0002026(regulation of the force of heart contraction);GO:0002551(mast cell chemotaxis);GO:0005576(extracellular region);GO:0005615(extracellular space);GO:0006996(organelle organization);GO:0008217(regulation of blood pressure);GO:0016020(membrane);GO:0019730(antimicrobial humoral response);GO:0030133(transport vesicle);GO:0030141(secretory granule);GO:0030658(transport vesicle membrane);GO:00…	NA	NA
ciRNA1253	0	2	0	0	0	0.408203	0.204101	0	0	0	-inf	down	NA	NA	NA	no	chr1	24663785	24664090	+	1	ciRNA	ENST00000471693	SRRM1	mRNA	chr1:24663784-24664090	serine and arginine repetitive matrix 1 [Source:HGNC Symbol;Acc:HGNC:16638]	GO:0000375(RNA splicing, via transesterification reactions);GO:0000398(mRNA splicing, via spliceosome);GO:0003677(DNA binding);GO:0003723(RNA binding);GO:0005515(protein binding);GO:0005634(nucleus);GO:0005654(nucleoplasm);GO:0005681(spliceosomal complex);GO:0005829(cytosol);GO:0006397(mRNA processing);GO:0006405(RNA export from nucleus);GO:0006406(mRNA export from nucleus);GO:0008380(RNA splicin…	03013(RNA transport);03015(mRNA surveillance pathway)	NA
ciRNA1254	0	5	0	0	0	1.02051	0.510253	0	0	0	-inf	down	0.0876499	0.210754	0.0980887	no	chr1	151203000	151203275	-	1	ciRNA	ENST00000447555	PIP5K1A	mRNA	chr1:151202999-151203275	phosphatidylinositol-4-phosphate 5-kinase type 1 alpha [Source:HGNC Symbol;Acc:HGNC:8994]	GO:0000166(nucleotide binding);GO:0001726(ruffle);GO:0005515(protein binding);GO:0005524(ATP binding);GO:0005634(nucleus);GO:0005654(nucleoplasm);GO:0005737(cytoplasm);GO:0005829(cytosol);GO:0005847(mRNA cleavage and polyadenylation specificity factor complex);GO:0005886(plasma membrane);GO:0005925(focal adhesion);GO:0006650(glycerophospholipid metabolic process);GO:0006661(phosphatidylinositol b…	00562(Inositol phosphate metabolism);04070(Phosphatidylinositol signaling system);04072(Phospholipase D signaling pathway);04144(Endocytosis);04666(Fc gamma R-mediated phagocytosis);04810(Regulation of actin cytoskeleton);05231(Choline metabolism in cancer)	NA
ciRNA1255	0	2	0	0	0	0.408203	0.204101	0	0	0	-inf	down	NA	NA	NA	no	chr7	99067274	99067670	+	1	ciRNA	ENST00000361368	SMURF1	mRNA	chr7:99067273-99067670	SMAD specific E3 ubiquitin protein ligase 1 [Source:HGNC Symbol;Acc:HGNC:16807]	GO:0000209(protein polyubiquitination);GO:0004842(ubiquitin-protein transferase activity);GO:0005515(protein binding);GO:0005543(phospholipid binding);GO:0005654(nucleoplasm);GO:0005737(cytoplasm);GO:0005739(mitochondrion);GO:0005829(cytosol);GO:0005886(plasma membrane);GO:0006511(ubiquitin-dependent protein catabolic process);GO:0006611(protein export from nucleus);GO:0007179(transforming growth…	04120(Ubiquitin mediated proteolysis);04144(Endocytosis);04340(Hedgehog signaling pathway);04350(TGF-beta signaling pathway)	EC:2.3.2.26
ciRNA1256	0	3	0	0	0	0.612304	0.306152	0	0	0	-inf	down	NA	NA	NA	no	chr4	16752407	16814427	-	1	ciRNA	ENST00000515064	LDB2	mRNA	chr4:16752406-16814427	LIM domain binding 2 [Source:HGNC Symbol;Acc:HGNC:6533]	GO:0000122(negative regulation of transcription by RNA polymerase II);GO:0001102(RNA polymerase II activating transcription factor binding);GO:0001942(hair follicle development);GO:0003712(transcription coregulator activity);GO:0005515(protein binding);GO:0005634(nucleus);GO:0005667(transcription factor complex);GO:0005730(nucleolus);GO:0005886(plasma membrane);GO:0006357(regulation of transcript…	NA	NA
ciRNA1257	0	4	0	0	0	0.816405	0.408203	0	0	0	-inf	down	NA	NA	NA	no	chr1	92333391	92363770	+	1	ciRNA	ENST00000610020	RPAP2	mRNA	chr1:92333390-92363770	RNA polymerase II associated protein 2 [Source:HGNC Symbol;Acc:HGNC:25791]	GO:0004721(phosphoprotein phosphatase activity);GO:0004722(protein serine/threonine phosphatase activity);GO:0005515(protein binding);GO:0005634(nucleus);GO:0005654(nucleoplasm);GO:0005730(nucleolus);GO:0005737(cytoplasm);GO:0005829(cytosol);GO:0008420(RNA polymerase II CTD heptapeptide repeat phosphatase activity);GO:0009301(snRNA transcription);GO:0016591(RNA polymerase II, holoenzyme);GO:00167…	NA	EC:3.1.3.16
ciRNA1258	0	3	0	0	0	0.612304	0.306152	0	0	0	-inf	down	NA	NA	NA	no	chr1	26439477	26463433	-	1	ciRNA	ENST00000434391	DHDDS	mRNA	chr1:26439476-26463433	dehydrodolichyl diphosphate synthase subunit [Source:HGNC Symbol;Acc:HGNC:20603]	GO:0002094(polyprenyltransferase activity);GO:0005515(protein binding);GO:0005783(endoplasmic reticulum);GO:0005789(endoplasmic reticulum membrane);GO:0006486(protein glycosylation);GO:0006489(dolichyl diphosphate biosynthetic process);GO:0006629(lipid metabolic process);GO:0016020(membrane);GO:0016094(polyprenol biosynthetic process);GO:0016740(transferase activity);GO:0016765(transferase activi…	00900(Terpenoid backbone biosynthesis)	EC:2.5.1.87
ciRNA1259	0	3	0	0	0	0.612304	0.306152	0	0	0	-inf	down	NA	NA	NA	no	chr1	10463943	10466733	+	1	ciRNA	ENST00000377038	DFFA	mRNA	chr1:10463942-10466733	DNA fragmentation factor subunit alpha [Source:HGNC Symbol;Acc:HGNC:2772]	GO:0000790(nuclear chromatin);GO:0005515(protein binding);GO:0005622(intracellular);GO:0005634(nucleus);GO:0005654(nucleoplasm);GO:0005737(cytoplasm);GO:0005811(lipid droplet);GO:0005829(cytosol);GO:0005886(plasma membrane);GO:0006309(apoptotic DNA fragmentation);GO:0006915(apoptotic process);GO:0007165(signal transduction);GO:0019904(protein domain specific binding);GO:0032076(negative regulatio…	04210(Apoptosis)	NA
ciRNA126	0	0	0	0	0	0	0	0	0	0	0	no	NA	NA	NA	no	chr6	89672737	89673235	-	1	ciRNA	ENST00000369393	MDN1	mRNA	chr6:89672702-89673235	midasin AAA ATPase 1 [Source:HGNC Symbol;Acc:HGNC:18302]	GO:0000027(ribosomal large subunit assembly);GO:0000166(nucleotide binding);GO:0005515(protein binding);GO:0005524(ATP binding);GO:0005634(nucleus);GO:0005654(nucleoplasm);GO:0005730(nucleolus);GO:0005737(cytoplasm);GO:0005829(cytosol);GO:0006364(rRNA processing);GO:0016020(membrane);GO:0016887(ATPase activity);GO:0045111(intermediate filament cytoskeleton);GO:0051082(unfolded protein binding);GO…	03008(Ribosome biogenesis in eukaryotes)	NA
ciRNA1260	0	3	8	0	0	0.612304	0.306152	1.79144	0	0.895721	1.5488	up	0.0289573	0.102338	0.0512506	no	chr7	32833008	32834919	+	1	ciRNA	ENST00000426647	DPY19L1P2	mRNA	chr7:32833007-32834919	DPY19L1 pseudogene 2 [Source:HGNC Symbol;Acc:HGNC:22851]	NA	NA	NA
ciRNA1262	0	2	0	0	0	0.408203	0.204101	0	0	0	-inf	down	NA	NA	NA	no	chr3	49240141	49244733	+	1	ciRNA	ENST00000296449	CCDC36	mRNA	chr3:49240140-49244733	coiled-coil domain containing 36 [Source:HGNC Symbol;Acc:HGNC:27945]	GO:0000794(condensed nuclear chromosome);GO:0005515(protein binding);GO:0005694(chromosome);GO:0006310(DNA recombination);GO:0007129(synapsis);GO:0007283(spermatogenesis);GO:0030154(cell differentiation);GO:0042138(meiotic DNA double-strand break formation);GO:0048477(oogenesis);GO:0051321(meiotic cell cycle);GO:0060629(regulation of homologous chromosome segregation)	NA	NA
ciRNA1263	0	3	0	0	0	0.612304	0.306152	0	0	0	-inf	down	NA	NA	NA	no	chr15	25405461	25426219	-	1	ciRNA	ENST00000636667	UBE3A	mRNA	chr15:25405460-25426219	ubiquitin protein ligase E3A [Source:HGNC Symbol;Acc:HGNC:12496]	GO:0000209(protein polyubiquitination);GO:0000502(proteasome complex);GO:0001541(ovarian follicle development);GO:0003713(transcription coactivator activity);GO:0004842(ubiquitin-protein transferase activity);GO:0005515(protein binding);GO:0005634(nucleus);GO:0005737(cytoplasm);GO:0005829(cytosol);GO:0006508(proteolysis);GO:0006511(ubiquitin-dependent protein catabolic process);GO:0007420(brain d…	04120(Ubiquitin mediated proteolysis);05165(Human papillomavirus infection);05203(Viral carcinogenesis)	EC:2.3.2.26
ciRNA1264	0	0	0	0	0	0	0	0	0	0	0	no	NA	NA	NA	no	chrY	7070862	7071558	+	1	ciRNA	ENST00000346432	TBL1Y	mRNA	chrY:7070861-7071559	transducin beta like 1 Y-linked [Source:HGNC Symbol;Acc:HGNC:18502]	GO:0000118(histone deacetylase complex);GO:0003714(transcription corepressor activity);GO:0005515(protein binding);GO:0005634(nucleus);GO:0006357(regulation of transcription by RNA polymerase II);GO:0016575(histone deacetylation);GO:1903507(negative regulation of nucleic acid-templated transcription)	04310(Wnt signaling pathway)	NA
ciRNA1265	0	0	0	0	0	0	0	0	0	0	0	no	NA	NA	NA	no	chrX	9534961	9535238	+	1	ciRNA	ENST00000452824	TBL1X	mRNA	chrX:9534960-9640272	transducin beta like 1 X-linked [Source:HGNC Symbol;Acc:HGNC:11585]	GO:0000118(histone deacetylase complex);GO:0000122(negative regulation of transcription by RNA polymerase II);GO:0003714(transcription corepressor activity);GO:0005515(protein binding);GO:0005634(nucleus);GO:0005654(nucleoplasm);GO:0006357(regulation of transcription by RNA polymerase II);GO:0006508(proteolysis);GO:0007605(sensory perception of sound);GO:0008013(beta-catenin binding);GO:0008022(p…	04310(Wnt signaling pathway)	NA
ciRNA1266	0	0	0	0	0	0	0	0	0	0	0	no	NA	NA	NA	no	chrX	71248848	71249018	-	1	ciRNA	ENST00000314425	ZMYM3	mRNA	chrX:71248801-71249018	zinc finger MYM-type containing 3 [Source:HGNC Symbol;Acc:HGNC:13054]	GO:0000981(DNA-binding transcription factor activity, RNA polymerase II-specific);GO:0003677(DNA binding);GO:0005634(nucleus);GO:0005654(nucleoplasm);GO:0006357(regulation of transcription by RNA polymerase II);GO:0007010(cytoskeleton organization);GO:0007275(multicellular organism development);GO:0008270(zinc ion binding);GO:0022604(regulation of cell morphogenesis);GO:0046872(metal ion binding)	NA	NA
ciRNA1267	0	0	0	0	0	0	0	0	0	0	0	no	NA	NA	NA	no	chrX	136680905	136681889	-	1	ciRNA	ENST00000370620	ARHGEF6	mRNA	chrX:136680876-136681889	Rac/Cdc42 guanine nucleotide exchange factor 6 [Source:HGNC Symbol;Acc:HGNC:685]	GO:0005085(guanyl-nucleotide exchange factor activity);GO:0005089(Rho guanyl-nucleotide exchange factor activity);GO:0005096(GTPase activator activity);GO:0005515(protein binding);GO:0005829(cytosol);GO:0006915(apoptotic process);GO:0007186(G protein-coupled receptor signaling pathway);GO:0007254(JNK cascade);GO:0030027(lamellipodium);GO:0030032(lamellipodium assembly);GO:0035023(regulation of Rh…	04810(Regulation of actin cytoskeleton);05212(Pancreatic cancer)	NA
ciRNA1268	0	0	0	0	0	0	0	0	0	0	0	no	NA	NA	NA	no	chrX	153506640	153506801	+	1	ciRNA	ENST00000331595	BGN	mRNA	chrX:153506639-153506829	biglycan [Source:HGNC Symbol;Acc:HGNC:1044]	GO:0001974(blood vessel remodeling);GO:0005201(extracellular matrix structural constituent);GO:0005515(protein binding);GO:0005539(glycosaminoglycan binding);GO:0005576(extracellular region);GO:0005796(Golgi lumen);GO:0008150(biological_process);GO:0009986(cell surface);GO:0019800(peptide cross-linking via chondroitin 4-sulfate glycosaminoglycan);GO:0030021(extracellular matrix structural constit…	NA	NA
ciRNA1269	0	0	0	0	0	0	0	0	0	0	0	no	NA	NA	NA	no	chrX	154365487	154366023	-	1	ciRNA	ENST00000420627	FLNA	mRNA	chrX:154365486-154366023	filamin A [Source:HGNC Symbol;Acc:HGNC:3754]	GO:0001664(G protein-coupled receptor binding);GO:0002576(platelet degranulation);GO:0003723(RNA binding);GO:0003779(actin binding);GO:0005515(protein binding);GO:0005576(extracellular region);GO:0005634(nucleus);GO:0005730(nucleolus);GO:0005737(cytoplasm);GO:0005829(cytosol);GO:0005856(cytoskeleton);GO:0005884(actin filament);GO:0005886(plasma membrane);GO:0005911(cell-cell junction);GO:0005925(…	04010(MAPK signaling pathway);04510(Focal adhesion);05132(Salmonella infection);05205(Proteoglycans in cancer)	NA
ciRNA127	0	0	0	0	0	0	0	0	0	0	0	no	NA	NA	NA	no	chr6	143471612	143472155	+	1	ciRNA	ENST00000367591	PEX3	mRNA	chr6:143471611-143472159	peroxisomal biogenesis factor 3 [Source:HGNC Symbol;Acc:HGNC:8858]	GO:0005515(protein binding);GO:0005654(nucleoplasm);GO:0005777(peroxisome);GO:0005778(peroxisomal membrane);GO:0005779(integral component of peroxisomal membrane);GO:0005783(endoplasmic reticulum);GO:0005829(cytosol);GO:0007031(peroxisome organization);GO:0008289(lipid binding);GO:0016020(membrane);GO:0016021(integral component of membrane);GO:0016557(peroxisome membrane biogenesis);GO:0030674(pr…	04146(Peroxisome)	NA
ciRNA1270	0	0	0	0	0	0	0	0	0	0	0	no	NA	NA	NA	no	chrX	154380020	154380214	+	1	ciRNA	ENST00000369842	EMD	mRNA	chrX:154380019-154380233	emerin [Source:HGNC Symbol;Acc:HGNC:3331]	GO:0003779(actin binding);GO:0005515(protein binding);GO:0005634(nucleus);GO:0005635(nuclear envelope);GO:0005637(nuclear inner membrane);GO:0005640(nuclear outer membrane);GO:0005654(nucleoplasm);GO:0005737(cytoplasm);GO:0005783(endoplasmic reticulum);GO:0005819(spindle);GO:0005874(microtubule);GO:0006936(muscle contraction);GO:0007084(mitotic nuclear envelope reassembly);GO:0007517(muscle organ…	05410(Hypertrophic cardiomyopathy (HCM));05412(Arrhythmogenic right ventricular cardiomyopathy (ARVC));05414(Dilated cardiomyopathy (DCM))	NA
ciRNA1271	0	0	0	0	0	0	0	0	0	0	0	no	NA	NA	NA	no	chr12	2799245	2799849	+	1	ciRNA	ENST00000001008	FKBP4	mRNA	chr12:2799244-2799849	FKBP prolyl isomerase 4 [Source:HGNC Symbol;Acc:HGNC:3720]	GO:0000413(protein peptidyl-prolyl isomerization);GO:0003723(RNA binding);GO:0003755(peptidyl-prolyl cis-trans isomerase activity);GO:0005515(protein binding);GO:0005524(ATP binding);GO:0005525(GTP binding);GO:0005528(FK506 binding);GO:0005634(nucleus);GO:0005654(nucleoplasm);GO:0005737(cytoplasm);GO:0005739(mitochondrion);GO:0005829(cytosol);GO:0005856(cytoskeleton);GO:0005874(microtubule);GO:00…	04915(Estrogen signaling pathway)	NA
ciRNA1272	0	0	0	0	0	0	0	0	0	0	0	no	NA	NA	NA	no	chr12	3019171	3020633	+	1	ciRNA	ENST00000358409	TEAD4	mRNA	chr12:3019170-3020633	TEA domain transcription factor 4 [Source:HGNC Symbol;Acc:HGNC:11717]	GO:0000981(DNA-binding transcription factor activity, RNA polymerase II-specific);GO:0001085(RNA polymerase II transcription factor binding);GO:0001501(skeletal system development);GO:0003677(DNA binding);GO:0003700(DNA-binding transcription factor activity);GO:0005515(protein binding);GO:0005634(nucleus);GO:0005654(nucleoplasm);GO:0005667(transcription factor complex);GO:0006351(transcription, D…	04390(Hippo signaling pathway);04392(Hippo signaling pathway - multiple species)	NA
ciRNA1273	0	0	0	0	0	0	0	0	0	0	0	no	NA	NA	NA	no	chr12	6464945	6465841	-	1	ciRNA	ENST00000400911	VAMP1	mRNA	chr12:6464941-6465841	vesicle associated membrane protein 1 [Source:HGNC Symbol;Acc:HGNC:12642]	GO:0005515(protein binding);GO:0005739(mitochondrion);GO:0005741(mitochondrial outer membrane);GO:0005829(cytosol);GO:0005887(integral component of plasma membrane);GO:0009986(cell surface);GO:0016020(membrane);GO:0016021(integral component of membrane);GO:0016082(synaptic vesicle priming);GO:0016192(vesicle-mediated transport);GO:0030054(cell junction);GO:0030285(integral component of synaptic v…	04130(SNARE interactions in vesicular transport)	NA
ciRNA1274	0	0	0	0	0	0	0	0	0	0	0	no	NA	NA	NA	no	chr12	27314659	27315014	+	1	ciRNA	ENST00000545470	STK38L	mRNA	chr12:27314658-27315014	serine/threonine kinase 38 like [Source:HGNC Symbol;Acc:HGNC:17848]	GO:0000166(nucleotide binding);GO:0000287(magnesium ion binding);GO:0003779(actin binding);GO:0004672(protein kinase activity);GO:0004674(protein serine/threonine kinase activity);GO:0005515(protein binding);GO:0005524(ATP binding);GO:0005737(cytoplasm);GO:0005829(cytosol);GO:0005856(cytoskeleton);GO:0006468(protein phosphorylation);GO:0015629(actin cytoskeleton);GO:0016020(membrane);GO:0016301(k…	NA	EC:2.7.11.1
ciRNA1275	0	0	0	0	0	0	0	0	0	0	0	no	NA	NA	NA	no	chr12	32337817	32338749	+	1	ciRNA	ENST00000652176	BICD1	mRNA	chr12:32337816-32338785	BICD cargo adaptor 1 [Source:HGNC Symbol;Acc:HGNC:1049]	GO:0005200(structural constituent of cytoskeleton);GO:0005515(protein binding);GO:0005794(Golgi apparatus);GO:0005802(trans-Golgi network);GO:0005813(centrosome);GO:0005829(cytosol);GO:0005856(cytoskeleton);GO:0005881(cytoplasmic microtubule);GO:0006396(RNA processing);GO:0008093(cytoskeletal adaptor activity);GO:0008298(intracellular mRNA localization);GO:0009653(anatomical structure morphogenes…	NA	NA
ciRNA1276	0	0	0	0	0	0	0	0	0	0	0	no	NA	NA	NA	no	chr12	49990825	49991997	-	1	ciRNA	ENST00000548961	RACGAP1	mRNA	chr12:49977059-49991997	Rac GTPase activating protein 1 [Source:HGNC Symbol;Acc:HGNC:9804]	GO:0000281(mitotic cytokinesis);GO:0000915(actomyosin contractile ring assembly);GO:0001669(acrosomal vesicle);GO:0005096(GTPase activator activity);GO:0005515(protein binding);GO:0005547(phosphatidylinositol-3,4,5-trisphosphate binding);GO:0005634(nucleus);GO:0005654(nucleoplasm);GO:0005737(cytoplasm);GO:0005819(spindle);GO:0005829(cytosol);GO:0005856(cytoskeleton);GO:0005874(microtubule);GO:000…	NA	NA
ciRNA1277	0	0	0	0	0	0	0	0	0	0	0	no	NA	NA	NA	no	chr12	56181111	56181481	-	1	ciRNA	ENST00000550164	SMARCC2	mRNA	chr12:56181101-56181481	SWI/SNF related, matrix associated, actin dependent regulator of chromatin subfamily c member 2 [Source:HGNC Symbol;Acc:HGNC:11105]	GO:0000122(negative regulation of transcription by RNA polymerase II);GO:0000790(nuclear chromatin);GO:0000978(RNA polymerase II proximal promoter sequence-specific DNA binding);GO:0000980(RNA polymerase II distal enhancer sequence-specific DNA binding);GO:0000981(DNA-binding transcription factor activity, RNA polymerase II-specific);GO:0003677(DNA binding);GO:0003682(chromatin binding);GO:000371…	04714(Thermogenesis);05225(Hepatocellular carcinoma)	NA
ciRNA1278	0	0	0	0	0	0	0	0	0	0	0	no	NA	NA	NA	no	chr12	56346660	56346818	-	1	ciRNA	ENST00000556539	STAT2	mRNA	chr12:56346624-56346818	signal transducer and activator of transcription 2 [Source:HGNC Symbol;Acc:HGNC:11363]	GO:0000981(DNA-binding transcription factor activity, RNA polymerase II-specific);GO:0001932(regulation of protein phosphorylation);GO:0003677(DNA binding);GO:0003700(DNA-binding transcription factor activity);GO:0005515(protein binding);GO:0005634(nucleus);GO:0005654(nucleoplasm);GO:0005737(cytoplasm);GO:0005829(cytosol);GO:0005886(plasma membrane);GO:0006355(regulation of transcription, DNA-tem…	04062(Chemokine signaling pathway);04217(Necroptosis);04380(Osteoclast differentiation);04621(NOD-like receptor signaling pathway);04625(C-type lectin receptor signaling pathway);04630(Jak-STAT signaling pathway);05160(Hepatitis C);05161(Hepatitis B);05162(Measles);05164(Influenza A);05165(Human papillomavirus infection);05167(Kaposi sarcoma-associated herpesvirus infection);05168(Herpes simplex …	NA
ciRNA1279	0	0	0	0	0	0	0	0	0	0	0	no	NA	NA	NA	no	chr12	57474996	57475290	-	1	ciRNA	ENST00000552953	ARHGAP9	mRNA	chr12:57474973-57475290	Rho GTPase activating protein 9 [Source:HGNC Symbol;Acc:HGNC:14130]	GO:0005096(GTPase activator activity);GO:0005515(protein binding);GO:0005547(phosphatidylinositol-3,4,5-trisphosphate binding);GO:0005576(extracellular region);GO:0005737(cytoplasm);GO:0005829(cytosol);GO:0007165(signal transduction);GO:0008289(lipid binding);GO:0034774(secretory granule lumen);GO:0043087(regulation of GTPase activity);GO:0043312(neutrophil degranulation);GO:0043547(positive regu…	NA	NA
ciRNA128	0	0	0	0	0	0	0	0	0	0	0	no	NA	NA	NA	no	chr6	144447319	144447595	+	1	ciRNA	ENST00000367545	UTRN	mRNA	chr6:144447318-144447601	utrophin [Source:HGNC Symbol;Acc:HGNC:12635]	GO:0001954(positive regulation of cell-matrix adhesion);GO:0003779(actin binding);GO:0005178(integrin binding);GO:0005515(protein binding);GO:0005654(nucleoplasm);GO:0005737(cytoplasm);GO:0005856(cytoskeleton);GO:0005886(plasma membrane);GO:0006936(muscle contraction);GO:0007517(muscle organ development);GO:0007528(neuromuscular junction development);GO:0008270(zinc ion binding);GO:0014894(respon…	NA	NA
ciRNA1280	0	0	0	0	0	0	0	0	0	0	0	no	NA	NA	NA	no	chr12	95495139	95496003	+	1	ciRNA	ENST00000535095	METAP2	mRNA	chr12:95495138-95496003	methionyl aminopeptidase 2 [Source:HGNC Symbol;Acc:HGNC:16672]	GO:0003723(RNA binding);GO:0004177(aminopeptidase activity);GO:0005737(cytoplasm);GO:0005829(cytosol);GO:0005886(plasma membrane);GO:0006508(proteolysis);GO:0008233(peptidase activity);GO:0008235(metalloexopeptidase activity);GO:0016485(protein processing);GO:0016787(hydrolase activity);GO:0018206(peptidyl-methionine modification);GO:0022400(regulation of rhodopsin mediated signaling pathway);GO:…	NA	EC:3.4.11.18
ciRNA1281	0	0	0	0	0	0	0	0	0	0	0	no	NA	NA	NA	no	chr12	103931624	103932276	+	1	ciRNA	ENST00000549334	HSP90B1	mRNA	chr12:103931623-103932276	heat shock protein 90 beta family member 1 [Source:HGNC Symbol;Acc:HGNC:12028]	GO:0000166(nucleotide binding);GO:0001666(response to hypoxia);GO:0002224(toll-like receptor signaling pathway);GO:0003723(RNA binding);GO:0005509(calcium ion binding);GO:0005515(protein binding);GO:0005524(ATP binding);GO:0005576(extracellular region);GO:0005634(nucleus);GO:0005783(endoplasmic reticulum);GO:0005788(endoplasmic reticulum lumen);GO:0005789(endoplasmic reticulum membrane);GO:000582…	04141(Protein processing in endoplasmic reticulum);04151(PI3K-Akt signaling pathway);04657(IL-17 signaling pathway);04915(Estrogen signaling pathway);04918(Thyroid hormone synthesis);05200(Pathways in cancer);05215(Prostate cancer);05418(Fluid shear stress and atherosclerosis)	NA
ciRNA1282	0	0	0	0	0	0	0	0	0	0	0	no	NA	NA	NA	no	chr12	108567269	108568823	+	1	ciRNA	ENST00000311893	ISCU	mRNA	chr12:108567268-108568830	iron-sulfur cluster assembly enzyme [Source:HGNC Symbol;Acc:HGNC:29882]	GO:0005506(iron ion binding);GO:0005515(protein binding);GO:0005634(nucleus);GO:0005737(cytoplasm);GO:0005739(mitochondrion);GO:0005759(mitochondrial matrix);GO:0005829(cytosol);GO:0006879(cellular iron ion homeostasis);GO:0008198(ferrous iron binding);GO:0016226(iron-sulfur cluster assembly);GO:0032947(protein-containing complex scaffold activity);GO:0044281(small molecule metabolic process);GO:…	NA	NA
ciRNA1283	0	0	0	0	0	0	0	0	0	0	0	no	NA	NA	NA	no	chr12	110333284	110333971	+	1	ciRNA	ENST00000308664	ATP2A2	mRNA	chr12:110333283-110334011	ATPase sarcoplasmic/endoplasmic reticulum Ca2+ transporting 2 [Source:HGNC Symbol;Acc:HGNC:812]	GO:0000166(nucleotide binding);GO:0002026(regulation of the force of heart contraction);GO:0003009(skeletal muscle contraction);GO:0005388(calcium-transporting ATPase activity);GO:0005509(calcium ion binding);GO:0005515(protein binding);GO:0005524(ATP binding);GO:0005654(nucleoplasm);GO:0005783(endoplasmic reticulum);GO:0005789(endoplasmic reticulum membrane);GO:0005887(integral component of plas…	04020(Calcium signaling pathway);04022(cGMP-PKG signaling pathway);04024(cAMP signaling pathway);04260(Cardiac muscle contraction);04261(Adrenergic signaling in cardiomyocytes);04919(Thyroid hormone signaling pathway);04972(Pancreatic secretion);05010(Alzheimer disease);05410(Hypertrophic cardiomyopathy (HCM));05412(Arrhythmogenic right ventricular cardiomyopathy (ARVC));05414(Dilated cardiomyopa…	NA
ciRNA1284	0	0	0	0	0	0	0	0	0	0	0	no	NA	NA	NA	no	chr12	112408700	112409586	-	1	ciRNA	ENST00000202773	RPL6	mRNA	chr12:112408656-112409586	ribosomal protein L6 [Source:HGNC Symbol;Acc:HGNC:10362]	GO:0000027(ribosomal large subunit assembly);GO:0000184(nuclear-transcribed mRNA catabolic process, nonsense-mediated decay);GO:0002181(cytoplasmic translation);GO:0003677(DNA binding);GO:0003723(RNA binding);GO:0003735(structural constituent of ribosome);GO:0005622(intracellular);GO:0005634(nucleus);GO:0005737(cytoplasm);GO:0005783(endoplasmic reticulum);GO:0005791(rough endoplasmic reticulum);G…	03010(Ribosome)	NA
ciRNA1285	0	0	0	0	0	0	0	0	0	0	0	no	NA	NA	NA	no	chr12	122129630	122129915	+	1	ciRNA	ENST00000319080	MLXIP	mRNA	chr12:122129629-122129940	MLX interacting protein [Source:HGNC Symbol;Acc:HGNC:17055]	GO:0000977(RNA polymerase II regulatory region sequence-specific DNA binding);GO:0000981(DNA-binding transcription factor activity, RNA polymerase II-specific);GO:0001228(DNA-binding transcription activator activity, RNA polymerase II-specific);GO:0003677(DNA binding);GO:0003700(DNA-binding transcription factor activity);GO:0005634(nucleus);GO:0005737(cytoplasm);GO:0005739(mitochondrion);GO:00057…	04931(Insulin resistance);04932(Non-alcoholic fatty liver disease (NAFLD))	NA
ciRNA1286	0	0	0	0	0	0	0	0	0	0	0	no	NA	NA	NA	no	chr11	4601130	4601663	-	1	ciRNA	ENST00000300747	TRIM68	mRNA	chr11:4601127-4601663	tripartite motif containing 68 [Source:HGNC Symbol;Acc:HGNC:21161]	GO:0004842(ubiquitin-protein transferase activity);GO:0005515(protein binding);GO:0005634(nucleus);GO:0005730(nucleolus);GO:0005737(cytoplasm);GO:0005794(Golgi apparatus);GO:0005829(cytosol);GO:0008270(zinc ion binding);GO:0016567(protein ubiquitination);GO:0016740(transferase activity);GO:0035035(histone acetyltransferase binding);GO:0046872(metal ion binding);GO:0048471(perinuclear region of cy…	NA	EC:2.3.2.27
ciRNA1287	0	0	0	0	0	0	0	0	0	0	0	no	NA	NA	NA	no	chr11	33058140	33058958	+	1	ciRNA	ENST00000334274	TCP11L1	mRNA	chr11:33058139-33058958	t-complex 11 like 1 [Source:HGNC Symbol;Acc:HGNC:25655]	GO:0005874(microtubule)	NA	NA
ciRNA1288	0	0	0	0	0	0	0	0	0	0	0	no	NA	NA	NA	no	chr11	33341128	33341562	+	1	ciRNA	ENST00000525975	HIPK3	mRNA	chr11:33341127-33341562	homeodomain interacting protein kinase 3 [Source:HGNC Symbol;Acc:HGNC:4915]	GO:0000166(nucleotide binding);GO:0004672(protein kinase activity);GO:0004674(protein serine/threonine kinase activity);GO:0005524(ATP binding);GO:0005634(nucleus);GO:0005737(cytoplasm);GO:0005829(cytosol);GO:0006468(protein phosphorylation);GO:0006915(apoptotic process);GO:0009299(mRNA transcription);GO:0016301(kinase activity);GO:0016310(phosphorylation);GO:0016604(nuclear body);GO:0016605(PML …	04218(Cellular senescence)	EC:2.7.11.1
ciRNA1289	0	0	2	0	0	0	0	0.44786	0	0.22393	inf	down	NA	NA	NA	no	chr11	62854066	62854518	-	1	ciRNA	ENST00000537869	SNHG1	mRNA	chr11:62853833-62854518	small nucleolar RNA host gene 1 [Source:HGNC Symbol;Acc:HGNC:32688]	NA	NA	NA
ciRNA129	0	0	0	0	0	0	0	0	0	0	0	no	NA	NA	NA	no	chr6	144514038	144514649	+	1	ciRNA	ENST00000367545	UTRN	mRNA	chr6:144514037-144514649	utrophin [Source:HGNC Symbol;Acc:HGNC:12635]	GO:0001954(positive regulation of cell-matrix adhesion);GO:0003779(actin binding);GO:0005178(integrin binding);GO:0005515(protein binding);GO:0005654(nucleoplasm);GO:0005737(cytoplasm);GO:0005856(cytoskeleton);GO:0005886(plasma membrane);GO:0006936(muscle contraction);GO:0007517(muscle organ development);GO:0007528(neuromuscular junction development);GO:0008270(zinc ion binding);GO:0014894(respon…	NA	NA
ciRNA1290	0	0	0	0	0	0	0	0	0	0	0	no	NA	NA	NA	no	chr11	62855467	62855864	-	1	ciRNA	ENST00000542112	SNHG1	mRNA	chr11:62855216-62855864	small nucleolar RNA host gene 1 [Source:HGNC Symbol;Acc:HGNC:32688]	NA	NA	NA
ciRNA1291	0	0	0	0	0	0	0	0	0	0	0	no	NA	NA	NA	no	chr11	64767277	64767570	-	1	ciRNA	ENST00000377387	SF1	mRNA	chr11:64767251-64767570	splicing factor 1 [Source:HGNC Symbol;Acc:HGNC:12950]	GO:0000245(spliceosomal complex assembly);GO:0000389(mRNA 3'-splice site recognition);GO:0000398(mRNA splicing, via spliceosome);GO:0003676(nucleic acid binding);GO:0003714(transcription corepressor activity);GO:0003723(RNA binding);GO:0005515(protein binding);GO:0005634(nucleus);GO:0005654(nucleoplasm);GO:0005681(spliceosomal complex);GO:0005840(ribosome);GO:0006397(mRNA processing);GO:0008270(z…	NA	NA
ciRNA1292	0	0	0	0	0	0	0	0	0	0	0	no	NA	NA	NA	no	chr11	65423384	65423626	+	1	ciRNA	ENST00000499732	NEAT1	mRNA	chr11:65423383-65423626	nuclear paraspeckle assembly transcript 1 [Source:HGNC Symbol;Acc:HGNC:30815]	NA	NA	NA
ciRNA1293	0	0	0	0	0	0	0	0	0	0	0	no	NA	NA	NA	no	chr11	65503121	65503680	+	1	ciRNA	ENST00000618925	MALAT1	mRNA	chr11:65503120-65503728	metastasis associated lung adenocarcinoma transcript 1 [Source:HGNC Symbol;Acc:HGNC:29665]	NA	NA	NA
ciRNA1294	0	0	0	0	0	0	0	0	0	0	0	no	NA	NA	NA	no	chr11	65503121	65503582	+	1	ciRNA	ENST00000618925	MALAT1	mRNA	chr11:65503120-65503728	metastasis associated lung adenocarcinoma transcript 1 [Source:HGNC Symbol;Acc:HGNC:29665]	NA	NA	NA
ciRNA1295	0	0	0	0	0	0	0	0	0	0	0	no	NA	NA	NA	no	chr11	65505020	65505799	+	1	ciRNA	ENST00000610851	MALAT1	mRNA	chr11:65505019-65506385	metastasis associated lung adenocarcinoma transcript 1 [Source:HGNC Symbol;Acc:HGNC:29665]	NA	NA	NA
ciRNA1296	0	0	0	0	0	0	0	0	0	0	0	no	NA	NA	NA	no	chr11	65505020	65505901	+	1	ciRNA	ENST00000610851	MALAT1	mRNA	chr11:65505019-65506385	metastasis associated lung adenocarcinoma transcript 1 [Source:HGNC Symbol;Acc:HGNC:29665]	NA	NA	NA
ciRNA1297	0	0	0	0	0	0	0	0	0	0	0	no	NA	NA	NA	no	chr11	65505663	65505923	+	1	ciRNA	ENST00000618227	MALAT1	mRNA	chr11:65505662-65506385	metastasis associated lung adenocarcinoma transcript 1 [Source:HGNC Symbol;Acc:HGNC:29665]	NA	NA	NA
ciRNA1298	0	0	0	0	0	0	0	0	0	0	0	no	NA	NA	NA	no	chr11	66002514	66003341	+	1	ciRNA	ENST00000524663	BANF1	mRNA	chr11:66002513-66003625	barrier to autointegration factor 1 [Source:HGNC Symbol;Acc:HGNC:17397]	GO:0000793(condensed chromosome);GO:0003677(DNA binding);GO:0005515(protein binding);GO:0005634(nucleus);GO:0005635(nuclear envelope);GO:0005654(nucleoplasm);GO:0005694(chromosome);GO:0005737(cytoplasm);GO:0005829(cytosol);GO:0007084(mitotic nuclear envelope reassembly);GO:0008022(protein C-terminus binding);GO:0009615(response to virus);GO:0015074(DNA integration);GO:0016032(viral process);GO:00…	NA	NA
ciRNA1299	0	0	0	0	0	0	0	0	0	0	0	no	NA	NA	NA	no	chr11	66002514	66003358	+	1	ciRNA	ENST00000524663	BANF1	mRNA	chr11:66002513-66003625	barrier to autointegration factor 1 [Source:HGNC Symbol;Acc:HGNC:17397]	GO:0000793(condensed chromosome);GO:0003677(DNA binding);GO:0005515(protein binding);GO:0005634(nucleus);GO:0005635(nuclear envelope);GO:0005654(nucleoplasm);GO:0005694(chromosome);GO:0005737(cytoplasm);GO:0005829(cytosol);GO:0007084(mitotic nuclear envelope reassembly);GO:0008022(protein C-terminus binding);GO:0009615(response to virus);GO:0015074(DNA integration);GO:0016032(viral process);GO:00…	NA	NA
ciRNA13	0	0	0	0	0	0	0	0	0	0	0	no	NA	NA	NA	no	chr12	48824374	48824643	+	1	ciRNA	ENST00000550391	CACNB3	mRNA	chr12:48824373-48824668	calcium voltage-gated channel auxiliary subunit beta 3 [Source:HGNC Symbol;Acc:HGNC:1403]	GO:0005244(voltage-gated ion channel activity);GO:0005245(voltage-gated calcium channel activity);GO:0005246(calcium channel regulator activity);GO:0005262(calcium channel activity);GO:0005515(protein binding);GO:0005737(cytoplasm);GO:0005829(cytosol);GO:0005886(plasma membrane);GO:0005891(voltage-gated calcium channel complex);GO:0006811(ion transport);GO:0006816(calcium ion transport);GO:000726…	04010(MAPK signaling pathway);04260(Cardiac muscle contraction);04261(Adrenergic signaling in cardiomyocytes);04921(Oxytocin signaling pathway);05410(Hypertrophic cardiomyopathy (HCM));05412(Arrhythmogenic right ventricular cardiomyopathy (ARVC));05414(Dilated cardiomyopathy (DCM))	NA
ciRNA130	0	0	0	0	0	0	0	0	0	0	0	no	NA	NA	NA	no	chr5	43656074	43656652	+	1	ciRNA	ENST00000264663	NNT	mRNA	chr5:43656073-43656652	nicotinamide nucleotide transhydrogenase [Source:HGNC Symbol;Acc:HGNC:7863]	GO:0001933(negative regulation of protein phosphorylation);GO:0003957(NAD(P)+ transhydrogenase (B-specific) activity);GO:0005739(mitochondrion);GO:0005743(mitochondrial inner membrane);GO:0005746(mitochondrial respirasome);GO:0006099(tricarboxylic acid cycle);GO:0006740(NADPH regeneration);GO:0008746(NAD(P)+ transhydrogenase activity);GO:0010918(positive regulation of mitochondrial membrane poten…	00760(Nicotinate and nicotinamide metabolism)	EC:1.6.1.2
ciRNA1300	0	0	0	0	0	0	0	0	0	0	0	no	NA	NA	NA	no	chr11	67252858	67253451	+	1	ciRNA	ENST00000529006	KDM2A	mRNA	chr11:67252857-67253452	lysine demethylase 2A [Source:HGNC Symbol;Acc:HGNC:13606]	GO:0000981(DNA-binding transcription factor activity, RNA polymerase II-specific);GO:0003677(DNA binding);GO:0005515(protein binding);GO:0005634(nucleus);GO:0005654(nucleoplasm);GO:0006303(double-strand break repair via nonhomologous end joining);GO:0006325(chromatin organization);GO:0006357(regulation of transcription by RNA polymerase II);GO:0008168(methyltransferase activity);GO:0008270(zinc i…	NA	EC:1.14.11.27
ciRNA1301	0	0	0	0	0	0	0	0	0	0	0	no	NA	NA	NA	no	chr11	73391224	73392210	+	1	ciRNA	ENST00000064780	RELT	mRNA	chr11:73391223-73392210	RELT, TNF receptor [Source:HGNC Symbol;Acc:HGNC:13764]	GO:0005515(protein binding);GO:0005634(nucleus);GO:0005737(cytoplasm);GO:0005886(plasma membrane);GO:0006915(apoptotic process);GO:0016020(membrane);GO:0016021(integral component of membrane);GO:0048471(perinuclear region of cytoplasm)	04060(Cytokine-cytokine receptor interaction)	NA
ciRNA1302	0	0	0	0	0	0	0	0	0	0	0	no	NA	NA	NA	no	chr11	111910482	111911523	-	1	ciRNA	ENST00000650687	CRYAB	mRNA	chr11:111910449-111911523	crystallin alpha B [Source:HGNC Symbol;Acc:HGNC:2389]	GO:0001540(amyloid-beta binding);GO:0001666(response to hypoxia);GO:0002088(lens development in camera-type eye);GO:0005212(structural constituent of eye lens);GO:0005515(protein binding);GO:0005634(nucleus);GO:0005654(nucleoplasm);GO:0005737(cytoplasm);GO:0005739(mitochondrion);GO:0005794(Golgi apparatus);GO:0005829(cytosol);GO:0005886(plasma membrane);GO:0006457(protein folding);GO:0006936(musc…	04141(Protein processing in endoplasmic reticulum);04213(Longevity regulating pathway - multiple species)	NA
ciRNA1303	0	0	0	0	0	0	0	0	0	0	0	no	NA	NA	NA	no	chr11	118521418	118521891	+	1	ciRNA	ENST00000534358	KMT2A	mRNA	chr11:118521417-118521896	lysine methyltransferase 2A [Source:HGNC Symbol;Acc:HGNC:7132]	GO:0000980(RNA polymerase II distal enhancer sequence-specific DNA binding);GO:0000981(DNA-binding transcription factor activity, RNA polymerase II-specific);GO:0003677(DNA binding);GO:0003680(AT DNA binding);GO:0003700(DNA-binding transcription factor activity);GO:0005515(protein binding);GO:0005634(nucleus);GO:0005654(nucleoplasm);GO:0005829(cytosol);GO:0006325(chromatin organization);GO:000635…	00310(Lysine degradation);04934(Cushing syndrome);05202(Transcriptional misregulation in cancer)	EC:2.1.1.43
ciRNA1304	0	0	0	0	0	0	0	0	0	0	0	no	NA	NA	NA	no	chr10	6113582	6114048	+	1	ciRNA	ENST00000379888	RBM17	mRNA	chr10:6113581-6114048	RNA binding motif protein 17 [Source:HGNC Symbol;Acc:HGNC:16944]	GO:0000380(alternative mRNA splicing, via spliceosome);GO:0000381(regulation of alternative mRNA splicing, via spliceosome);GO:0000398(mRNA splicing, via spliceosome);GO:0003676(nucleic acid binding);GO:0003723(RNA binding);GO:0005515(protein binding);GO:0005634(nucleus);GO:0005654(nucleoplasm);GO:0005681(spliceosomal complex);GO:0006281(DNA repair);GO:0006397(mRNA processing);GO:0008380(RNA spli…	03040(Spliceosome)	NA
ciRNA1305	0	0	0	0	0	0	0	0	0	0	0	no	NA	NA	NA	no	chr10	12183708	12184493	-	1	ciRNA	ENST00000378937	NUDT5	mRNA	chr10:12179132-12184493	nudix hydrolase 5 [Source:HGNC Symbol;Acc:HGNC:8052]	GO:0000287(magnesium ion binding);GO:0003723(RNA binding);GO:0005515(protein binding);GO:0005634(nucleus);GO:0005829(cytosol);GO:0006139(nucleobase-containing compound metabolic process);GO:0006338(chromatin remodeling);GO:0006753(nucleoside phosphate metabolic process);GO:0009117(nucleotide metabolic process);GO:0009191(ribonucleoside diphosphate catabolic process);GO:0016740(transferase activit…	00230(Purine metabolism)	EC:3.6.1.13
ciRNA1306	0	0	0	0	0	0	0	0	0	0	0	no	NA	NA	NA	no	chr10	13108290	13108961	+	1	ciRNA	ENST00000263036	OPTN	mRNA	chr10:13108289-13109111	optineurin [Source:HGNC Symbol;Acc:HGNC:17142]	GO:0000086(G2/M transition of mitotic cell cycle);GO:0000139(Golgi membrane);GO:0001920(negative regulation of receptor recycling);GO:0002376(immune system process);GO:0005515(protein binding);GO:0005634(nucleus);GO:0005654(nucleoplasm);GO:0005737(cytoplasm);GO:0005768(endosome);GO:0005776(autophagosome);GO:0005794(Golgi apparatus);GO:0005802(trans-Golgi network);GO:0005829(cytosol);GO:0006914(au…	04137(Mitophagy - animal)	NA
ciRNA1307	0	0	0	0	0	0	0	0	0	0	0	no	NA	NA	NA	no	chr10	13740286	13740511	-	1	ciRNA	ENST00000357447	FRMD4A	mRNA	chr10:13740251-13740511	FERM domain containing 4A [Source:HGNC Symbol;Acc:HGNC:25491]	GO:0005737(cytoplasm);GO:0005856(cytoskeleton);GO:0005912(adherens junction);GO:0005923(bicellular tight junction);GO:0030054(cell junction);GO:0030674(protein binding, bridging);GO:0050709(negative regulation of protein secretion);GO:0050714(positive regulation of protein secretion);GO:0090162(establishment of epithelial cell polarity)	NA	NA
ciRNA1308	0	0	1	0	0	0	0	0.22393	0	0.111965	inf	down	NA	NA	NA	no	chr10	17233932	17234692	+	1	ciRNA	ENST00000544301	VIM	mRNA	chr10:17233931-17234692	vimentin [Source:HGNC Symbol;Acc:HGNC:12692]	GO:0003725(double-stranded RNA binding);GO:0005198(structural molecule activity);GO:0005200(structural constituent of cytoskeleton);GO:0005212(structural constituent of eye lens);GO:0005515(protein binding);GO:0005634(nucleus);GO:0005737(cytoplasm);GO:0005777(peroxisome);GO:0005829(cytosol);GO:0005844(polysome);GO:0005856(cytoskeleton);GO:0005882(intermediate filament);GO:0005886(plasma membrane)…	05169(Epstein-Barr virus infection);05206(MicroRNAs in cancer)	NA
ciRNA1309	0	0	0	0	0	0	0	0	0	0	0	no	NA	NA	NA	no	chr10	18674136	18675165	+	1	ciRNA	ENST00000377275	ARL5B	mRNA	chr10:18674135-18675167	ADP ribosylation factor like GTPase 5B [Source:HGNC Symbol;Acc:HGNC:23052]	GO:0000166(nucleotide binding);GO:0005525(GTP binding);GO:0005737(cytoplasm);GO:0005802(trans-Golgi network);GO:0006886(intracellular protein transport);GO:0016192(vesicle-mediated transport);GO:1903292(protein localization to Golgi membrane)	NA	NA
ciRNA131	0	0	0	0	0	0	0	0	0	0	0	no	NA	NA	NA	no	chr5	52865083	52865689	+	1	ciRNA	ENST00000282588	ITGA1	mRNA	chr5:52865082-52865689	integrin subunit alpha 1 [Source:HGNC Symbol;Acc:HGNC:6134]	GO:0000187(activation of MAPK activity);GO:0001669(acrosomal vesicle);GO:0005102(signaling receptor binding);GO:0005515(protein binding);GO:0005518(collagen binding);GO:0005886(plasma membrane);GO:0005925(focal adhesion);GO:0006936(muscle contraction);GO:0007155(cell adhesion);GO:0007160(cell-matrix adhesion);GO:0007229(integrin-mediated signaling pathway);GO:0008285(negative regulation of cell p…	04151(PI3K-Akt signaling pathway);04510(Focal adhesion);04512(ECM-receptor interaction);04640(Hematopoietic cell lineage);04810(Regulation of actin cytoskeleton);05165(Human papillomavirus infection);05410(Hypertrophic cardiomyopathy (HCM));05412(Arrhythmogenic right ventricular cardiomyopathy (ARVC));05414(Dilated cardiomyopathy (DCM))	NA
ciRNA1310	0	0	0	0	0	0	0	0	0	0	0	no	NA	NA	NA	no	chr10	68913577	68914027	+	1	ciRNA	ENST00000610822	DDX50	mRNA	chr10:68913576-68914058	DExD-box helicase 50 [Source:HGNC Symbol;Acc:HGNC:17906]	GO:0000166(nucleotide binding);GO:0003676(nucleic acid binding);GO:0003723(RNA binding);GO:0004386(helicase activity);GO:0005524(ATP binding);GO:0005634(nucleus);GO:0005730(nucleolus);GO:0005886(plasma membrane);GO:0016020(membrane);GO:0016787(hydrolase activity)	NA	EC:3.6.4.13
ciRNA1311	0	0	1	0	0	0	0	0.22393	0	0.111965	inf	down	NA	NA	NA	no	chr10	71287766	71288546	+	1	ciRNA	ENST00000335350	UNC5B	mRNA	chr10:71287765-71288567	unc-5 netrin receptor B [Source:HGNC Symbol;Acc:HGNC:12568]	GO:0001525(angiogenesis);GO:0005042(netrin receptor activity);GO:0005515(protein binding);GO:0005886(plasma membrane);GO:0006915(apoptotic process);GO:0007165(signal transduction);GO:0007275(multicellular organism development);GO:0014068(positive regulation of phosphatidylinositol 3-kinase signaling);GO:0016020(membrane);GO:0016021(integral component of membrane);GO:0033564(anterior/posterior axo…	04360(Axon guidance)	NA
ciRNA1312	0	0	0	0	0	0	0	0	0	0	0	no	NA	NA	NA	no	chr10	89012082	89013315	+	1	ciRNA	ENST00000352159	FAS	mRNA	chr10:89012081-89013342	Fas cell surface death receptor [Source:HGNC Symbol;Acc:HGNC:11920]	GO:0001934(positive regulation of protein phosphorylation);GO:0004888(transmembrane signaling receptor activity);GO:0005515(protein binding);GO:0005516(calmodulin binding);GO:0005576(extracellular region);GO:0005829(cytosol);GO:0005886(plasma membrane);GO:0006915(apoptotic process);GO:0006919(activation of cysteine-type endopeptidase activity involved in apoptotic process);GO:0006955(immune respo…	01524(Platinum drug resistance);04010(MAPK signaling pathway);04060(Cytokine-cytokine receptor interaction);04115(p53 signaling pathway);04210(Apoptosis);04217(Necroptosis);04650(Natural killer cell mediated cytotoxicity);04668(TNF signaling pathway);04932(Non-alcoholic fatty liver disease (NAFLD));04940(Type I diabetes mellitus);05010(Alzheimer disease);05142(Chagas disease (American trypanosomi…	NA
ciRNA1313	0	0	0	0	0	0	0	0	0	0	0	no	NA	NA	NA	no	chr10	89738618	89738940	+	1	ciRNA	ENST00000260753	KIF20B	mRNA	chr10:89738617-89738957	kinesin family member 20B [Source:HGNC Symbol;Acc:HGNC:7212]	GO:0000166(nucleotide binding);GO:0000922(spindle pole);GO:0001843(neural tube closure);GO:0003774(motor activity);GO:0003777(microtubule motor activity);GO:0005515(protein binding);GO:0005524(ATP binding);GO:0005634(nucleus);GO:0005654(nucleoplasm);GO:0005730(nucleolus);GO:0005737(cytoplasm);GO:0005813(centrosome);GO:0005815(microtubule organizing center);GO:0005819(spindle);GO:0005856(cytoskele…	NA	NA
ciRNA1314	0	0	0	0	0	0	0	0	0	0	0	no	NA	NA	NA	no	chr10	94338746	94339738	-	1	ciRNA	ENST00000371361	NOC3L	mRNA	chr10:94338736-94339738	NOC3 like DNA replication regulator [Source:HGNC Symbol;Acc:HGNC:24034]	GO:0003682(chromatin binding);GO:0003723(RNA binding);GO:0005634(nucleus);GO:0005730(nucleolus);GO:0005739(mitochondrion);GO:0016607(nuclear speck);GO:0045444(fat cell differentiation)	NA	NA
ciRNA1315	0	0	0	0	0	0	0	0	0	0	0	no	NA	NA	NA	no	chr10	110889631	110890555	+	1	ciRNA	ENST00000393104	PDCD4	mRNA	chr10:110889630-110890555	programmed cell death 4 [Source:HGNC Symbol;Acc:HGNC:8763]	GO:0003723(RNA binding);GO:0005515(protein binding);GO:0005634(nucleus);GO:0005737(cytoplasm);GO:0005829(cytosol);GO:0006915(apoptotic process);GO:0007569(cell aging);GO:0030509(BMP signaling pathway);GO:0034393(positive regulation of smooth muscle cell apoptotic process);GO:0035722(interleukin-12-mediated signaling pathway);GO:0043066(negative regulation of apoptotic process);GO:0043508(negative…	05205(Proteoglycans in cancer);05206(MicroRNAs in cancer)	NA
ciRNA1316	0	0	0	0	0	0	0	0	0	0	0	no	NA	NA	NA	no	chr10	114846729	114847058	+	1	ciRNA	ENST00000369250	FAM160B1	mRNA	chr10:114846728-114847089	family with sequence similarity 160 member B1 [Source:HGNC Symbol;Acc:HGNC:29320]	NA	NA	NA
ciRNA1317	0	0	0	0	0	0	0	0	0	0	0	no	NA	NA	NA	no	chr10	119058322	119059211	-	1	ciRNA	ENST00000369144	EIF3A	mRNA	chr10:119058303-119059211	eukaryotic translation initiation factor 3 subunit A [Source:HGNC Symbol;Acc:HGNC:3271]	GO:0001732(formation of cytoplasmic translation initiation complex);GO:0002183(cytoplasmic translational initiation);GO:0002188(translation reinitiation);GO:0003723(RNA binding);GO:0003729(mRNA binding);GO:0003743(translation initiation factor activity);GO:0005198(structural molecule activity);GO:0005515(protein binding);GO:0005634(nucleus);GO:0005730(nucleolus);GO:0005737(cytoplasm);GO:0005829(c…	03013(RNA transport)	NA
ciRNA1318	0	0	0	0	0	0	0	0	0	0	0	no	NA	NA	NA	no	chr10	119173877	119174450	-	1	ciRNA	ENST00000298510	PRDX3	mRNA	chr10:119173872-119174450	peroxiredoxin 3 [Source:HGNC Symbol;Acc:HGNC:9354]	GO:0001893(maternal placenta development);GO:0004601(peroxidase activity);GO:0005515(protein binding);GO:0005623(cell);GO:0005737(cytoplasm);GO:0005739(mitochondrion);GO:0005759(mitochondrial matrix);GO:0005768(endosome);GO:0005769(early endosome);GO:0005829(cytosol);GO:0006915(apoptotic process);GO:0006979(response to oxidative stress);GO:0007005(mitochondrion organization);GO:0008022(protein C-…	NA	EC:1.11.1.15
ciRNA1319	0	0	0	0	0	0	0	0	0	0	0	no	NA	NA	NA	no	chr17	7903504	7903801	+	1	ciRNA	ENST00000380358	CHD3	mRNA	chr17:7903503-7903824	chromodomain helicase DNA binding protein 3 [Source:HGNC Symbol;Acc:HGNC:1918]	GO:0000166(nucleotide binding);GO:0003677(DNA binding);GO:0003723(RNA binding);GO:0004003(ATP-dependent DNA helicase activity);GO:0004386(helicase activity);GO:0005515(protein binding);GO:0005524(ATP binding);GO:0005634(nucleus);GO:0005654(nucleoplasm);GO:0005730(nucleolus);GO:0005737(cytoplasm);GO:0005813(centrosome);GO:0005815(microtubule organizing center);GO:0005856(cytoskeleton);GO:0006325(c…	NA	NA
ciRNA132	0	0	0	0	0	0	0	0	0	0	0	no	NA	NA	NA	no	chr5	73857780	73858028	+	1	ciRNA	ENST00000296794	ARHGEF28	mRNA	chr5:73857779-73858086	Rho guanine nucleotide exchange factor 28 [Source:HGNC Symbol;Acc:HGNC:30322]	GO:0003723(RNA binding);GO:0005085(guanyl-nucleotide exchange factor activity);GO:0005089(Rho guanyl-nucleotide exchange factor activity);GO:0005737(cytoplasm);GO:0005829(cytosol);GO:0005886(plasma membrane);GO:0016020(membrane);GO:0030154(cell differentiation);GO:0035023(regulation of Rho protein signal transduction);GO:0035556(intracellular signal transduction);GO:0046872(metal ion binding);GO:…	NA	NA
ciRNA1320	0	0	0	0	0	0	0	0	0	0	0	no	NA	NA	NA	no	chr17	8045687	8046664	+	1	ciRNA	ENST00000572022	ALOX15B	mRNA	chr17:8045686-8046667	arachidonate 15-lipoxygenase, type B [Source:HGNC Symbol;Acc:HGNC:434]	GO:0005506(iron ion binding);GO:0005509(calcium ion binding);GO:0005515(protein binding);GO:0005634(nucleus);GO:0005737(cytoplasm);GO:0005829(cytosol);GO:0005856(cytoskeleton);GO:0005886(plasma membrane);GO:0006629(lipid metabolic process);GO:0006915(apoptotic process);GO:0008285(negative regulation of cell population proliferation);GO:0008289(lipid binding);GO:0010744(positive regulation of macr…	00590(Arachidonic acid metabolism);04726(Serotonergic synapse)	NA
ciRNA1321	0	0	0	0	0	0	0	0	0	0	0	no	NA	NA	NA	no	chr17	31336915	31337341	+	1	ciRNA	ENST00000356175	NF1	mRNA	chr17:31336914-31337367	neurofibromin 1 [Source:HGNC Symbol;Acc:HGNC:7765]	GO:0000165(MAPK cascade);GO:0001649(osteoblast differentiation);GO:0001656(metanephros development);GO:0001666(response to hypoxia);GO:0001889(liver development);GO:0001937(negative regulation of endothelial cell proliferation);GO:0001938(positive regulation of endothelial cell proliferation);GO:0001952(regulation of cell-matrix adhesion);GO:0001953(negative regulation of cell-matrix adhesion);GO…	01521(EGFR tyrosine kinase inhibitor resistance);04010(MAPK signaling pathway);04014(Ras signaling pathway)	NA
ciRNA1322	0	0	0	0	0	0	0	0	0	0	0	no	NA	NA	NA	no	chr17	43490464	43491121	+	1	ciRNA	ENST00000592258	DHX8	mRNA	chr17:43490463-43491164	DEAH-box helicase 8 [Source:HGNC Symbol;Acc:HGNC:2749]	GO:0000166(nucleotide binding);GO:0000390(spliceosomal complex disassembly);GO:0000398(mRNA splicing, via spliceosome);GO:0003676(nucleic acid binding);GO:0003723(RNA binding);GO:0004004(ATP-dependent RNA helicase activity);GO:0004386(helicase activity);GO:0005515(protein binding);GO:0005524(ATP binding);GO:0005634(nucleus);GO:0005654(nucleoplasm);GO:0005681(spliceosomal complex);GO:0006396(RNA p…	03040(Spliceosome)	NA
ciRNA1323	0	0	0	0	0	0	0	0	0	0	0	no	NA	NA	NA	no	chr17	43520880	43521356	+	1	ciRNA	ENST00000650571	DHX8	mRNA	chr17:43520879-43521368	DEAH-box helicase 8 [Source:HGNC Symbol;Acc:HGNC:2749]	GO:0000166(nucleotide binding);GO:0000390(spliceosomal complex disassembly);GO:0000398(mRNA splicing, via spliceosome);GO:0003676(nucleic acid binding);GO:0003723(RNA binding);GO:0004004(ATP-dependent RNA helicase activity);GO:0004386(helicase activity);GO:0005515(protein binding);GO:0005524(ATP binding);GO:0005634(nucleus);GO:0005654(nucleoplasm);GO:0005681(spliceosomal complex);GO:0006396(RNA p…	03040(Spliceosome)	NA
ciRNA1324	0	0	0	0	0	0	0	0	0	0	0	no	NA	NA	NA	no	chr17	49707078	49707729	-	1	ciRNA	ENST00000649906	SLC35B1	mRNA	chr17:49707068-49707729	solute carrier family 35 member B1 [Source:HGNC Symbol;Acc:HGNC:20798]	GO:0005459(UDP-galactose transmembrane transporter activity);GO:0005460(UDP-glucose transmembrane transporter activity);GO:0005783(endoplasmic reticulum);GO:0005789(endoplasmic reticulum membrane);GO:0008643(carbohydrate transport);GO:0015786(UDP-glucose transmembrane transport);GO:0016020(membrane);GO:0016021(integral component of membrane);GO:0022857(transmembrane transporter activity);GO:00301…	NA	NA
ciRNA1325	0	0	0	0	0	0	0	0	0	0	0	no	NA	NA	NA	no	chr17	62600821	62602040	+	1	ciRNA	ENST00000582809	TLK2	mRNA	chr17:62600820-62602041	tousled like kinase 2 [Source:HGNC Symbol;Acc:HGNC:11842]	GO:0000166(nucleotide binding);GO:0001672(regulation of chromatin assembly or disassembly);GO:0004672(protein kinase activity);GO:0004674(protein serine/threonine kinase activity);GO:0005515(protein binding);GO:0005524(ATP binding);GO:0005634(nucleus);GO:0005737(cytoplasm);GO:0005856(cytoskeleton);GO:0005882(intermediate filament);GO:0006325(chromatin organization);GO:0006468(protein phosphorylat…	NA	EC:2.7.11.1
ciRNA1326	0	0	0	0	0	0	0	0	0	0	0	no	NA	NA	NA	no	chr17	63591085	63591305	+	1	ciRNA	ENST00000580091	DCAF7	mRNA	chr17:63591084-63594202	DDB1 and CUL4 associated factor 7 [Source:HGNC Symbol;Acc:HGNC:30915]	GO:0005515(protein binding);GO:0005634(nucleus);GO:0005654(nucleoplasm);GO:0005737(cytoplasm);GO:0005829(cytosol);GO:0007275(multicellular organism development);GO:0016363(nuclear matrix);GO:0016567(protein ubiquitination);GO:0016604(nuclear body);GO:0032991(protein-containing complex);GO:0043687(post-translational protein modification);GO:0080008(Cul4-RING E3 ubiquitin ligase complex)	NA	NA
ciRNA1327	0	0	0	0	0	0	0	0	0	0	0	no	NA	NA	NA	no	chr17	81511627	81511902	-	1	ciRNA	ENST00000573283	ACTG1	mRNA	chr17:81511626-81511902	actin gamma 1 [Source:HGNC Symbol;Acc:HGNC:144]	GO:0000166(nucleotide binding);GO:0001895(retina homeostasis);GO:0005200(structural constituent of cytoskeleton);GO:0005515(protein binding);GO:0005522(profilin binding);GO:0005524(ATP binding);GO:0005615(extracellular space);GO:0005634(nucleus);GO:0005737(cytoplasm);GO:0005829(cytosol);GO:0005856(cytoskeleton);GO:0005884(actin filament);GO:0005886(plasma membrane);GO:0005925(focal adhesion);GO:0…	04015(Rap1 signaling pathway);04145(Phagosome);04210(Apoptosis);04390(Hippo signaling pathway);04510(Focal adhesion);04520(Adherens junction);04530(Tight junction);04611(Platelet activation);04670(Leukocyte transendothelial migration);04714(Thermogenesis);04810(Regulation of actin cytoskeleton);04919(Thyroid hormone signaling pathway);04921(Oxytocin signaling pathway);05100(Bacterial invasion of …	NA
ciRNA1328	0	0	0	0	0	0	0	0	0	0	0	no	NA	NA	NA	no	chr17	81855492	81859289	-	1	ciRNA	ENST00000571617	P4HB	mRNA	chr17:81845647-81859289	prolyl 4-hydroxylase subunit beta [Source:HGNC Symbol;Acc:HGNC:8548]	GO:0003723(RNA binding);GO:0003756(protein disulfide isomerase activity);GO:0004656(procollagen-proline 4-dioxygenase activity);GO:0005178(integrin binding);GO:0005515(protein binding);GO:0005576(extracellular region);GO:0005623(cell);GO:0005783(endoplasmic reticulum);GO:0005788(endoplasmic reticulum lumen);GO:0005793(endoplasmic reticulum-Golgi intermediate compartment);GO:0005886(plasma membran…	04141(Protein processing in endoplasmic reticulum)	EC:5.3.4.1
ciRNA1329	0	0	0	0	0	0	0	0	0	0	0	no	NA	NA	NA	no	chr17	82740855	82741310	+	1	ciRNA	ENST00000300784	FN3K	mRNA	chr17:82740854-82741310	fructosamine 3 kinase [Source:HGNC Symbol;Acc:HGNC:24822]	GO:0005575(cellular_component);GO:0005829(cytosol);GO:0016301(kinase activity);GO:0016310(phosphorylation);GO:0016740(transferase activity);GO:0030387(fructosamine-3-kinase activity);GO:0030389(fructosamine metabolic process);GO:0030393(fructoselysine metabolic process);GO:0030855(epithelial cell differentiation);GO:0043687(post-translational protein modification)	NA	EC:2.7.1.171
ciRNA133	0	0	0	0	0	0	0	0	0	0	0	no	NA	NA	NA	no	chr5	123377552	123378335	-	1	ciRNA	ENST00000306467	CEP120	mRNA	chr5:123377535-123378335	centrosomal protein 120 [Source:HGNC Symbol;Acc:HGNC:26690]	GO:0000226(microtubule cytoskeleton organization);GO:0005515(protein binding);GO:0005737(cytoplasm);GO:0005813(centrosome);GO:0005814(centriole);GO:0005815(microtubule organizing center);GO:0005856(cytoskeleton);GO:0007098(centrosome cycle);GO:0008022(protein C-terminus binding);GO:0008283(cell population proliferation);GO:0010825(positive regulation of centrosome duplication);GO:0021987(cerebral…	NA	NA
ciRNA1330	0	0	0	0	0	0	0	0	0	0	0	no	NA	NA	NA	no	chr16	8899762	8900529	-	1	ciRNA	ENST00000344836	USP7	mRNA	chr16:8899757-8900529	ubiquitin specific peptidase 7 [Source:HGNC Symbol;Acc:HGNC:12630]	GO:0002039(p53 binding);GO:0004197(cysteine-type endopeptidase activity);GO:0004843(thiol-dependent ubiquitin-specific protease activity);GO:0005515(protein binding);GO:0005634(nucleus);GO:0005654(nucleoplasm);GO:0005694(chromosome);GO:0005737(cytoplasm);GO:0005829(cytosol);GO:0006281(DNA repair);GO:0006283(transcription-coupled nucleotide-excision repair);GO:0006508(proteolysis);GO:0006511(ubiqu…	04068(FoxO signaling pathway);05169(Epstein-Barr virus infection);05203(Viral carcinogenesis)	EC:3.4.19.12
ciRNA1331	0	0	0	0	0	0	0	0	0	0	0	no	NA	NA	NA	no	chr16	31329906	31330053	+	1	ciRNA	ENST00000648685	ITGAM	mRNA	chr16:31329905-31330080	integrin subunit alpha M [Source:HGNC Symbol;Acc:HGNC:6149]	GO:0001540(amyloid-beta binding);GO:0001774(microglial cell activation);GO:0001851(complement component C3b binding);GO:0002376(immune system process);GO:0005515(protein binding);GO:0005615(extracellular space);GO:0005886(plasma membrane);GO:0006898(receptor-mediated endocytosis);GO:0006911(phagocytosis, engulfment);GO:0007155(cell adhesion);GO:0007229(integrin-mediated signaling pathway);GO:0008…	04015(Rap1 signaling pathway);04145(Phagosome);04514(Cell adhesion molecules (CAMs));04610(Complement and coagulation cascades);04640(Hematopoietic cell lineage);04670(Leukocyte transendothelial migration);04810(Regulation of actin cytoskeleton);05133(Pertussis);05134(Legionellosis);05140(Leishmaniasis);05146(Amoebiasis);05150(Staphylococcus aureus infection);05152(Tuberculosis);05202(Transcripti…	NA
ciRNA1332	0	0	0	0	0	0	0	0	0	0	0	no	NA	NA	NA	no	chr16	56939360	56939892	+	1	ciRNA	ENST00000439977	HERPUD1	mRNA	chr16:56939359-56939894	homocysteine inducible ER protein with ubiquitin like domain 1 [Source:HGNC Symbol;Acc:HGNC:13744]	GO:0003674(molecular_function);GO:0005515(protein binding);GO:0005783(endoplasmic reticulum);GO:0005789(endoplasmic reticulum membrane);GO:0006511(ubiquitin-dependent protein catabolic process);GO:0006874(cellular calcium ion homeostasis);GO:0006986(response to unfolded protein);GO:0016020(membrane);GO:0016021(integral component of membrane);GO:0030968(endoplasmic reticulum unfolded protein respo…	04141(Protein processing in endoplasmic reticulum)	NA
ciRNA1333	0	0	0	0	0	0	0	0	0	0	0	no	NA	NA	NA	no	chr16	58671246	58672095	-	1	ciRNA	ENST00000566953	SLC38A7	mRNA	chr16:58670167-58672095	solute carrier family 38 member 7 [Source:HGNC Symbol;Acc:HGNC:25582]	GO:0003333(amino acid transmembrane transport);GO:0005290(L-histidine transmembrane transporter activity);GO:0005313(L-glutamate transmembrane transporter activity);GO:0005515(protein binding);GO:0006811(ion transport);GO:0006814(sodium ion transport);GO:0006855(drug transmembrane transport);GO:0006865(amino acid transport);GO:0006867(asparagine transport);GO:0006868(glutamine transport);GO:00151…	NA	NA
ciRNA1334	0	0	0	0	0	0	0	0	0	0	0	no	NA	NA	NA	no	chr16	66728249	66729039	-	1	ciRNA	ENST00000258198	DYNC1LI2	mRNA	chr16:66728242-66729039	dynein cytoplasmic 1 light intermediate chain 2 [Source:HGNC Symbol;Acc:HGNC:2966]	GO:0000166(nucleotide binding);GO:0000226(microtubule cytoskeleton organization);GO:0000776(kinetochore);GO:0003774(motor activity);GO:0003777(microtubule motor activity);GO:0005524(ATP binding);GO:0005737(cytoplasm);GO:0005764(lysosome);GO:0005770(late endosome);GO:0005813(centrosome);GO:0005829(cytosol);GO:0005856(cytoskeleton);GO:0005868(cytoplasmic dynein complex);GO:0005874(microtubule);GO:0…	04145(Phagosome);04962(Vasopressin-regulated water reabsorption);05132(Salmonella infection)	NA
ciRNA1335	0	0	0	0	0	0	0	0	0	0	0	no	NA	NA	NA	no	chr16	67145629	67146277	+	1	ciRNA	ENST00000569600	C16orf70	mRNA	chr16:67145628-67146277	chromosome 16 open reading frame 70 [Source:HGNC Symbol;Acc:HGNC:29564]	GO:0005515(protein binding);GO:0005802(trans-Golgi network);GO:0030425(dendrite);GO:0030672(synaptic vesicle membrane);GO:0043001(Golgi to plasma membrane protein transport)	NA	NA
ciRNA1336	0	0	0	0	0	0	0	0	0	0	0	no	NA	NA	NA	no	chr16	67236735	67236965	-	1	ciRNA	ENST00000561922	FHOD1	mRNA	chr16:67236725-67236965	formin homology 2 domain containing 1 [Source:HGNC Symbol;Acc:HGNC:17905]	GO:0001725(stress fiber);GO:0003779(actin binding);GO:0005515(protein binding);GO:0005634(nucleus);GO:0005737(cytoplasm);GO:0005829(cytosol);GO:0005856(cytoskeleton);GO:0007097(nuclear migration);GO:0014704(intercalated disc);GO:0016020(membrane);GO:0019904(protein domain specific binding);GO:0032059(bleb);GO:0042802(identical protein binding);GO:0042995(cell projection);GO:0043621(protein self-a…	NA	NA
ciRNA1337	0	0	0	0	0	0	0	0	0	0	0	no	NA	NA	NA	no	chr16	69936453	69937076	+	1	ciRNA	ENST00000359154	WWP2	mRNA	chr16:69936452-69937117	WW domain containing E3 ubiquitin protein ligase 2 [Source:HGNC Symbol;Acc:HGNC:16804]	GO:0000122(negative regulation of transcription by RNA polymerase II);GO:0000151(ubiquitin ligase complex);GO:0000209(protein polyubiquitination);GO:0001085(RNA polymerase II transcription factor binding);GO:0004842(ubiquitin-protein transferase activity);GO:0005515(protein binding);GO:0005634(nucleus);GO:0005737(cytoplasm);GO:0005829(cytosol);GO:0006464(cellular protein modification process);GO:…	04120(Ubiquitin mediated proteolysis)	EC:2.3.2.26
ciRNA1338	0	0	0	0	0	0	0	0	0	0	0	no	NA	NA	NA	no	chr16	70269784	70270195	-	1	ciRNA	ENST00000261772	AARS	mRNA	chr16:70269763-70270195	alanyl-tRNA synthetase [Source:HGNC Symbol;Acc:HGNC:20]	GO:0000049(tRNA binding);GO:0000166(nucleotide binding);GO:0002161(aminoacyl-tRNA editing activity);GO:0002196(Ser-tRNA(Ala) hydrolase activity);GO:0003676(nucleic acid binding);GO:0003723(RNA binding);GO:0004812(aminoacyl-tRNA ligase activity);GO:0004813(alanine-tRNA ligase activity);GO:0005524(ATP binding);GO:0005737(cytoplasm);GO:0005829(cytosol);GO:0006400(tRNA modification);GO:0006412(transl…	00970(Aminoacyl-tRNA biosynthesis)	NA
ciRNA1339	0	0	0	0	0	0	0	0	0	0	0	no	NA	NA	NA	no	chr16	71923381	71924768	+	1	ciRNA	ENST00000329908	IST1	mRNA	chr16:71923380-71924772	IST1, ESCRT-III associated factor [Source:HGNC Symbol;Acc:HGNC:28977]	GO:0000785(chromatin);GO:0005515(protein binding);GO:0005576(extracellular region);GO:0005634(nucleus);GO:0005635(nuclear envelope);GO:0005737(cytoplasm);GO:0005793(endoplasmic reticulum-Golgi intermediate compartment);GO:0005813(centrosome);GO:0005815(microtubule organizing center);GO:0005829(cytosol);GO:0005856(cytoskeleton);GO:0007049(cell cycle);GO:0008104(protein localization);GO:0009838(abs…	04144(Endocytosis)	NA
ciRNA134	0	0	0	0	0	0	0	0	0	0	0	no	NA	NA	NA	no	chr5	126488893	126492887	+	1	ciRNA	ENST00000513040	GRAMD2B	mRNA	chr5:126488892-126492914	GRAM domain containing 2B [Source:HGNC Symbol;Acc:HGNC:24911]	GO:0005515(protein binding);GO:0005881(cytoplasmic microtubule);GO:0016020(membrane);GO:0016021(integral component of membrane);GO:0042802(identical protein binding)	NA	NA
ciRNA1340	0	0	0	0	0	0	0	0	0	0	0	no	NA	NA	NA	no	chr15	39587521	39588039	+	1	ciRNA	ENST00000260356	THBS1	mRNA	chr15:39587520-39588041	thrombospondin 1 [Source:HGNC Symbol;Acc:HGNC:11785]	GO:0000187(activation of MAPK activity);GO:0001666(response to hypoxia);GO:0001786(phosphatidylserine binding);GO:0001937(negative regulation of endothelial cell proliferation);GO:0001953(negative regulation of cell-matrix adhesion);GO:0001968(fibronectin binding);GO:0002040(sprouting angiogenesis);GO:0002544(chronic inflammatory response);GO:0002576(platelet degranulation);GO:0002581(negative re…	04015(Rap1 signaling pathway);04115(p53 signaling pathway);04145(Phagosome);04151(PI3K-Akt signaling pathway);04350(TGF-beta signaling pathway);04510(Focal adhesion);04512(ECM-receptor interaction);05144(Malaria);05165(Human papillomavirus infection);05205(Proteoglycans in cancer);05206(MicroRNAs in cancer);05219(Bladder cancer)	NA
ciRNA1341	0	0	0	0	0	0	0	0	0	0	0	no	NA	NA	NA	no	chr15	42360115	42360606	+	1	ciRNA	ENST00000318023	CAPN3	mRNA	chr15:42360114-42384482	calpain 3 [Source:HGNC Symbol;Acc:HGNC:1480]	GO:0003824(catalytic activity);GO:0004198(calcium-dependent cysteine-type endopeptidase activity);GO:0005509(calcium ion binding);GO:0005515(protein binding);GO:0005622(intracellular);GO:0005634(nucleus);GO:0005737(cytoplasm);GO:0005829(cytosol);GO:0005886(plasma membrane);GO:0006508(proteolysis);GO:0006915(apoptotic process);GO:0007517(muscle organ development);GO:0008233(peptidase activity);GO:…	NA	EC:3.4.22.54
ciRNA1342	0	0	0	0	0	0	0	0	0	0	0	no	NA	NA	NA	no	chr15	43770581	43771103	+	1	ciRNA	ENST00000300289	PDIA3	mRNA	chr15:43770580-43771104	protein disulfide isomerase family A member 3 [Source:HGNC Symbol;Acc:HGNC:4606]	GO:0002474(antigen processing and presentation of peptide antigen via MHC class I);GO:0002479(antigen processing and presentation of exogenous peptide antigen via MHC class I, TAP-dependent);GO:0003723(RNA binding);GO:0003756(protein disulfide isomerase activity);GO:0004197(cysteine-type endopeptidase activity);GO:0004629(phospholipase C activity);GO:0005515(protein binding);GO:0005615(extracellu…	04141(Protein processing in endoplasmic reticulum);04612(Antigen processing and presentation);05163(Human cytomegalovirus infection);05168(Herpes simplex virus 1 infection);05169(Epstein-Barr virus infection);05170(Human immunodeficiency virus 1 infection)	EC:5.3.4.1
ciRNA1343	0	0	0	0	0	0	0	0	0	0	0	no	NA	NA	NA	no	chr15	64130030	64130215	+	1	ciRNA	ENST00000560829	SNX1	mRNA	chr15:64130029-64130227	sorting nexin 1 [Source:HGNC Symbol;Acc:HGNC:11172]	GO:0005154(epidermal growth factor receptor binding);GO:0005158(insulin receptor binding);GO:0005515(protein binding);GO:0005737(cytoplasm);GO:0005764(lysosome);GO:0005768(endosome);GO:0005769(early endosome);GO:0005794(Golgi apparatus);GO:0005829(cytosol);GO:0006886(intracellular protein transport);GO:0008289(lipid binding);GO:0010008(endosome membrane);GO:0015031(protein transport);GO:0016020(m…	04144(Endocytosis)	NA
ciRNA1344	0	0	0	0	0	0	0	0	0	0	0	no	NA	NA	NA	no	chr15	82540150	82540425	-	1	ciRNA	ENST00000647841	RPS17	mRNA	chr15:82540132-82540425	ribosomal protein S17 [Source:HGNC Symbol;Acc:HGNC:10397]	GO:0000184(nuclear-transcribed mRNA catabolic process, nonsense-mediated decay);GO:0003723(RNA binding);GO:0003735(structural constituent of ribosome);GO:0005622(intracellular);GO:0005654(nucleoplasm);GO:0005829(cytosol);GO:0005840(ribosome);GO:0005925(focal adhesion);GO:0006364(rRNA processing);GO:0006412(translation);GO:0006413(translational initiation);GO:0006614(SRP-dependent cotranslational …	03010(Ribosome)	NA
ciRNA1345	0	0	0	0	0	0	0	0	0	0	0	no	NA	NA	NA	no	chr14	54480958	54481408	-	1	ciRNA	ENST00000554908	GMFB	mRNA	chr14:54480956-54481408	glia maturation factor beta [Source:HGNC Symbol;Acc:HGNC:4373]	GO:0003779(actin binding);GO:0004860(protein kinase inhibitor activity);GO:0005622(intracellular);GO:0006468(protein phosphorylation);GO:0006469(negative regulation of protein kinase activity);GO:0007399(nervous system development);GO:0007612(learning);GO:0007626(locomotory behavior);GO:0008047(enzyme activator activity);GO:0008083(growth factor activity);GO:0010469(regulation of signaling recept…	NA	NA
ciRNA1346	0	0	0	0	0	0	0	0	0	0	0	no	NA	NA	NA	no	chr14	67320398	67321030	+	1	ciRNA	ENST00000261681	MPP5	mRNA	chr14:67320397-67321056	membrane palmitoylated protein 5 [Source:HGNC Symbol;Acc:HGNC:18669]	GO:0002011(morphogenesis of an epithelial sheet);GO:0005515(protein binding);GO:0005737(cytoplasm);GO:0005886(plasma membrane);GO:0005913(cell-cell adherens junction);GO:0005923(bicellular tight junction);GO:0007009(plasma membrane organization);GO:0012505(endomembrane system);GO:0016020(membrane);GO:0019904(protein domain specific binding);GO:0030054(cell junction);GO:0032287(peripheral nervous …	04390(Hippo signaling pathway);04530(Tight junction);05165(Human papillomavirus infection)	NA
ciRNA1347	0	0	0	0	0	0	0	0	0	0	0	no	NA	NA	NA	no	chr14	67692595	67692933	-	1	ciRNA	ENST00000557273	RDH11	mRNA	chr14:67690421-67692933	retinol dehydrogenase 11 [Source:HGNC Symbol;Acc:HGNC:17964]	GO:0001523(retinoid metabolic process);GO:0001917(photoreceptor inner segment);GO:0004745(retinol dehydrogenase activity);GO:0005515(protein binding);GO:0005783(endoplasmic reticulum);GO:0005789(endoplasmic reticulum membrane);GO:0007601(visual perception);GO:0016020(membrane);GO:0016021(integral component of membrane);GO:0016062(adaptation of rhodopsin mediated signaling);GO:0016491(oxidoreducta…	00830(Retinol metabolism)	EC:1.1.1.300
ciRNA1348	0	0	0	0	0	0	0	0	0	0	0	no	NA	NA	NA	no	chr14	75280129	75280528	+	1	ciRNA	ENST00000554212	FOS	mRNA	chr14:75280128-75280559	Fos proto-oncogene, AP-1 transcription factor subunit [Source:HGNC Symbol;Acc:HGNC:3796]	GO:0000978(RNA polymerase II proximal promoter sequence-specific DNA binding);GO:0000979(RNA polymerase II core promoter sequence-specific DNA binding);GO:0000981(DNA-binding transcription factor activity, RNA polymerase II-specific);GO:0001102(RNA polymerase II activating transcription factor binding);GO:0001228(DNA-binding transcription activator activity, RNA polymerase II-specific);GO:0001661…	01522(Endocrine resistance);04010(MAPK signaling pathway);04024(cAMP signaling pathway);04210(Apoptosis);04380(Osteoclast differentiation);04620(Toll-like receptor signaling pathway);04657(IL-17 signaling pathway);04658(Th1 and Th2 cell differentiation);04659(Th17 cell differentiation);04660(T cell receptor signaling pathway);04662(B cell receptor signaling pathway);04668(TNF signaling pathway);0…	NA
ciRNA1349	0	0	0	0	0	0	0	0	0	0	0	no	NA	NA	NA	no	chr14	76082368	76082597	+	1	ciRNA	ENST00000314067	IFT43	mRNA	chr14:76082367-76082616	intraflagellar transport 43 [Source:HGNC Symbol;Acc:HGNC:29669]	GO:0005515(protein binding);GO:0005737(cytoplasm);GO:0005815(microtubule organizing center);GO:0005856(cytoskeleton);GO:0005929(cilium);GO:0015630(microtubule cytoskeleton);GO:0030030(cell projection organization);GO:0030991(intraciliary transport particle A);GO:0035721(intraciliary retrograde transport);GO:0035735(intraciliary transport involved in cilium assembly);GO:0042995(cell projection);GO…	NA	NA
ciRNA135	0	0	0	0	0	0	0	0	0	0	0	no	NA	NA	NA	no	chr5	146503540	146503823	+	1	ciRNA	ENST00000296702	TCERG1	mRNA	chr5:146503539-146503823	transcription elongation regulator 1 [Source:HGNC Symbol;Acc:HGNC:15630]	GO:0000122(negative regulation of transcription by RNA polymerase II);GO:0001103(RNA polymerase II repressing transcription factor binding);GO:0003713(transcription coactivator activity);GO:0003714(transcription corepressor activity);GO:0003723(RNA binding);GO:0005515(protein binding);GO:0005634(nucleus);GO:0005654(nucleoplasm);GO:0006366(transcription by RNA polymerase II);GO:0042802(identical p…	03040(Spliceosome)	NA
ciRNA1350	0	0	0	0	0	0	0	0	0	0	0	no	NA	NA	NA	no	chr14	77291433	77296163	-	1	ciRNA	ENST00000261534	POMT2	mRNA	chr14:77291380-77296163	protein O-mannosyltransferase 2 [Source:HGNC Symbol;Acc:HGNC:19743]	GO:0000030(mannosyltransferase activity);GO:0004169(dolichyl-phosphate-mannose-protein mannosyltransferase activity);GO:0005783(endoplasmic reticulum);GO:0005789(endoplasmic reticulum membrane);GO:0006486(protein glycosylation);GO:0006493(protein O-linked glycosylation);GO:0016020(membrane);GO:0016021(integral component of membrane);GO:0016740(transferase activity);GO:0016757(transferase activity…	00514(Other types of O-glycan biosynthesis);00515(Mannose type O-glycan biosynthesis)	EC:2.4.1.109
ciRNA1351	0	0	0	0	0	0	0	0	0	0	0	no	NA	NA	NA	no	chr14	90657281	90658303	-	1	ciRNA	ENST00000328459	TTC7B	mRNA	chr14:90657278-90658303	tetratricopeptide repeat domain 7B [Source:HGNC Symbol;Acc:HGNC:19858]	GO:0005515(protein binding);GO:0005737(cytoplasm);GO:0005829(cytosol);GO:0005886(plasma membrane);GO:0016020(membrane);GO:0046854(phosphatidylinositol phosphorylation);GO:0072659(protein localization to plasma membrane)	NA	NA
ciRNA1352	0	0	0	0	0	0	0	0	0	0	0	no	NA	NA	NA	no	chr14	96531587	96532330	+	1	ciRNA	ENST00000216277	PAPOLA	mRNA	chr14:96531586-96532330	poly(A) polymerase alpha [Source:HGNC Symbol;Acc:HGNC:14981]	GO:0000166(nucleotide binding);GO:0000287(magnesium ion binding);GO:0000398(mRNA splicing, via spliceosome);GO:0003723(RNA binding);GO:0004652(polynucleotide adenylyltransferase activity);GO:0005515(protein binding);GO:0005524(ATP binding);GO:0005634(nucleus);GO:0005654(nucleoplasm);GO:0005737(cytoplasm);GO:0006369(termination of RNA polymerase II transcription);GO:0006378(mRNA polyadenylation);G…	03015(mRNA surveillance pathway)	EC:2.7.7.19
ciRNA1353	0	0	0	0	0	0	0	0	0	0	0	no	NA	NA	NA	no	chr14	102232627	102233687	-	1	ciRNA	ENST00000557823	MOK	mRNA	chr14:102226408-102233687	MOK protein kinase [Source:HGNC Symbol;Acc:HGNC:9833]	GO:0000166(nucleotide binding);GO:0004672(protein kinase activity);GO:0004674(protein serine/threonine kinase activity);GO:0004693(cyclin-dependent protein serine/threonine kinase activity);GO:0005524(ATP binding);GO:0005634(nucleus);GO:0005737(cytoplasm);GO:0005929(cilium);GO:0006468(protein phosphorylation);GO:0007165(signal transduction);GO:0010468(regulation of gene expression);GO:0016301(kin…	NA	EC:2.7.11.22
ciRNA1354	0	0	0	0	0	0	0	0	0	0	0	no	NA	NA	NA	no	chr14	103338473	103338734	+	1	ciRNA	ENST00000216554	EIF5	mRNA	chr14:103338472-103338734	eukaryotic translation initiation factor 5 [Source:HGNC Symbol;Acc:HGNC:3299]	GO:0000166(nucleotide binding);GO:0001731(formation of translation preinitiation complex);GO:0003723(RNA binding);GO:0003743(translation initiation factor activity);GO:0003924(GTPase activity);GO:0005515(protein binding);GO:0005525(GTP binding);GO:0005737(cytoplasm);GO:0005829(cytosol);GO:0005886(plasma membrane);GO:0006412(translation);GO:0006413(translational initiation);GO:0006446(regulation o…	03013(RNA transport)	NA
ciRNA1355	0	0	0	0	0	0	0	0	0	0	0	no	NA	NA	NA	no	chr14	104893136	104893504	+	1	ciRNA	ENST00000414716	CEP170B	mRNA	chr14:104893135-104893522	centrosomal protein 170B [Source:HGNC Symbol;Acc:HGNC:20362]	GO:0005515(protein binding);GO:0005737(cytoplasm);GO:0005856(cytoskeleton);GO:0005874(microtubule)	NA	NA
ciRNA1356	0	0	0	0	0	0	0	0	0	0	0	no	NA	NA	NA	no	chr19	1083067	1083254	+	1	ciRNA	ENST00000591169	ARHGAP45	mRNA	chr19:1083066-1083275	Rho GTPase activating protein 45 [Source:HGNC Symbol;Acc:HGNC:17102]	GO:0005096(GTPase activator activity);GO:0005515(protein binding);GO:0005576(extracellular region);GO:0005737(cytoplasm);GO:0005829(cytosol);GO:0005886(plasma membrane);GO:0007165(signal transduction);GO:0016020(membrane);GO:0032587(ruffle membrane);GO:0034774(secretory granule lumen);GO:0035556(intracellular signal transduction);GO:0035578(azurophil granule lumen);GO:0042995(cell projection);GO:…	NA	NA
ciRNA1357	0	0	0	0	0	0	0	0	0	0	0	no	NA	NA	NA	no	chr19	1854030	1854280	-	1	ciRNA	ENST00000541015	KLF16	mRNA	chr19:1852595-1854280	Kruppel like factor 16 [Source:HGNC Symbol;Acc:HGNC:16857]	GO:0000122(negative regulation of transcription by RNA polymerase II);GO:0000978(RNA polymerase II proximal promoter sequence-specific DNA binding);GO:0000981(DNA-binding transcription factor activity, RNA polymerase II-specific);GO:0001227(DNA-binding transcription repressor activity, RNA polymerase II-specific);GO:0003676(nucleic acid binding);GO:0003677(DNA binding);GO:0003700(DNA-binding tran…	NA	NA
ciRNA1358	0	0	0	3	0	0	0	0	0.547548	0.273774	inf	down	NA	NA	NA	no	chr19	7125528	7126583	-	1	ciRNA	ENST00000341500	INSR	mRNA	chr19:7125527-7126583	insulin receptor [Source:HGNC Symbol;Acc:HGNC:6091]	GO:0000166(nucleotide binding);GO:0000187(activation of MAPK activity);GO:0001540(amyloid-beta binding);GO:0001934(positive regulation of protein phosphorylation);GO:0003007(heart morphogenesis);GO:0004672(protein kinase activity);GO:0004713(protein tyrosine kinase activity);GO:0004714(transmembrane receptor protein tyrosine kinase activity);GO:0005009(insulin-activated receptor activity);GO:0005…	04010(MAPK signaling pathway);04014(Ras signaling pathway);04015(Rap1 signaling pathway);04022(cGMP-PKG signaling pathway);04066(HIF-1 signaling pathway);04068(FoxO signaling pathway);04072(Phospholipase D signaling pathway);04150(mTOR signaling pathway);04151(PI3K-Akt signaling pathway);04152(AMPK signaling pathway);04211(Longevity regulating pathway);04213(Longevity regulating pathway - multipl…	EC:2.7.10.1
ciRNA1359	0	0	0	0	0	0	0	0	0	0	0	no	NA	NA	NA	no	chr19	9434239	9434797	-	1	ciRNA	ENST00000592904	ZNF266	mRNA	chr19:9434235-9434797	zinc finger protein 266 [Source:HGNC Symbol;Acc:HGNC:13059]	GO:0000981(DNA-binding transcription factor activity, RNA polymerase II-specific);GO:0003676(nucleic acid binding);GO:0003677(DNA binding);GO:0005515(protein binding);GO:0005622(intracellular);GO:0005634(nucleus);GO:0006355(regulation of transcription, DNA-templated);GO:0006357(regulation of transcription by RNA polymerase II);GO:0046872(metal ion binding)	NA	NA
ciRNA136	0	0	0	0	0	0	0	0	0	0	0	no	NA	NA	NA	no	chr5	146503540	146503820	+	1	ciRNA	ENST00000296702	TCERG1	mRNA	chr5:146503539-146503823	transcription elongation regulator 1 [Source:HGNC Symbol;Acc:HGNC:15630]	GO:0000122(negative regulation of transcription by RNA polymerase II);GO:0001103(RNA polymerase II repressing transcription factor binding);GO:0003713(transcription coactivator activity);GO:0003714(transcription corepressor activity);GO:0003723(RNA binding);GO:0005515(protein binding);GO:0005634(nucleus);GO:0005654(nucleoplasm);GO:0006366(transcription by RNA polymerase II);GO:0042802(identical p…	03040(Spliceosome)	NA
ciRNA1360	0	0	0	0	0	0	0	0	0	0	0	no	NA	NA	NA	no	chr19	10109708	10109875	+	1	ciRNA	ENST00000428358	PPAN-P2RY11	mRNA	chr19:10109707-10109912	PPAN-P2RY11 readthrough [Source:HGNC Symbol;Acc:HGNC:33526]	GO:0000027(ribosomal large subunit assembly);GO:0004930(G protein-coupled receptor activity);GO:0007165(signal transduction);GO:0007186(G protein-coupled receptor signaling pathway);GO:0016020(membrane);GO:0016021(integral component of membrane);GO:0030687(preribosome, large subunit precursor);GO:0035589(G protein-coupled purinergic nucleotide receptor signaling pathway);GO:0045028(G protein-coup…	NA	NA
ciRNA1361	0	0	0	0	0	0	0	0	0	0	0	no	NA	NA	NA	no	chr19	11252595	11252782	-	1	ciRNA	ENST00000294618	DOCK6	mRNA	chr19:11252550-11252782	dedicator of cytokinesis 6 [Source:HGNC Symbol;Acc:HGNC:19189]	GO:0005085(guanyl-nucleotide exchange factor activity);GO:0005737(cytoplasm);GO:0005829(cytosol);GO:0007264(small GTPase mediated signal transduction);GO:0007596(blood coagulation);GO:0048471(perinuclear region of cytoplasm)	NA	NA
ciRNA1362	0	0	0	0	0	0	0	0	0	0	0	no	NA	NA	NA	no	chr19	14705171	14706057	+	1	ciRNA	ENST00000392987	ZNF333	mRNA	chr19:14705170-14706090	zinc finger protein 333 [Source:HGNC Symbol;Acc:HGNC:15624]	GO:0000981(DNA-binding transcription factor activity, RNA polymerase II-specific);GO:0003676(nucleic acid binding);GO:0003677(DNA binding);GO:0005622(intracellular);GO:0005634(nucleus);GO:0006355(regulation of transcription, DNA-templated);GO:0006357(regulation of transcription by RNA polymerase II);GO:0046872(metal ion binding)	05168(Herpes simplex virus 1 infection)	NA
ciRNA1363	0	0	0	1	0	0	0	0	0.182516	0.091258	inf	down	NA	NA	NA	no	chr19	39169758	39172916	+	1	ciRNA	ENST00000602004	PAK4	mRNA	chr19:39169757-39173575	p21 (RAC1) activated kinase 4 [Source:HGNC Symbol;Acc:HGNC:16059]	GO:0000166(nucleotide binding);GO:0001558(regulation of cell growth);GO:0004672(protein kinase activity);GO:0004674(protein serine/threonine kinase activity);GO:0005515(protein binding);GO:0005524(ATP binding);GO:0005737(cytoplasm);GO:0005794(Golgi apparatus);GO:0005913(cell-cell adherens junction);GO:0005925(focal adhesion);GO:0006468(protein phosphorylation);GO:0006915(apoptotic process);GO:000…	04012(ErbB signaling pathway);04014(Ras signaling pathway);04360(Axon guidance);04510(Focal adhesion);04660(T cell receptor signaling pathway);04810(Regulation of actin cytoskeleton);05170(Human immunodeficiency virus 1 infection);05206(MicroRNAs in cancer);05211(Renal cell carcinoma)	EC:2.7.11.1
ciRNA1364	0	0	0	0	0	0	0	0	0	0	0	no	NA	NA	NA	no	chr19	39457741	39458228	+	1	ciRNA	ENST00000599117	SUPT5H	mRNA	chr19:39457740-39458293	SPT5 homolog, DSIF elongation factor subunit [Source:HGNC Symbol;Acc:HGNC:11469]	GO:0000122(negative regulation of transcription by RNA polymerase II);GO:0003682(chromatin binding);GO:0003723(RNA binding);GO:0003729(mRNA binding);GO:0005515(protein binding);GO:0005634(nucleus);GO:0005654(nucleoplasm);GO:0006355(regulation of transcription, DNA-templated);GO:0006357(regulation of transcription by RNA polymerase II);GO:0006366(transcription by RNA polymerase II);GO:0006368(tran…	NA	NA
ciRNA1365	0	0	0	0	0	0	0	0	0	0	0	no	NA	NA	NA	no	chr19	45641767	45642197	+	1	ciRNA	ENST00000591087	EML2-AS1	mRNA	chr19:45641766-45642224	EML2 antisense RNA 1 [Source:HGNC Symbol;Acc:HGNC:48331]	NA	NA	NA
ciRNA1366	0	0	0	0	0	0	0	0	0	0	0	no	NA	NA	NA	no	chr19	50223350	50224105	+	1	ciRNA	ENST00000598205	MYH14	mRNA	chr19:50223349-50224153	myosin heavy chain 14 [Source:HGNC Symbol;Acc:HGNC:23212]	GO:0000146(microfilament motor activity);GO:0000166(nucleotide binding);GO:0001725(stress fiber);GO:0003009(skeletal muscle contraction);GO:0003774(motor activity);GO:0003779(actin binding);GO:0005515(protein binding);GO:0005516(calmodulin binding);GO:0005524(ATP binding);GO:0005737(cytoplasm);GO:0005829(cytosol);GO:0005903(brush border);GO:0007519(skeletal muscle tissue development);GO:0007605(s…	04530(Tight junction);04810(Regulation of actin cytoskeleton);05132(Salmonella infection)	NA
ciRNA1367	0	0	0	0	0	0	0	0	0	0	0	no	NA	NA	NA	no	chr19	50856400	50856890	+	1	ciRNA	ENST00000601503	KLK3	mRNA	chr19:50856399-50858028	kallikrein related peptidase 3 [Source:HGNC Symbol;Acc:HGNC:6364]	GO:0002778(antibacterial peptide production);GO:0003073(regulation of systemic arterial blood pressure);GO:0004175(endopeptidase activity);GO:0004252(serine-type endopeptidase activity);GO:0005515(protein binding);GO:0005576(extracellular region);GO:0005615(extracellular space);GO:0005634(nucleus);GO:0006508(proteolysis);GO:0008233(peptidase activity);GO:0008236(serine-type peptidase activity);GO…	05200(Pathways in cancer);05215(Prostate cancer)	NA
ciRNA1368	0	0	0	0	0	0	0	0	0	0	0	no	NA	NA	NA	no	chr18	6928995	6929738	-	1	ciRNA	ENST00000581725	LINC00668	mRNA	chr18:6928968-6929738	long intergenic non-protein coding RNA 668 [Source:HGNC Symbol;Acc:HGNC:44328]	NA	NA	NA
ciRNA1369	0	0	0	0	0	0	0	0	0	0	0	no	NA	NA	NA	no	chr18	6928995	6929782	-	1	ciRNA	ENST00000581571	LINC00668	mRNA	chr18:6928968-6929782	long intergenic non-protein coding RNA 668 [Source:HGNC Symbol;Acc:HGNC:44328]	NA	NA	NA
ciRNA137	0	0	0	0	0	0	0	0	0	0	0	no	NA	NA	NA	no	chr5	150122065	150123041	-	1	ciRNA	ENST00000261799	PDGFRB	mRNA	chr5:150122040-150123041	platelet derived growth factor receptor beta [Source:HGNC Symbol;Acc:HGNC:8804]	GO:0000165(MAPK cascade);GO:0000166(nucleotide binding);GO:0002244(hematopoietic progenitor cell differentiation);GO:0004672(protein kinase activity);GO:0004713(protein tyrosine kinase activity);GO:0004714(transmembrane receptor protein tyrosine kinase activity);GO:0004992(platelet activating factor receptor activity);GO:0005017(platelet-derived growth factor-activated receptor activity);GO:00050…	01521(EGFR tyrosine kinase inhibitor resistance);04010(MAPK signaling pathway);04014(Ras signaling pathway);04015(Rap1 signaling pathway);04020(Calcium signaling pathway);04072(Phospholipase D signaling pathway);04151(PI3K-Akt signaling pathway);04510(Focal adhesion);04540(Gap junction);04630(Jak-STAT signaling pathway);04810(Regulation of actin cytoskeleton);05165(Human papillomavirus infection)…	NA
ciRNA1370	0	0	0	0	0	0	0	0	0	0	0	no	NA	NA	NA	no	chr18	35990180	35990525	-	1	ciRNA	ENST00000587563	RPRD1A	mRNA	chr18:35985386-35990525	regulation of nuclear pre-mRNA domain containing 1A [Source:HGNC Symbol;Acc:HGNC:25560]	GO:0000993(RNA polymerase II complex binding);GO:0005515(protein binding);GO:0005654(nucleoplasm);GO:0016591(RNA polymerase II, holoenzyme);GO:0031124(mRNA 3'-end processing);GO:0042795(snRNA transcription by RNA polymerase II);GO:0070940(dephosphorylation of RNA polymerase II C-terminal domain)	NA	NA
ciRNA1371	0	0	0	0	0	0	0	0	0	0	0	no	NA	NA	NA	no	chr22	20799791	20801972	-	1	ciRNA	ENST00000255882	PI4KA	mRNA	chr22:20799766-20801972	phosphatidylinositol 4-kinase alpha [Source:HGNC Symbol;Acc:HGNC:8983]	GO:0000166(nucleotide binding);GO:0004430(1-phosphatidylinositol 4-kinase activity);GO:0005515(protein binding);GO:0005524(ATP binding);GO:0005737(cytoplasm);GO:0005829(cytosol);GO:0005886(plasma membrane);GO:0005925(focal adhesion);GO:0006661(phosphatidylinositol biosynthetic process);GO:0007165(signal transduction);GO:0016020(membrane);GO:0016301(kinase activity);GO:0016310(phosphorylation);GO:…	00562(Inositol phosphate metabolism);04070(Phosphatidylinositol signaling system)	EC:2.7.1.67
ciRNA1372	0	0	0	0	0	0	0	0	0	0	0	no	NA	NA	NA	no	chr22	24411705	24412647	+	1	ciRNA	ENST00000437398	SPECC1L	mRNA	chr22:24411704-24412647	sperm antigen with calponin homology and coiled-coil domains 1 like [Source:HGNC Symbol;Acc:HGNC:29022]	GO:0005515(protein binding);GO:0005737(cytoplasm);GO:0005815(microtubule organizing center);GO:0005819(spindle);GO:0005829(cytosol);GO:0005856(cytoskeleton);GO:0005921(gap junction);GO:0007049(cell cycle);GO:0007155(cell adhesion);GO:0015629(actin cytoskeleton);GO:0030036(actin cytoskeleton organization);GO:0030054(cell junction);GO:0031941(filamentous actin);GO:0051301(cell division)	NA	NA
ciRNA1373	0	0	0	0	0	0	0	0	0	0	0	no	NA	NA	NA	no	chr22	25174490	25177301	+	1	ciRNA	ENST00000406486	KIAA1671	mRNA	chr22:25174489-25177347	KIAA1671 [Source:HGNC Symbol;Acc:HGNC:29345]	NA	NA	NA
ciRNA1374	0	0	0	0	0	0	0	0	0	0	0	no	NA	NA	NA	no	chr22	26464831	26465454	-	1	ciRNA	ENST00000398145	HPS4	mRNA	chr22:26464826-26465454	HPS4, biogenesis of lysosomal organelles complex 3 subunit 2 [Source:HGNC Symbol;Acc:HGNC:15844]	GO:0005085(guanyl-nucleotide exchange factor activity);GO:0005515(protein binding);GO:0005737(cytoplasm);GO:0005764(lysosome);GO:0005829(cytosol);GO:0006605(protein targeting);GO:0006996(organelle organization);GO:0007040(lysosome organization);GO:0007596(blood coagulation);GO:0007599(hemostasis);GO:0016020(membrane);GO:0017137(Rab GTPase binding);GO:0030318(melanocyte differentiation);GO:0031085…	NA	NA
ciRNA1375	0	0	0	0	0	0	0	0	0	0	0	no	NA	NA	NA	no	chr22	26496349	26496720	-	1	ciRNA	ENST00000619735	TFIP11	mRNA	chr22:26496316-26496720	tuftelin interacting protein 11 [Source:HGNC Symbol;Acc:HGNC:17165]	GO:0000390(spliceosomal complex disassembly);GO:0000398(mRNA splicing, via spliceosome);GO:0000784(nuclear chromosome, telomeric region);GO:0003676(nucleic acid binding);GO:0005515(protein binding);GO:0005634(nucleus);GO:0005654(nucleoplasm);GO:0005681(spliceosomal complex);GO:0005730(nucleolus);GO:0005737(cytoplasm);GO:0006396(RNA processing);GO:0006397(mRNA processing);GO:0008380(RNA splicing);…	NA	NA
ciRNA1376	0	0	0	0	0	0	0	0	0	0	0	no	NA	NA	NA	no	chr22	31095610	31096628	+	1	ciRNA	ENST00000358743	SMTN	mRNA	chr22:31095609-31096732	smoothelin [Source:HGNC Symbol;Acc:HGNC:11126]	GO:0003085(negative regulation of systemic arterial blood pressure);GO:0003779(actin binding);GO:0005515(protein binding);GO:0005737(cytoplasm);GO:0005815(microtubule organizing center);GO:0005856(cytoskeleton);GO:0006939(smooth muscle contraction);GO:0007517(muscle organ development);GO:0008307(structural constituent of muscle);GO:0015629(actin cytoskeleton);GO:0030036(actin cytoskeleton organiz…	NA	NA
ciRNA1377	0	0	0	0	0	0	0	0	0	0	0	no	NA	NA	NA	no	chr22	40409019	40409233	+	1	ciRNA	ENST00000248929	SGSM3	mRNA	chr22:40409018-40409249	small G protein signaling modulator 3 [Source:HGNC Symbol;Acc:HGNC:25228]	GO:0005096(GTPase activator activity);GO:0005515(protein binding);GO:0005737(cytoplasm);GO:0005829(cytosol);GO:0005921(gap junction);GO:0006886(intracellular protein transport);GO:0007049(cell cycle);GO:0007050(cell cycle arrest);GO:0017137(Rab GTPase binding);GO:0032483(regulation of Rab protein signal transduction);GO:0032486(Rap protein signal transduction);GO:0043547(positive regulation of GT…	NA	NA
ciRNA1378	0	0	0	0	0	0	0	0	0	0	0	no	NA	NA	NA	no	chr20	502921	503064	-	1	ciRNA	ENST00000645249	CSNK2A1	mRNA	chr20:500171-503064	casein kinase 2 alpha 1 [Source:HGNC Symbol;Acc:HGNC:2457]	GO:0000166(nucleotide binding);GO:0004672(protein kinase activity);GO:0004674(protein serine/threonine kinase activity);GO:0005515(protein binding);GO:0005524(ATP binding);GO:0005634(nucleus);GO:0005654(nucleoplasm);GO:0005829(cytosol);GO:0005886(plasma membrane);GO:0005956(protein kinase CK2 complex);GO:0006457(protein folding);GO:0006468(protein phosphorylation);GO:0006656(phosphatidylcholine b…	03008(Ribosome biogenesis in eukaryotes);04064(NF-kappa B signaling pathway);04137(Mitophagy - animal);04310(Wnt signaling pathway);04520(Adherens junction);05162(Measles)	EC:2.7.11.1
ciRNA1379	0	0	0	0	0	0	0	0	0	0	0	no	NA	NA	NA	no	chr20	31605814	31606025	+	1	ciRNA	ENST00000376112	ID1	mRNA	chr20:31605813-31606052	inhibitor of DNA binding 1, HLH protein [Source:HGNC Symbol;Acc:HGNC:5360]	GO:0000122(negative regulation of transcription by RNA polymerase II);GO:0000981(DNA-binding transcription factor activity, RNA polymerase II-specific);GO:0001085(RNA polymerase II transcription factor binding);GO:0001525(angiogenesis);GO:0001886(endothelial cell morphogenesis);GO:0003700(DNA-binding transcription factor activity);GO:0005515(protein binding);GO:0005634(nucleus);GO:0005654(nucleop…	04015(Rap1 signaling pathway);04350(TGF-beta signaling pathway);04390(Hippo signaling pathway);04550(Signaling pathways regulating pluripotency of stem cells)	NA
ciRNA138	0	0	0	0	0	0	0	0	0	0	0	no	NA	NA	NA	no	chr5	151103747	151105244	-	1	ciRNA	ENST00000354546	ANXA6	mRNA	chr5:151103692-151105244	annexin A6 [Source:HGNC Symbol;Acc:HGNC:544]	GO:0001755(neural crest cell migration);GO:0001778(plasma membrane repair);GO:0001786(phosphatidylserine binding);GO:0003418(growth plate cartilage chondrocyte differentiation);GO:0005262(calcium channel activity);GO:0005509(calcium ion binding);GO:0005515(protein binding);GO:0005525(GTP binding);GO:0005544(calcium-dependent phospholipid binding);GO:0005737(cytoplasm);GO:0005739(mitochondrion);GO…	NA	NA
ciRNA1380	0	0	0	0	0	0	0	0	0	0	0	no	NA	NA	NA	no	chr20	38524946	38525403	+	1	ciRNA	ENST00000397042	RALGAPB	mRNA	chr20:38524945-38525403	Ral GTPase activating protein non-catalytic beta subunit [Source:HGNC Symbol;Acc:HGNC:29221]	GO:0005096(GTPase activator activity);GO:0043547(positive regulation of GTPase activity);GO:0046982(protein heterodimerization activity);GO:0051056(regulation of small GTPase mediated signal transduction);GO:0090630(activation of GTPase activity)	NA	NA
ciRNA1381	0	0	0	0	0	0	0	0	0	0	0	no	NA	NA	NA	no	chr20	39002869	39003748	+	1	ciRNA	ENST00000373325	DHX35	mRNA	chr20:39002868-39003748	DEAH-box helicase 35 [Source:HGNC Symbol;Acc:HGNC:15861]	GO:0000166(nucleotide binding);GO:0000398(mRNA splicing, via spliceosome);GO:0003723(RNA binding);GO:0004386(helicase activity);GO:0005524(ATP binding);GO:0005681(spliceosomal complex);GO:0006397(mRNA processing);GO:0008380(RNA splicing);GO:0016787(hydrolase activity);GO:0034459(ATP-dependent 3'-5' RNA helicase activity);GO:0071013(catalytic step 2 spliceosome)	NA	EC:3.6.4.13
ciRNA1382	0	0	0	0	0	0	0	0	0	0	0	no	NA	NA	NA	no	chr20	44973434	44974081	+	1	ciRNA	ENST00000480745	STK4	mRNA	chr20:44973433-44974228	serine/threonine kinase 4 [Source:HGNC Symbol;Acc:HGNC:11408]	GO:0000166(nucleotide binding);GO:0000287(magnesium ion binding);GO:0000902(cell morphogenesis);GO:0001569(branching involved in blood vessel morphogenesis);GO:0001841(neural tube formation);GO:0001934(positive regulation of protein phosphorylation);GO:0003157(endocardium development);GO:0004672(protein kinase activity);GO:0004674(protein serine/threonine kinase activity);GO:0005515(protein bindi…	04010(MAPK signaling pathway);04014(Ras signaling pathway);04068(FoxO signaling pathway);05200(Pathways in cancer);05223(Non-small cell lung cancer)	NA
ciRNA1383	0	0	0	0	0	0	0	0	0	0	0	no	NA	NA	NA	no	chr20	48972426	48973144	+	1	ciRNA	ENST00000371917	ARFGEF2	mRNA	chr20:48972425-48973144	ADP ribosylation factor guanine nucleotide exchange factor 2 [Source:HGNC Symbol;Acc:HGNC:15853]	GO:0000139(Golgi membrane);GO:0001881(receptor recycling);GO:0005085(guanyl-nucleotide exchange factor activity);GO:0005086(ARF guanyl-nucleotide exchange factor activity);GO:0005515(protein binding);GO:0005737(cytoplasm);GO:0005768(endosome);GO:0005794(Golgi apparatus);GO:0005802(trans-Golgi network);GO:0005815(microtubule organizing center);GO:0005829(cytosol);GO:0005856(cytoskeleton);GO:000587…	04144(Endocytosis)	NA
ciRNA1384	0	0	0	0	0	0	0	0	0	0	0	no	NA	NA	NA	no	chr21	32317069	32317675	-	1	ciRNA	ENST00000382751	URB1	mRNA	chr21:32317065-32317675	URB1 ribosome biogenesis homolog [Source:HGNC Symbol;Acc:HGNC:17344]	GO:0000463(maturation of LSU-rRNA from tricistronic rRNA transcript (SSU-rRNA, 5.8S rRNA, LSU-rRNA));GO:0000466(maturation of 5.8S rRNA from tricistronic rRNA transcript (SSU-rRNA, 5.8S rRNA, LSU-rRNA));GO:0001650(fibrillar center);GO:0003723(RNA binding);GO:0005634(nucleus);GO:0005730(nucleolus);GO:0008150(biological_process)	NA	NA
ciRNA1385	0	0	0	0	0	0	0	0	0	0	0	no	NA	NA	NA	no	chr21	36040662	36041806	-	1	ciRNA	ENST00000399215	SETD4	mRNA	chr21:36040655-36041806	SET domain containing 4 [Source:HGNC Symbol;Acc:HGNC:1258]	GO:0005515(protein binding);GO:0008168(methyltransferase activity);GO:0016279(protein-lysine N-methyltransferase activity);GO:0016740(transferase activity);GO:0018023(peptidyl-lysine trimethylation);GO:0018026(peptidyl-lysine monomethylation);GO:0032259(methylation)	NA	NA
ciRNA1386	0	0	0	0	0	0	0	0	0	0	0	no	NA	NA	NA	no	chr21	37191425	37192096	+	1	ciRNA	ENST00000355666	TTC3	mRNA	chr21:37191424-37192111	tetratricopeptide repeat domain 3 [Source:HGNC Symbol;Acc:HGNC:12393]	GO:0004842(ubiquitin-protein transferase activity);GO:0005515(protein binding);GO:0005634(nucleus);GO:0005730(nucleolus);GO:0005829(cytosol);GO:0006511(ubiquitin-dependent protein catabolic process);GO:0016567(protein ubiquitination);GO:0016740(transferase activity);GO:0046872(metal ion binding);GO:0070936(protein K48-linked ubiquitination)	NA	EC:2.3.2.27
ciRNA1387	0	0	0	0	0	0	0	0	0	0	0	no	NA	NA	NA	no	chr21	46137104	46137238	-	1	ciRNA	ENST00000483568	FTCD	mRNA	chr21:46137053-46137238	formimidoyltransferase cyclodeaminase [Source:HGNC Symbol;Acc:HGNC:3974]	GO:0000139(Golgi membrane);GO:0003824(catalytic activity);GO:0005515(protein binding);GO:0005542(folic acid binding);GO:0005737(cytoplasm);GO:0005783(endoplasmic reticulum);GO:0005793(endoplasmic reticulum-Golgi intermediate compartment);GO:0005794(Golgi apparatus);GO:0005814(centriole);GO:0005829(cytosol);GO:0005856(cytoskeleton);GO:0005886(plasma membrane);GO:0006547(histidine metabolic process…	00340(Histidine metabolism);00670(One carbon pool by folate)	EC:2.1.2.5
ciRNA1388	0	0	0	0	0	0	0	0	0	0	0	no	NA	NA	NA	no	chr21	46648620	46649574	+	1	ciRNA	ENST00000451211	PRMT2	mRNA	chr21:46648619-46649574	protein arginine methyltransferase 2 [Source:HGNC Symbol;Acc:HGNC:5186]	GO:0003713(transcription coactivator activity);GO:0005515(protein binding);GO:0005634(nucleus);GO:0005654(nucleoplasm);GO:0005730(nucleolus);GO:0005737(cytoplasm);GO:0005829(cytosol);GO:0006355(regulation of transcription, DNA-templated);GO:0006479(protein methylation);GO:0007165(signal transduction);GO:0008168(methyltransferase activity);GO:0008469(histone-arginine N-methyltransferase activity);…	NA	EC:2.1.1.319
ciRNA1389	0	0	0	0	0	0	0	0	0	0	0	no	NA	NA	NA	no	chr7	27164281	27164877	-	1	ciRNA	ENST00000343483	HOXA9	mRNA	chr7:27163841-27164877	homeobox A9 [Source:HGNC Symbol;Acc:HGNC:5109]	GO:0000978(RNA polymerase II proximal promoter sequence-specific DNA binding);GO:0000981(DNA-binding transcription factor activity, RNA polymerase II-specific);GO:0003677(DNA binding);GO:0005515(protein binding);GO:0005634(nucleus);GO:0005667(transcription factor complex);GO:0006351(transcription, DNA-templated);GO:0006355(regulation of transcription, DNA-templated);GO:0007275(multicellular organ…	05202(Transcriptional misregulation in cancer)	NA
ciRNA139	0	0	0	0	0	0	0	0	0	0	0	no	NA	NA	NA	no	chr5	151122266	151122916	-	1	ciRNA	ENST00000354546	ANXA6	mRNA	chr5:151122260-151122916	annexin A6 [Source:HGNC Symbol;Acc:HGNC:544]	GO:0001755(neural crest cell migration);GO:0001778(plasma membrane repair);GO:0001786(phosphatidylserine binding);GO:0003418(growth plate cartilage chondrocyte differentiation);GO:0005262(calcium channel activity);GO:0005509(calcium ion binding);GO:0005515(protein binding);GO:0005525(GTP binding);GO:0005544(calcium-dependent phospholipid binding);GO:0005737(cytoplasm);GO:0005739(mitochondrion);GO…	NA	NA
ciRNA1390	0	0	0	0	0	0	0	0	0	0	0	no	NA	NA	NA	no	chr7	45108113	45108931	-	1	ciRNA	ENST00000478532	TBRG4	mRNA	chr7:45105764-45108931	transforming growth factor beta regulator 4 [Source:HGNC Symbol;Acc:HGNC:17443]	GO:0003723(RNA binding);GO:0004672(protein kinase activity);GO:0005515(protein binding);GO:0005739(mitochondrion);GO:0005759(mitochondrial matrix);GO:0006468(protein phosphorylation);GO:0007050(cell cycle arrest);GO:0008284(positive regulation of cell population proliferation);GO:0016071(mRNA metabolic process);GO:0044528(regulation of mitochondrial mRNA stability);GO:0045333(cellular respiration…	NA	NA
ciRNA1391	0	0	0	0	0	0	0	0	0	0	0	no	NA	NA	NA	no	chr7	73442837	73443983	-	1	ciRNA	ENST00000339594	BAZ1B	mRNA	chr7:73442828-73443983	bromodomain adjacent to zinc finger domain 1B [Source:HGNC Symbol;Acc:HGNC:961]	GO:0000166(nucleotide binding);GO:0000793(condensed chromosome);GO:0004713(protein tyrosine kinase activity);GO:0004715(non-membrane spanning protein tyrosine kinase activity);GO:0005515(protein binding);GO:0005524(ATP binding);GO:0005634(nucleus);GO:0005654(nucleoplasm);GO:0005721(pericentric heterochromatin);GO:0006333(chromatin assembly or disassembly);GO:0006338(chromatin remodeling);GO:00063…	NA	NA
ciRNA1392	0	0	0	1	0	0	0	0	0.182516	0.091258	inf	down	NA	NA	NA	no	chr7	105106004	105106521	+	1	ciRNA	ENST00000311117	KMT2E	mRNA	chr7:105106003-105106521	lysine methyltransferase 2E [Source:HGNC Symbol;Acc:HGNC:18541]	GO:0000785(chromatin);GO:0002446(neutrophil mediated immunity);GO:0005515(protein binding);GO:0005634(nucleus);GO:0005654(nucleoplasm);GO:0005694(chromosome);GO:0005737(cytoplasm);GO:0005815(microtubule organizing center);GO:0005856(cytoskeleton);GO:0005886(plasma membrane);GO:0006306(DNA methylation);GO:0006325(chromatin organization);GO:0007049(cell cycle);GO:0007050(cell cycle arrest);GO:00160…	00310(Lysine degradation)	EC:2.1.1.43
ciRNA1393	0	0	0	0	0	0	0	0	0	0	0	no	NA	NA	NA	no	chr7	105126397	105126992	-	1	ciRNA	ENST00000465072	SRPK2	mRNA	chr7:105126340-105126992	SRSF protein kinase 2 [Source:HGNC Symbol;Acc:HGNC:11306]	GO:0000166(nucleotide binding);GO:0000245(spliceosomal complex assembly);GO:0000287(magnesium ion binding);GO:0001525(angiogenesis);GO:0003723(RNA binding);GO:0004672(protein kinase activity);GO:0004674(protein serine/threonine kinase activity);GO:0005515(protein binding);GO:0005524(ATP binding);GO:0005634(nucleus);GO:0005654(nucleoplasm);GO:0005730(nucleolus);GO:0005737(cytoplasm);GO:0005829(cyt…	NA	EC:2.7.11.1
ciRNA1394	0	0	0	0	0	0	0	0	0	0	0	no	NA	NA	NA	no	chr7	107210631	107211098	-	1	ciRNA	ENST00000347053	COG5	mRNA	chr7:107210605-107211098	component of oligomeric golgi complex 5 [Source:HGNC Symbol;Acc:HGNC:14857]	GO:0000139(Golgi membrane);GO:0003674(molecular_function);GO:0005515(protein binding);GO:0005654(nucleoplasm);GO:0005737(cytoplasm);GO:0005794(Golgi apparatus);GO:0005829(cytosol);GO:0006888(endoplasmic reticulum to Golgi vesicle-mediated transport);GO:0006891(intra-Golgi vesicle-mediated transport);GO:0015031(protein transport);GO:0016020(membrane);GO:0017119(Golgi transport complex);GO:0032588(…	NA	NA
ciRNA1395	0	0	0	0	0	0	0	0	0	0	0	no	NA	NA	NA	no	chr7	149548827	149549192	-	1	ciRNA	ENST00000472212	ZNF767P	mRNA	chr7:149547776-149549192	zinc finger family member 767, pseudogene [Source:HGNC Symbol;Acc:HGNC:21884]	NA	NA	NA
ciRNA1396	0	0	0	2	0	0	0	0	0.365032	0.182516	inf	down	NA	NA	NA	no	chr6	30741869	30742146	-	1	ciRNA	ENST00000413165	FLOT1	mRNA	chr6:30741333-30742146	flotillin 1 [Source:HGNC Symbol;Acc:HGNC:3757]	GO:0001765(membrane raft assembly);GO:0001819(positive regulation of cytokine production);GO:0001931(uropod);GO:0001934(positive regulation of protein phosphorylation);GO:0002020(protease binding);GO:0002090(regulation of receptor internalization);GO:0005515(protein binding);GO:0005765(lysosomal membrane);GO:0005768(endosome);GO:0005769(early endosome);GO:0005815(microtubule organizing center);GO…	04910(Insulin signaling pathway)	NA
ciRNA1397	0	0	0	0	0	0	0	0	0	0	0	no	NA	NA	NA	no	chr6	31624523	31625148	+	1	ciRNA	ENST00000376007	PRRC2A	mRNA	chr6:31624522-31625170	proline rich coiled-coil 2A [Source:HGNC Symbol;Acc:HGNC:13918]	GO:0003723(RNA binding);GO:0005515(protein binding);GO:0005634(nucleus);GO:0005654(nucleoplasm);GO:0005737(cytoplasm);GO:0005829(cytosol);GO:0005886(plasma membrane);GO:0016020(membrane);GO:0070062(extracellular exosome)	NA	NA
ciRNA1398	0	0	0	0	0	0	0	0	0	0	0	no	NA	NA	NA	no	chr6	31635750	31635966	+	1	ciRNA	ENST00000376007	PRRC2A	mRNA	chr6:31635749-31635966	proline rich coiled-coil 2A [Source:HGNC Symbol;Acc:HGNC:13918]	GO:0003723(RNA binding);GO:0005515(protein binding);GO:0005634(nucleus);GO:0005654(nucleoplasm);GO:0005737(cytoplasm);GO:0005829(cytosol);GO:0005886(plasma membrane);GO:0016020(membrane);GO:0070062(extracellular exosome)	NA	NA
ciRNA1399	0	0	0	0	0	0	0	0	0	0	0	no	NA	NA	NA	no	chr6	31702131	31703149	-	1	ciRNA	ENST00000498420	ABHD16A	mRNA	chr6:31701028-31703149	abhydrolase domain containing 16A [Source:HGNC Symbol;Acc:HGNC:13921]	GO:0005515(protein binding);GO:0016020(membrane);GO:0016021(integral component of membrane);GO:0016787(hydrolase activity);GO:0047372(acylglycerol lipase activity);GO:0052651(monoacylglycerol catabolic process);GO:1905344(prostaglandin catabolic process)	NA	NA
ciRNA14	0	0	0	0	0	0	0	0	0	0	0	no	NA	NA	NA	no	chr12	53295942	53296222	+	1	ciRNA	ENST00000551018	PFDN5	mRNA	chr12:53295941-53296243	prefoldin subunit 5 [Source:HGNC Symbol;Acc:HGNC:8869]	GO:0003714(transcription corepressor activity);GO:0005515(protein binding);GO:0005634(nucleus);GO:0005737(cytoplasm);GO:0006355(regulation of transcription, DNA-templated);GO:0006457(protein folding);GO:0016272(prefoldin complex);GO:0045892(negative regulation of transcription, DNA-templated);GO:0051082(unfolded protein binding);GO:0060041(retina development in camera-type eye);GO:0090090(negativ…	NA	NA
ciRNA140	0	0	0	0	0	0	0	0	0	0	0	no	NA	NA	NA	no	chr5	180567243	180567818	+	1	ciRNA	ENST00000393356	CNOT6	mRNA	chr5:180567242-180567848	CCR4-NOT transcription complex subunit 6 [Source:HGNC Symbol;Acc:HGNC:14099]	GO:0000289(nuclear-transcribed mRNA poly(A) tail shortening);GO:0003723(RNA binding);GO:0004518(nuclease activity);GO:0004527(exonuclease activity);GO:0004532(exoribonuclease activity);GO:0004535(poly(A)-specific ribonuclease activity);GO:0005515(protein binding);GO:0005634(nucleus);GO:0005737(cytoplasm);GO:0005829(cytosol);GO:0006417(regulation of translation);GO:0006977(DNA damage response, sig…	03018(RNA degradation)	EC:3.1.13.4
ciRNA1400	0	0	0	0	0	0	0	0	0	0	0	no	NA	NA	NA	no	chr6	31835452	31836422	+	1	ciRNA	ENST00000649802	AL671762	mRNA	chr6:31835451-31837235	novel transcript	NA	NA	NA
ciRNA1401	0	0	0	0	0	0	0	0	0	0	0	no	NA	NA	NA	no	chr6	32971198	32971588	+	1	ciRNA	ENST00000374831	BRD2	mRNA	chr6:32971197-32971594	bromodomain containing 2 [Source:HGNC Symbol;Acc:HGNC:1103]	GO:0003682(chromatin binding);GO:0005515(protein binding);GO:0005634(nucleus);GO:0005654(nucleoplasm);GO:0005737(cytoplasm);GO:0006325(chromatin organization);GO:0006334(nucleosome assembly);GO:0006357(regulation of transcription by RNA polymerase II);GO:0007283(spermatogenesis);GO:0016032(viral process);GO:0016607(nuclear speck);GO:0070577(lysine-acetylated histone binding)	NA	NA
ciRNA1402	0	0	0	1	0	0	0	0	0.182516	0.091258	inf	down	NA	NA	NA	no	chr6	56492452	56492933	-	1	ciRNA	ENST00000244364	DST	mRNA	chr6:56492433-56492933	dystonin [Source:HGNC Symbol;Acc:HGNC:1090]	GO:0002162(dystroglycan binding);GO:0003779(actin binding);GO:0005178(integrin binding);GO:0005198(structural molecule activity);GO:0005509(calcium ion binding);GO:0005515(protein binding);GO:0005604(basement membrane);GO:0005634(nucleus);GO:0005635(nuclear envelope);GO:0005737(cytoplasm);GO:0005783(endoplasmic reticulum);GO:0005789(endoplasmic reticulum membrane);GO:0005829(cytosol);GO:0005856(c…	NA	NA
ciRNA1403	0	0	0	0	0	0	0	0	0	0	0	no	NA	NA	NA	no	chr6	110893066	110893474	+	1	ciRNA	ENST00000451850	AMD1	mRNA	chr6:110893065-110893475	adenosylmethionine decarboxylase 1 [Source:HGNC Symbol;Acc:HGNC:457]	GO:0004014(adenosylmethionine decarboxylase activity);GO:0005829(cytosol);GO:0006557(S-adenosylmethioninamine biosynthetic process);GO:0006595(polyamine metabolic process);GO:0006596(polyamine biosynthetic process);GO:0006597(spermine biosynthetic process);GO:0008295(spermidine biosynthetic process);GO:0016829(lyase activity);GO:0016831(carboxy-lyase activity);GO:0019810(putrescine binding);GO:00…	00270(Cysteine and methionine metabolism);00330(Arginine and proline metabolism)	NA
ciRNA1404	0	0	0	0	0	0	0	0	0	0	0	no	NA	NA	NA	no	chr6	135494811	135495538	-	1	ciRNA	ENST00000531527	AHI1	mRNA	chr6:135492291-135495538	Abelson helper integration site 1 [Source:HGNC Symbol;Acc:HGNC:21575]	GO:0001738(morphogenesis of a polarized epithelium);GO:0001947(heart looping);GO:0002092(positive regulation of receptor internalization);GO:0005515(protein binding);GO:0005737(cytoplasm);GO:0005813(centrosome);GO:0005814(centriole);GO:0005829(cytosol);GO:0005856(cytoskeleton);GO:0005911(cell-cell junction);GO:0005912(adherens junction);GO:0005929(cilium);GO:0007169(transmembrane receptor protein…	NA	NA
ciRNA1405	0	0	0	0	0	0	0	0	0	0	0	no	NA	NA	NA	no	chr5	50778130	50778548	+	1	ciRNA	ENST00000505697	PARP8	mRNA	chr5:50778129-50778559	poly(ADP-ribose) polymerase family member 8 [Source:HGNC Symbol;Acc:HGNC:26124]	GO:0003950(NAD+ ADP-ribosyltransferase activity);GO:0005622(intracellular);GO:0006471(protein ADP-ribosylation);GO:0016740(transferase activity);GO:0016757(transferase activity, transferring glycosyl groups);GO:0070213(protein auto-ADP-ribosylation);GO:0140289(protein mono-ADP-ribosylation);GO:1990404(protein ADP-ribosylase activity)	NA	EC:2.4.2.30
ciRNA1406	0	0	0	0	0	0	0	0	0	0	0	no	NA	NA	NA	no	chr5	57246485	57247072	+	1	ciRNA	ENST00000424459	GPBP1	mRNA	chr5:57246484-57247074	GC-rich promoter binding protein 1 [Source:HGNC Symbol;Acc:HGNC:29520]	GO:0003677(DNA binding);GO:0003700(DNA-binding transcription factor activity);GO:0005515(protein binding);GO:0005634(nucleus);GO:0005737(cytoplasm);GO:0005829(cytosol);GO:0005886(plasma membrane);GO:0006351(transcription, DNA-templated);GO:0006355(regulation of transcription, DNA-templated);GO:0043231(intracellular membrane-bounded organelle);GO:0045893(positive regulation of transcription, DNA-t…	NA	NA
ciRNA1407	0	0	0	0	0	0	0	0	0	0	0	no	NA	NA	NA	no	chr5	66025553	66025844	+	1	ciRNA	ENST00000284037	ERBIN	mRNA	chr5:66025552-66025847	erbb2 interacting protein [Source:HGNC Symbol;Acc:HGNC:15842]	GO:0005102(signaling receptor binding);GO:0005176(ErbB-2 class receptor binding);GO:0005200(structural constituent of cytoskeleton);GO:0005515(protein binding);GO:0005604(basement membrane);GO:0005634(nucleus);GO:0005737(cytoplasm);GO:0005886(plasma membrane);GO:0006605(protein targeting);GO:0007155(cell adhesion);GO:0007165(signal transduction);GO:0007173(epidermal growth factor receptor signali…	04621(NOD-like receptor signaling pathway)	NA
ciRNA1408	0	0	0	0	0	0	0	0	0	0	0	no	NA	NA	NA	no	chr5	73502602	73502915	+	1	ciRNA	ENST00000335895	BTF3	mRNA	chr5:73502601-73502915	basic transcription factor 3 [Source:HGNC Symbol;Acc:HGNC:1125]	GO:0003723(RNA binding);GO:0005515(protein binding);GO:0005634(nucleus);GO:0005737(cytoplasm);GO:0005829(cytosol);GO:0006366(transcription by RNA polymerase II);GO:0015031(protein transport)	NA	NA
ciRNA1409	0	0	0	0	0	0	0	0	0	0	0	no	NA	NA	NA	no	chr5	82276544	82277692	-	1	ciRNA	ENST00000296674	RPS23	mRNA	chr5:82276518-82277692	ribosomal protein S23 [Source:HGNC Symbol;Acc:HGNC:10410]	GO:0000184(nuclear-transcribed mRNA catabolic process, nonsense-mediated decay);GO:0002181(cytoplasmic translation);GO:0003723(RNA binding);GO:0003735(structural constituent of ribosome);GO:0005515(protein binding);GO:0005654(nucleoplasm);GO:0005737(cytoplasm);GO:0005783(endoplasmic reticulum);GO:0005791(rough endoplasmic reticulum);GO:0005829(cytosol);GO:0005840(ribosome);GO:0006412(translation)…	03010(Ribosome)	NA
ciRNA141	0	0	0	0	0	0	0	0	0	0	0	no	NA	NA	NA	no	chr4	3172398	3172889	+	1	ciRNA	ENST00000355072	HTT	mRNA	chr4:3172397-3172907	huntingtin [Source:HGNC Symbol;Acc:HGNC:4851]	GO:0000132(establishment of mitotic spindle orientation);GO:0002039(p53 binding);GO:0005515(protein binding);GO:0005522(profilin binding);GO:0005634(nucleus);GO:0005654(nucleoplasm);GO:0005737(cytoplasm);GO:0005770(late endosome);GO:0005776(autophagosome);GO:0005783(endoplasmic reticulum);GO:0005794(Golgi apparatus);GO:0005814(centriole);GO:0005829(cytosol);GO:0006890(retrograde vesicle-mediated …	05016(Huntington disease)	NA
ciRNA1410	0	0	0	0	0	0	0	0	0	0	0	no	NA	NA	NA	no	chr5	138513735	138517560	-	1	ciRNA	ENST00000499810	ETF1	mRNA	chr5:138513706-138517560	eukaryotic translation termination factor 1 [Source:HGNC Symbol;Acc:HGNC:3477]	GO:0000184(nuclear-transcribed mRNA catabolic process, nonsense-mediated decay);GO:0002184(cytoplasmic translational termination);GO:0003723(RNA binding);GO:0003747(translation release factor activity);GO:0005515(protein binding);GO:0005737(cytoplasm);GO:0005829(cytosol);GO:0006412(translation);GO:0006415(translational termination);GO:0006449(regulation of translational termination);GO:0006479(pr…	03015(mRNA surveillance pathway)	NA
ciRNA1411	0	0	0	0	0	0	0	0	0	0	0	no	NA	NA	NA	no	chr5	146503540	146503822	+	1	ciRNA	ENST00000296702	TCERG1	mRNA	chr5:146503539-146503823	transcription elongation regulator 1 [Source:HGNC Symbol;Acc:HGNC:15630]	GO:0000122(negative regulation of transcription by RNA polymerase II);GO:0001103(RNA polymerase II repressing transcription factor binding);GO:0003713(transcription coactivator activity);GO:0003714(transcription corepressor activity);GO:0003723(RNA binding);GO:0005515(protein binding);GO:0005634(nucleus);GO:0005654(nucleoplasm);GO:0006366(transcription by RNA polymerase II);GO:0042802(identical p…	03040(Spliceosome)	NA
ciRNA1412	0	0	0	0	0	0	0	0	0	0	0	no	NA	NA	NA	no	chr5	150036938	150037377	+	1	ciRNA	ENST00000613459	HMGXB3	mRNA	chr5:150036937-150037399	HMG-box containing 3 [Source:HGNC Symbol;Acc:HGNC:28982]	GO:0000981(DNA-binding transcription factor activity, RNA polymerase II-specific);GO:0003677(DNA binding);GO:0005575(cellular_component);GO:0005634(nucleus);GO:0006357(regulation of transcription by RNA polymerase II);GO:0008150(biological_process)	NA	NA
ciRNA1413	0	0	0	0	0	0	0	0	0	0	0	no	NA	NA	NA	no	chr5	150036938	150037370	+	1	ciRNA	ENST00000613459	HMGXB3	mRNA	chr5:150036937-150037399	HMG-box containing 3 [Source:HGNC Symbol;Acc:HGNC:28982]	GO:0000981(DNA-binding transcription factor activity, RNA polymerase II-specific);GO:0003677(DNA binding);GO:0005575(cellular_component);GO:0005634(nucleus);GO:0006357(regulation of transcription by RNA polymerase II);GO:0008150(biological_process)	NA	NA
ciRNA1414	0	0	0	0	0	0	0	0	0	0	0	no	NA	NA	NA	no	chr5	171390131	171391301	+	1	ciRNA	ENST00000517671	NPM1	mRNA	chr5:171390130-171391304	nucleophosmin 1 [Source:HGNC Symbol;Acc:HGNC:7910]	GO:0000055(ribosomal large subunit export from nucleus);GO:0000056(ribosomal small subunit export from nucleus);GO:0001047(core promoter binding);GO:0003676(nucleic acid binding);GO:0003682(chromatin binding);GO:0003713(transcription coactivator activity);GO:0003723(RNA binding);GO:0004860(protein kinase inhibitor activity);GO:0005515(protein binding);GO:0005634(nucleus);GO:0005654(nucleoplasm);G…	NA	NA
ciRNA1415	0	0	0	0	0	0	0	0	0	0	0	no	NA	NA	NA	no	chr5	180567243	180567816	+	1	ciRNA	ENST00000393356	CNOT6	mRNA	chr5:180567242-180567848	CCR4-NOT transcription complex subunit 6 [Source:HGNC Symbol;Acc:HGNC:14099]	GO:0000289(nuclear-transcribed mRNA poly(A) tail shortening);GO:0003723(RNA binding);GO:0004518(nuclease activity);GO:0004527(exonuclease activity);GO:0004532(exoribonuclease activity);GO:0004535(poly(A)-specific ribonuclease activity);GO:0005515(protein binding);GO:0005634(nucleus);GO:0005737(cytoplasm);GO:0005829(cytosol);GO:0006417(regulation of translation);GO:0006977(DNA damage response, sig…	03018(RNA degradation)	EC:3.1.13.4
ciRNA1416	0	0	0	0	0	0	0	0	0	0	0	no	NA	NA	NA	no	chr4	17581815	17582287	+	1	ciRNA	ENST00000226299	LAP3	mRNA	chr4:17581814-17582287	leucine aminopeptidase 3 [Source:HGNC Symbol;Acc:HGNC:18449]	GO:0004177(aminopeptidase activity);GO:0005622(intracellular);GO:0005634(nucleus);GO:0005654(nucleoplasm);GO:0005737(cytoplasm);GO:0005802(trans-Golgi network);GO:0005829(cytosol);GO:0005925(focal adhesion);GO:0006508(proteolysis);GO:0008233(peptidase activity);GO:0008235(metalloexopeptidase activity);GO:0016787(hydrolase activity);GO:0019538(protein metabolic process);GO:0030145(manganese ion bi…	00330(Arginine and proline metabolism);00480(Glutathione metabolism)	EC:3.4.11.1
ciRNA1417	0	0	0	0	0	0	0	0	0	0	0	no	NA	NA	NA	no	chr4	25361981	25362219	+	1	ciRNA	ENST00000302874	ZCCHC4	mRNA	chr4:25361980-25362225	zinc finger CCHC-type containing 4 [Source:HGNC Symbol;Acc:HGNC:22917]	GO:0003676(nucleic acid binding);GO:0005634(nucleus);GO:0005730(nucleolus);GO:0005737(cytoplasm);GO:0008168(methyltransferase activity);GO:0008270(zinc ion binding);GO:0008988(rRNA (adenine-N6-)-methyltransferase activity);GO:0016740(transferase activity);GO:0016746(transferase activity, transferring acyl groups);GO:0031167(rRNA methylation);GO:0032259(methylation);GO:0045727(positive regulation …	NA	NA
ciRNA1418	0	0	0	0	0	0	0	0	0	0	0	no	NA	NA	NA	no	chr4	77036838	77037304	+	1	ciRNA	ENST00000505788	SEPT11	mRNA	chr4:77036837-77039742	septin 11 [Source:HGNC Symbol;Acc:HGNC:25589]	GO:0000166(nucleotide binding);GO:0001725(stress fiber);GO:0003924(GTPase activity);GO:0005515(protein binding);GO:0005525(GTP binding);GO:0005737(cytoplasm);GO:0005856(cytoskeleton);GO:0005940(septin ring);GO:0007049(cell cycle);GO:0015630(microtubule cytoskeleton);GO:0030054(cell junction);GO:0030424(axon);GO:0031105(septin complex);GO:0032947(protein-containing complex scaffold activity);GO:00…	05100(Bacterial invasion of epithelial cells)	NA
ciRNA1419	0	0	0	0	0	0	0	0	0	0	0	no	NA	NA	NA	no	chr4	83456178	83456908	+	1	ciRNA	ENST00000512375	MRPS18C	mRNA	chr4:83456177-83456908	mitochondrial ribosomal protein S18C [Source:HGNC Symbol;Acc:HGNC:16633]	GO:0003735(structural constituent of ribosome);GO:0005622(intracellular);GO:0005739(mitochondrion);GO:0005743(mitochondrial inner membrane);GO:0005763(mitochondrial small ribosomal subunit);GO:0005840(ribosome);GO:0006412(translation);GO:0070125(mitochondrial translational elongation);GO:0070126(mitochondrial translational termination);GO:0070181(small ribosomal subunit rRNA binding)	03010(Ribosome)	NA
ciRNA142	0	0	0	0	0	0	0	0	0	0	0	no	NA	NA	NA	no	chr4	119031854	119032115	+	1	ciRNA	ENST00000504178	SYNPO2	mRNA	chr4:119031853-119057400	synaptopodin 2 [Source:HGNC Symbol;Acc:HGNC:17732]	GO:0000045(autophagosome assembly);GO:0001725(stress fiber);GO:0003779(actin binding);GO:0005515(protein binding);GO:0005634(nucleus);GO:0005737(cytoplasm);GO:0005829(cytosol);GO:0005856(cytoskeleton);GO:0005925(focal adhesion);GO:0015629(actin cytoskeleton);GO:0030018(Z disc);GO:0030054(cell junction);GO:0030674(protein binding, bridging);GO:0031005(filamin binding);GO:0032233(positive regulatio…	NA	NA
ciRNA1420	0	0	0	0	0	0	0	0	0	0	0	no	NA	NA	NA	no	chr4	99081453	99081974	-	1	ciRNA	ENST00000502590	ADH5	mRNA	chr4:99081420-99081974	alcohol dehydrogenase 5 (class III), chi polypeptide [Source:HGNC Symbol;Acc:HGNC:253]	GO:0001523(retinoid metabolic process);GO:0003016(respiratory system process);GO:0004022(alcohol dehydrogenase (NAD) activity);GO:0004024(alcohol dehydrogenase activity, zinc-dependent);GO:0005504(fatty acid binding);GO:0005737(cytoplasm);GO:0005739(mitochondrion);GO:0005829(cytosol);GO:0006069(ethanol oxidation);GO:0008270(zinc ion binding);GO:0009055(electron transfer activity);GO:0016491(oxido…	00010(Glycolysis / Gluconeogenesis);00071(Fatty acid degradation);00350(Tyrosine metabolism);00830(Retinol metabolism);00980(Metabolism of xenobiotics by cytochrome P450);00982(Drug metabolism - cytochrome P450);05204(Chemical carcinogenesis)	NA
ciRNA1421	0	0	0	0	0	0	0	0	0	0	0	no	NA	NA	NA	no	chr4	119031854	119032120	+	1	ciRNA	ENST00000504178	SYNPO2	mRNA	chr4:119031853-119057400	synaptopodin 2 [Source:HGNC Symbol;Acc:HGNC:17732]	GO:0000045(autophagosome assembly);GO:0001725(stress fiber);GO:0003779(actin binding);GO:0005515(protein binding);GO:0005634(nucleus);GO:0005737(cytoplasm);GO:0005829(cytosol);GO:0005856(cytoskeleton);GO:0005925(focal adhesion);GO:0015629(actin cytoskeleton);GO:0030018(Z disc);GO:0030054(cell junction);GO:0030674(protein binding, bridging);GO:0031005(filamin binding);GO:0032233(positive regulatio…	NA	NA
ciRNA1422	0	0	0	0	0	0	0	0	0	0	0	no	NA	NA	NA	no	chr4	145142369	145143364	-	1	ciRNA	ENST00000455611	OTUD4	mRNA	chr4:145142334-145143364	OTU deubiquitinase 4 [Source:HGNC Symbol;Acc:HGNC:24949]	GO:0002376(immune system process);GO:0003723(RNA binding);GO:0004843(thiol-dependent ubiquitin-specific protease activity);GO:0005515(protein binding);GO:0005634(nucleus);GO:0005737(cytoplasm);GO:0006508(proteolysis);GO:0008233(peptidase activity);GO:0008234(cysteine-type peptidase activity);GO:0016579(protein deubiquitination);GO:0016787(hydrolase activity);GO:0032947(protein-containing complex …	NA	EC:3.4.19.12
ciRNA1423	0	0	0	0	0	0	0	0	0	0	0	no	NA	NA	NA	no	chr4	184631163	184631764	-	1	ciRNA	ENST00000393585	CASP3	mRNA	chr4:184629501-184631764	caspase 3 [Source:HGNC Symbol;Acc:HGNC:1504]	GO:0001554(luteolysis);GO:0001666(response to hypoxia);GO:0001782(B cell homeostasis);GO:0002020(protease binding);GO:0004190(aspartic-type endopeptidase activity);GO:0004197(cysteine-type endopeptidase activity);GO:0004861(cyclin-dependent protein serine/threonine kinase inhibitor activity);GO:0005123(death receptor binding);GO:0005515(protein binding);GO:0005634(nucleus);GO:0005654(nucleoplasm)…	01524(Platinum drug resistance);04010(MAPK signaling pathway);04115(p53 signaling pathway);04210(Apoptosis);04215(Apoptosis - multiple species);04650(Natural killer cell mediated cytotoxicity);04657(IL-17 signaling pathway);04668(TNF signaling pathway);04726(Serotonergic synapse);04932(Non-alcoholic fatty liver disease (NAFLD));04933(AGE-RAGE signaling pathway in diabetic complications);05010(Alz…	NA
ciRNA1424	0	0	0	0	0	0	0	0	0	0	0	no	NA	NA	NA	no	chr3	37328538	37328924	+	1	ciRNA	ENST00000361924	GOLGA4	mRNA	chr3:37328537-37328962	golgin A4 [Source:HGNC Symbol;Acc:HGNC:4427]	GO:0000139(Golgi membrane);GO:0005515(protein binding);GO:0005737(cytoplasm);GO:0005794(Golgi apparatus);GO:0005802(trans-Golgi network);GO:0005829(cytosol);GO:0016020(membrane);GO:0016192(vesicle-mediated transport);GO:0043001(Golgi to plasma membrane protein transport);GO:0043231(intracellular membrane-bounded organelle);GO:0045773(positive regulation of axon extension);GO:0051020(GTPase bindin…	NA	NA
ciRNA1425	0	0	0	0	0	0	0	0	0	0	0	no	NA	NA	NA	no	chr3	52405915	52406252	-	1	ciRNA	ENST00000460680	BAP1	mRNA	chr3:52405912-52406252	BRCA1 associated protein 1 [Source:HGNC Symbol;Acc:HGNC:950]	GO:0001558(regulation of cell growth);GO:0003682(chromatin binding);GO:0004843(thiol-dependent ubiquitin-specific protease activity);GO:0005515(protein binding);GO:0005622(intracellular);GO:0005634(nucleus);GO:0005654(nucleoplasm);GO:0005737(cytoplasm);GO:0005829(cytosol);GO:0006325(chromatin organization);GO:0006464(cellular protein modification process);GO:0006508(proteolysis);GO:0006511(ubiqui…	NA	EC:3.4.19.12
ciRNA1426	0	0	0	0	0	0	0	0	0	0	0	no	NA	NA	NA	no	chr3	55073860	55074113	+	1	ciRNA	ENST00000415676	CACNA2D3	mRNA	chr3:55073859-55074113	calcium voltage-gated channel auxiliary subunit alpha2delta 3 [Source:HGNC Symbol;Acc:HGNC:15460]	GO:0005244(voltage-gated ion channel activity);GO:0005245(voltage-gated calcium channel activity);GO:0005262(calcium channel activity);GO:0005886(plasma membrane);GO:0005891(voltage-gated calcium channel complex);GO:0006811(ion transport);GO:0006816(calcium ion transport);GO:0016020(membrane);GO:0016021(integral component of membrane);GO:0034765(regulation of ion transmembrane transport);GO:00468…	04010(MAPK signaling pathway);04260(Cardiac muscle contraction);04261(Adrenergic signaling in cardiomyocytes);04921(Oxytocin signaling pathway);05410(Hypertrophic cardiomyopathy (HCM));05412(Arrhythmogenic right ventricular cardiomyopathy (ARVC));05414(Dilated cardiomyopathy (DCM))	NA
ciRNA1427	0	0	0	0	0	0	0	0	0	0	0	no	NA	NA	NA	no	chr3	58134773	58135975	+	1	ciRNA	ENST00000490882	FLNB	mRNA	chr3:58134772-58135978	filamin B [Source:HGNC Symbol;Acc:HGNC:3755]	GO:0001725(stress fiber);GO:0003334(keratinocyte development);GO:0003382(epithelial cell morphogenesis);GO:0003723(RNA binding);GO:0003779(actin binding);GO:0005515(protein binding);GO:0005634(nucleus);GO:0005737(cytoplasm);GO:0005829(cytosol);GO:0005856(cytoskeleton);GO:0005886(plasma membrane);GO:0005903(brush border);GO:0005925(focal adhesion);GO:0005938(cell cortex);GO:0007016(cytoskeletal an…	04010(MAPK signaling pathway);04510(Focal adhesion);05132(Salmonella infection);05205(Proteoglycans in cancer)	NA
ciRNA1428	0	0	0	0	0	0	0	0	0	0	0	no	NA	NA	NA	no	chr3	72378670	72379039	-	1	ciRNA	ENST00000477973	RYBP	mRNA	chr3:72378637-72379039	RING1 and YY1 binding protein [Source:HGNC Symbol;Acc:HGNC:10480]	GO:0000122(negative regulation of transcription by RNA polymerase II);GO:0003677(DNA binding);GO:0003714(transcription corepressor activity);GO:0005515(protein binding);GO:0005634(nucleus);GO:0005654(nucleoplasm);GO:0005737(cytoplasm);GO:0006915(apoptotic process);GO:0007275(multicellular organism development);GO:0031519(PcG protein complex);GO:0032435(negative regulation of proteasomal ubiquitin…	NA	NA
ciRNA1429	0	0	0	0	0	0	0	0	0	0	0	no	NA	NA	NA	no	chr3	101855209	101855390	+	1	ciRNA	ENST00000483180	NFKBIZ	mRNA	chr3:101855208-101855394	NFKB inhibitor zeta [Source:HGNC Symbol;Acc:HGNC:29805]	GO:0005515(protein binding);GO:0005634(nucleus);GO:0006954(inflammatory response);GO:0016607(nuclear speck);GO:0036464(cytoplasmic ribonucleoprotein granule);GO:0050729(positive regulation of inflammatory response);GO:0050852(T cell receptor signaling pathway);GO:2000321(positive regulation of T-helper 17 cell differentiation)	05202(Transcriptional misregulation in cancer)	NA
ciRNA143	0	0	0	0	0	0	0	0	0	0	0	no	NA	NA	NA	no	chr4	122229241	122229922	+	1	ciRNA	ENST00000264501	KIAA1109	mRNA	chr4:122229240-122229930	KIAA1109 [Source:HGNC Symbol;Acc:HGNC:26953]	GO:0001558(regulation of cell growth);GO:0005515(protein binding);GO:0005634(nucleus);GO:0016020(membrane);GO:0016021(integral component of membrane);GO:0030856(regulation of epithelial cell differentiation);GO:0048488(synaptic vesicle endocytosis);GO:0098793(presynapse)	NA	NA
ciRNA1430	0	0	0	0	0	0	0	0	0	0	0	no	NA	NA	NA	no	chr3	114076943	114077475	+	1	ciRNA	ENST00000485050	QTRT2	mRNA	chr3:114076942-114079905	queuine tRNA-ribosyltransferase accessory subunit 2 [Source:HGNC Symbol;Acc:HGNC:25771]	GO:0005737(cytoplasm);GO:0005739(mitochondrion);GO:0005741(mitochondrial outer membrane);GO:0006400(tRNA modification);GO:0008033(tRNA processing);GO:0008479(queuine tRNA-ribosyltransferase activity);GO:0016020(membrane);GO:0016763(transferase activity, transferring pentosyl groups);GO:0032991(protein-containing complex);GO:0042803(protein homodimerization activity);GO:0046872(metal ion binding);…	NA	EC:2.4.2.29
ciRNA1431	0	0	0	0	0	0	0	0	0	0	0	no	NA	NA	NA	no	chr3	123494534	123494792	-	1	ciRNA	ENST00000471236	HACD2	mRNA	chr3:123491184-123494792	3-hydroxyacyl-CoA dehydratase 2 [Source:HGNC Symbol;Acc:HGNC:9640]	GO:0005515(protein binding);GO:0005783(endoplasmic reticulum);GO:0005789(endoplasmic reticulum membrane);GO:0006629(lipid metabolic process);GO:0006631(fatty acid metabolic process);GO:0006633(fatty acid biosynthetic process);GO:0016020(membrane);GO:0016021(integral component of membrane);GO:0016829(lyase activity);GO:0018812(3-hydroxyacyl-CoA dehydratase activity);GO:0019899(enzyme binding);GO:0…	00062(Fatty acid elongation);01040(Biosynthesis of unsaturated fatty acids)	EC:4.2.1.134
ciRNA1432	0	0	0	0	0	0	0	0	0	0	0	no	NA	NA	NA	no	chr3	132331734	132332169	+	1	ciRNA	ENST00000475741	ACPP	mRNA	chr3:132331733-132332191	acid phosphatase, prostate [Source:HGNC Symbol;Acc:HGNC:125]	GO:0003993(acid phosphatase activity);GO:0005515(protein binding);GO:0005576(extracellular region);GO:0005615(extracellular space);GO:0005634(nucleus);GO:0005764(lysosome);GO:0005765(lysosomal membrane);GO:0005886(plasma membrane);GO:0006144(purine nucleobase metabolic process);GO:0006772(thiamine metabolic process);GO:0008253(5'-nucleotidase activity);GO:0009117(nucleotide metabolic process);GO:…	NA	NA
ciRNA1433	0	0	0	0	0	0	0	0	0	0	0	no	NA	NA	NA	no	chr3	152445540	152446588	+	1	ciRNA	ENST00000282486	MBNL1	mRNA	chr3:152445539-152446703	muscleblind like splicing regulator 1 [Source:HGNC Symbol;Acc:HGNC:6923]	GO:0000381(regulation of alternative mRNA splicing, via spliceosome);GO:0001069(regulatory region RNA binding);GO:0001701(in utero embryonic development);GO:0003723(RNA binding);GO:0003725(double-stranded RNA binding);GO:0005515(protein binding);GO:0005634(nucleus);GO:0005654(nucleoplasm);GO:0005737(cytoplasm);GO:0005829(cytosol);GO:0006397(mRNA processing);GO:0007399(nervous system development);…	NA	NA
ciRNA1434	0	0	0	0	0	0	0	0	0	0	0	no	NA	NA	NA	no	chr3	152455578	152456060	+	1	ciRNA	ENST00000282488	MBNL1	mRNA	chr3:152455577-152456266	muscleblind like splicing regulator 1 [Source:HGNC Symbol;Acc:HGNC:6923]	GO:0000381(regulation of alternative mRNA splicing, via spliceosome);GO:0001069(regulatory region RNA binding);GO:0001701(in utero embryonic development);GO:0003723(RNA binding);GO:0003725(double-stranded RNA binding);GO:0005515(protein binding);GO:0005634(nucleus);GO:0005654(nucleoplasm);GO:0005737(cytoplasm);GO:0005829(cytosol);GO:0006397(mRNA processing);GO:0007399(nervous system development);…	NA	NA
ciRNA1435	0	0	0	0	0	0	0	0	0	0	0	no	NA	NA	NA	no	chr3	180607766	180608138	+	1	ciRNA	ENST00000296015	TTC14	mRNA	chr3:180607765-180608700	tetratricopeptide repeat domain 14 [Source:HGNC Symbol;Acc:HGNC:24697]	GO:0003676(nucleic acid binding);GO:0005515(protein binding)	NA	NA
ciRNA1436	0	0	0	0	0	0	0	0	0	0	0	no	NA	NA	NA	no	chr3	180607766	180608150	+	1	ciRNA	ENST00000296015	TTC14	mRNA	chr3:180607765-180608700	tetratricopeptide repeat domain 14 [Source:HGNC Symbol;Acc:HGNC:24697]	GO:0003676(nucleic acid binding);GO:0005515(protein binding)	NA	NA
ciRNA1437	0	0	0	0	0	0	0	0	0	0	0	no	NA	NA	NA	no	chr3	182896766	182897302	+	1	ciRNA	ENST00000323116	ATP11B	mRNA	chr3:182896765-182897302	ATPase phospholipid transporting 11B (putative) [Source:HGNC Symbol;Acc:HGNC:13553]	GO:0000166(nucleotide binding);GO:0000287(magnesium ion binding);GO:0004012(phospholipid-translocating ATPase activity);GO:0005515(protein binding);GO:0005524(ATP binding);GO:0005637(nuclear inner membrane);GO:0005768(endosome);GO:0005769(early endosome);GO:0005783(endoplasmic reticulum);GO:0005794(Golgi apparatus);GO:0005802(trans-Golgi network);GO:0005886(plasma membrane);GO:0006811(ion transpo…	NA	EC:7.6.2.1
ciRNA1438	0	0	0	0	0	0	0	0	0	0	0	no	NA	NA	NA	no	chr3	184320994	184321280	+	1	ciRNA	ENST00000346169	EIF4G1	mRNA	chr3:184320993-184321281	eukaryotic translation initiation factor 4 gamma 1 [Source:HGNC Symbol;Acc:HGNC:3296]	GO:0000184(nuclear-transcribed mRNA catabolic process, nonsense-mediated decay);GO:0001662(behavioral fear response);GO:0002191(cap-dependent translational initiation);GO:0003723(RNA binding);GO:0003729(mRNA binding);GO:0003743(translation initiation factor activity);GO:0005515(protein binding);GO:0005524(ATP binding);GO:0005634(nucleus);GO:0005737(cytoplasm);GO:0005829(cytosol);GO:0005844(polyso…	03013(RNA transport);05416(Viral myocarditis)	NA
ciRNA1439	0	0	0	0	0	0	0	0	0	0	0	no	NA	NA	NA	no	chr3	184869037	184869470	+	1	ciRNA	ENST00000287546	VPS8	mRNA	chr3:184869036-184869481	VPS8, CORVET complex subunit [Source:HGNC Symbol;Acc:HGNC:29122]	GO:0005515(protein binding);GO:0005768(endosome);GO:0005769(early endosome);GO:0015031(protein transport);GO:0033263(CORVET complex);GO:0034058(endosomal vesicle fusion);GO:0046872(metal ion binding)	NA	NA
ciRNA144	0	0	0	0	0	0	0	0	0	0	0	no	NA	NA	NA	no	chr4	145142363	145143364	-	1	ciRNA	ENST00000455611	OTUD4	mRNA	chr4:145142334-145143364	OTU deubiquitinase 4 [Source:HGNC Symbol;Acc:HGNC:24949]	GO:0002376(immune system process);GO:0003723(RNA binding);GO:0004843(thiol-dependent ubiquitin-specific protease activity);GO:0005515(protein binding);GO:0005634(nucleus);GO:0005737(cytoplasm);GO:0006508(proteolysis);GO:0008233(peptidase activity);GO:0008234(cysteine-type peptidase activity);GO:0016579(protein deubiquitination);GO:0016787(hydrolase activity);GO:0032947(protein-containing complex …	NA	EC:3.4.19.12
ciRNA1440	0	0	0	2	0	0	0	0	0.365032	0.182516	inf	down	NA	NA	NA	no	chr3	186787585	186787802	+	1	ciRNA	ENST00000426808	EIF4A2	mRNA	chr3:186787584-186787802	eukaryotic translation initiation factor 4A2 [Source:HGNC Symbol;Acc:HGNC:3284]	GO:0000166(nucleotide binding);GO:0003676(nucleic acid binding);GO:0003723(RNA binding);GO:0003743(translation initiation factor activity);GO:0004004(ATP-dependent RNA helicase activity);GO:0004386(helicase activity);GO:0005515(protein binding);GO:0005524(ATP binding);GO:0005829(cytosol);GO:0006412(translation);GO:0006413(translational initiation);GO:0006446(regulation of translational initiation…	03013(RNA transport)	NA
ciRNA1441	0	0	0	0	0	0	0	0	0	0	0	no	NA	NA	NA	no	chr3	194136713	194136920	+	1	ciRNA	ENST00000232424	HES1	mRNA	chr3:194136712-194136960	hes family bHLH transcription factor 1 [Source:HGNC Symbol;Acc:HGNC:5192]	GO:0000122(negative regulation of transcription by RNA polymerase II);GO:0000977(RNA polymerase II regulatory region sequence-specific DNA binding);GO:0000981(DNA-binding transcription factor activity, RNA polymerase II-specific);GO:0001227(DNA-binding transcription repressor activity, RNA polymerase II-specific);GO:0001701(in utero embryonic development);GO:0001756(somitogenesis);GO:0001889(live…	03460(Fanconi anemia pathway);04330(Notch signaling pathway);04950(Maturity onset diabetes of the young);05165(Human papillomavirus infection);05169(Epstein-Barr virus infection);05200(Pathways in cancer);05224(Breast cancer)	NA
ciRNA1442	0	0	0	0	0	0	0	0	0	0	0	no	NA	NA	NA	no	chr2	27084532	27084990	+	1	ciRNA	ENST00000380320	EMILIN1	mRNA	chr2:27084531-27084990	elastin microfibril interfacer 1 [Source:HGNC Symbol;Acc:HGNC:19880]	GO:0003180(aortic valve morphogenesis);GO:0005201(extracellular matrix structural constituent);GO:0005515(protein binding);GO:0005576(extracellular region);GO:0005581(collagen trimer);GO:0005615(extracellular space);GO:0007155(cell adhesion);GO:0007160(cell-matrix adhesion);GO:0010628(positive regulation of gene expression);GO:0010629(negative regulation of gene expression);GO:0010811(positive re…	NA	NA
ciRNA1443	0	0	1	0	0	0	0	0.22393	0	0.111965	inf	down	NA	NA	NA	no	chr2	27233141	27233283	+	1	ciRNA	ENST00000264705	CAD	mRNA	chr2:27233140-27233311	carbamoyl-phosphate synthetase 2, aspartate transcarbamylase, and dihydroorotase [Source:HGNC Symbol;Acc:HGNC:1424]	GO:0000166(nucleotide binding);GO:0001889(liver development);GO:0003824(catalytic activity);GO:0004070(aspartate carbamoyltransferase activity);GO:0004088(carbamoyl-phosphate synthase (glutamine-hydrolyzing) activity);GO:0004151(dihydroorotase activity);GO:0004672(protein kinase activity);GO:0005524(ATP binding);GO:0005634(nucleus);GO:0005654(nucleoplasm);GO:0005737(cytoplasm);GO:0005829(cytosol)…	00240(Pyrimidine metabolism);00250(Alanine, aspartate and glutamate metabolism)	NA
ciRNA1444	0	0	0	0	0	0	0	0	0	0	0	no	NA	NA	NA	no	chr2	38746181	38746693	-	1	ciRNA	ENST00000446327	SRSF7	mRNA	chr2:38745187-38746693	serine and arginine rich splicing factor 7 [Source:HGNC Symbol;Acc:HGNC:10789]	GO:0000381(regulation of alternative mRNA splicing, via spliceosome);GO:0000398(mRNA splicing, via spliceosome);GO:0003676(nucleic acid binding);GO:0003723(RNA binding);GO:0005515(protein binding);GO:0005634(nucleus);GO:0005654(nucleoplasm);GO:0005737(cytoplasm);GO:0006397(mRNA processing);GO:0006405(RNA export from nucleus);GO:0006406(mRNA export from nucleus);GO:0008270(zinc ion binding);GO:000…	03040(Spliceosome);05168(Herpes simplex virus 1 infection)	NA
ciRNA1445	0	0	0	0	0	0	0	0	0	0	0	no	NA	NA	NA	no	chr2	46380718	46381594	+	1	ciRNA	ENST00000263734	EPAS1	mRNA	chr2:46380717-46381595	endothelial PAS domain protein 1 [Source:HGNC Symbol;Acc:HGNC:3374]	GO:0000981(DNA-binding transcription factor activity, RNA polymerase II-specific);GO:0001228(DNA-binding transcription activator activity, RNA polymerase II-specific);GO:0001525(angiogenesis);GO:0001666(response to hypoxia);GO:0001892(embryonic placenta development);GO:0001974(blood vessel remodeling);GO:0002027(regulation of heart rate);GO:0003677(DNA binding);GO:0003700(DNA-binding transcriptio…	05200(Pathways in cancer);05211(Renal cell carcinoma)	NA
ciRNA1446	0	0	0	0	0	0	0	0	0	0	0	no	NA	NA	NA	no	chr2	101038708	101040177	-	1	ciRNA	ENST00000376840	TBC1D8	mRNA	chr2:101038655-101040177	TBC1 domain family member 8 [Source:HGNC Symbol;Acc:HGNC:17791]	GO:0005096(GTPase activator activity);GO:0005623(cell);GO:0006886(intracellular protein transport);GO:0008015(blood circulation);GO:0008284(positive regulation of cell population proliferation);GO:0016020(membrane);GO:0017137(Rab GTPase binding);GO:0090630(activation of GTPase activity)	NA	NA
ciRNA1447	0	0	0	0	0	0	0	0	0	0	0	no	NA	NA	NA	no	chr2	127764986	127765173	-	1	ciRNA	ENST00000322313	WDR33	mRNA	chr2:127764979-127765173	WD repeat domain 33 [Source:HGNC Symbol;Acc:HGNC:25651]	GO:0000398(mRNA splicing, via spliceosome);GO:0001650(fibrillar center);GO:0003723(RNA binding);GO:0005515(protein binding);GO:0005581(collagen trimer);GO:0005634(nucleus);GO:0005654(nucleoplasm);GO:0005847(mRNA cleavage and polyadenylation specificity factor complex);GO:0006301(postreplication repair);GO:0006369(termination of RNA polymerase II transcription);GO:0006378(mRNA polyadenylation);GO:…	03015(mRNA surveillance pathway)	NA
ciRNA1448	0	0	0	0	0	0	0	0	0	0	0	no	NA	NA	NA	no	chr2	130156699	130157250	-	1	ciRNA	ENST00000431183	SMPD4	mRNA	chr2:130156675-130157250	sphingomyelin phosphodiesterase 4 [Source:HGNC Symbol;Acc:HGNC:32949]	GO:0000139(Golgi membrane);GO:0004767(sphingomyelin phosphodiesterase activity);GO:0005783(endoplasmic reticulum);GO:0005789(endoplasmic reticulum membrane);GO:0005794(Golgi apparatus);GO:0005802(trans-Golgi network);GO:0006685(sphingomyelin catabolic process);GO:0006687(glycosphingolipid metabolic process);GO:0016020(membrane);GO:0016021(integral component of membrane);GO:0016787(hydrolase activ…	00600(Sphingolipid metabolism)	EC:3.1.4.12
ciRNA1449	0	0	0	0	0	0	0	0	0	0	0	no	NA	NA	NA	no	chr2	151445446	151446424	+	1	ciRNA	ENST00000444746	RIF1	mRNA	chr2:151445445-151446425	replication timing regulatory factor 1 [Source:HGNC Symbol;Acc:HGNC:23207]	GO:0000122(negative regulation of transcription by RNA polymerase II);GO:0000723(telomere maintenance);GO:0000781(chromosome, telomeric region);GO:0000790(nuclear chromatin);GO:0000793(condensed chromosome);GO:0001939(female pronucleus);GO:0001940(male pronucleus);GO:0005515(protein binding);GO:0005634(nucleus);GO:0005654(nucleoplasm);GO:0005694(chromosome);GO:0005737(cytoplasm);GO:0005819(spindl…	04550(Signaling pathways regulating pluripotency of stem cells)	NA
ciRNA145	0	0	0	0	0	0	0	0	0	0	0	no	NA	NA	NA	no	chr4	186636276	186636584	-	1	ciRNA	ENST00000441802	FAT1	mRNA	chr4:186636235-186636584	FAT atypical cadherin 1 [Source:HGNC Symbol;Acc:HGNC:3595]	GO:0005509(calcium ion binding);GO:0005515(protein binding);GO:0005634(nucleus);GO:0005737(cytoplasm);GO:0005886(plasma membrane);GO:0005887(integral component of plasma membrane);GO:0005911(cell-cell junction);GO:0005925(focal adhesion);GO:0007015(actin filament organization);GO:0007155(cell adhesion);GO:0007156(homophilic cell adhesion via plasma membrane adhesion molecules);GO:0007163(establis…	NA	NA
ciRNA1450	0	0	0	0	0	0	0	0	0	0	0	no	NA	NA	NA	no	chr2	188992941	188993360	+	1	ciRNA	ENST00000304636	COL3A1	mRNA	chr2:188992940-188993360	collagen type III alpha 1 chain [Source:HGNC Symbol;Acc:HGNC:2201]	GO:0001501(skeletal system development);GO:0001568(blood vessel development);GO:0002020(protease binding);GO:0005178(integrin binding);GO:0005201(extracellular matrix structural constituent);GO:0005515(protein binding);GO:0005576(extracellular region);GO:0005581(collagen trimer);GO:0005586(collagen type III trimer);GO:0005615(extracellular space);GO:0005788(endoplasmic reticulum lumen);GO:0007160…	04611(Platelet activation);04926(Relaxin signaling pathway);04933(AGE-RAGE signaling pathway in diabetic complications);04974(Protein digestion and absorption);05146(Amoebiasis)	NA
ciRNA1451	0	0	0	0	0	0	0	0	0	0	0	no	NA	NA	NA	no	chr2	189010891	189011627	+	1	ciRNA	ENST00000304636	COL3A1	mRNA	chr2:189010890-189011627	collagen type III alpha 1 chain [Source:HGNC Symbol;Acc:HGNC:2201]	GO:0001501(skeletal system development);GO:0001568(blood vessel development);GO:0002020(protease binding);GO:0005178(integrin binding);GO:0005201(extracellular matrix structural constituent);GO:0005515(protein binding);GO:0005576(extracellular region);GO:0005581(collagen trimer);GO:0005586(collagen type III trimer);GO:0005615(extracellular space);GO:0005788(endoplasmic reticulum lumen);GO:0007160…	04611(Platelet activation);04926(Relaxin signaling pathway);04933(AGE-RAGE signaling pathway in diabetic complications);04974(Protein digestion and absorption);05146(Amoebiasis)	NA
ciRNA1452	0	0	0	0	0	0	0	0	0	0	0	no	NA	NA	NA	no	chr2	191682596	191683231	+	1	ciRNA	ENST00000307834	NABP1	mRNA	chr2:191682595-191683728	nucleic acid binding protein 1 [Source:HGNC Symbol;Acc:HGNC:26232]	GO:0000724(double-strand break repair via homologous recombination);GO:0000784(nuclear chromosome, telomeric region);GO:0003677(DNA binding);GO:0003697(single-stranded DNA binding);GO:0003723(RNA binding);GO:0005515(protein binding);GO:0005634(nucleus);GO:0005654(nucleoplasm);GO:0005829(cytosol);GO:0006281(DNA repair);GO:0006974(cellular response to DNA damage stimulus);GO:0007093(mitotic cell cy…	NA	NA
ciRNA1453	0	0	0	0	0	0	0	0	0	0	0	no	NA	NA	NA	no	chr2	200818902	200819978	+	1	ciRNA	ENST00000409600	BZW1	mRNA	chr2:200818901-200819981	basic leucine zipper and W2 domains 1 [Source:HGNC Symbol;Acc:HGNC:18380]	GO:0003723(RNA binding);GO:0005515(protein binding);GO:0005737(cytoplasm);GO:0016020(membrane);GO:0045296(cadherin binding)	NA	NA
ciRNA1454	0	0	0	0	0	0	0	0	0	0	0	no	NA	NA	NA	no	chr2	200854700	200855003	-	1	ciRNA	ENST00000321356	CLK1	mRNA	chr2:200854695-200855003	CDC like kinase 1 [Source:HGNC Symbol;Acc:HGNC:2068]	GO:0000166(nucleotide binding);GO:0004672(protein kinase activity);GO:0004674(protein serine/threonine kinase activity);GO:0004712(protein serine/threonine/tyrosine kinase activity);GO:0004713(protein tyrosine kinase activity);GO:0004715(non-membrane spanning protein tyrosine kinase activity);GO:0005515(protein binding);GO:0005524(ATP binding);GO:0005634(nucleus);GO:0005737(cytoplasm);GO:0006468(…	05134(Legionellosis)	NA
ciRNA1455	0	0	0	0	0	0	0	0	0	0	0	no	NA	NA	NA	no	chr2	203208754	203209159	+	1	ciRNA	ENST00000449802	NBEAL1	mRNA	chr2:203208753-203209160	neurobeachin like 1 [Source:HGNC Symbol;Acc:HGNC:20681]	GO:0005515(protein binding)	NA	NA
ciRNA1456	0	0	0	0	0	0	0	0	0	0	0	no	NA	NA	NA	no	chr2	219499255	219499955	+	1	ciRNA	ENST00000358215	GMPPA	mRNA	chr2:219499254-219499960	GDP-mannose pyrophosphorylase A [Source:HGNC Symbol;Acc:HGNC:22923]	GO:0005515(protein binding);GO:0005737(cytoplasm);GO:0009058(biosynthetic process);GO:0016740(transferase activity);GO:0016779(nucleotidyltransferase activity);GO:0070062(extracellular exosome)	00051(Fructose and mannose metabolism);00520(Amino sugar and nucleotide sugar metabolism)	EC:2.7.7.13
ciRNA1457	0	0	0	0	0	0	0	0	0	0	0	no	NA	NA	NA	no	chr2	241157863	241158480	+	1	ciRNA	ENST00000438799	PPP1R7	mRNA	chr2:241157862-241158483	protein phosphatase 1 regulatory subunit 7 [Source:HGNC Symbol;Acc:HGNC:9295]	GO:0005515(protein binding);GO:0005634(nucleus);GO:0005694(chromosome);GO:0005737(cytoplasm);GO:0019888(protein phosphatase regulator activity);GO:0030234(enzyme regulator activity);GO:0035307(positive regulation of protein dephosphorylation);GO:0043666(regulation of phosphoprotein phosphatase activity);GO:0050790(regulation of catalytic activity);GO:0070062(extracellular exosome)	NA	NA
ciRNA1458	0	0	0	0	0	0	0	0	0	0	0	no	NA	NA	NA	no	chr1	19161899	19162419	-	1	ciRNA	ENST00000375254	UBR4	mRNA	chr1:19161897-19162419	ubiquitin protein ligase E3 component n-recognin 4 [Source:HGNC Symbol;Acc:HGNC:30313]	GO:0004842(ubiquitin-protein transferase activity);GO:0005515(protein binding);GO:0005516(calmodulin binding);GO:0005634(nucleus);GO:0005654(nucleoplasm);GO:0005737(cytoplasm);GO:0005813(centrosome);GO:0005829(cytosol);GO:0005856(cytoskeleton);GO:0005886(plasma membrane);GO:0006511(ubiquitin-dependent protein catabolic process);GO:0008270(zinc ion binding);GO:0016020(membrane);GO:0016021(integral…	05165(Human papillomavirus infection);05203(Viral carcinogenesis)	EC:2.3.2.27
ciRNA1459	0	0	0	0	0	0	0	0	0	0	0	no	NA	NA	NA	no	chr1	19198959	19199650	-	1	ciRNA	ENST00000375254	UBR4	mRNA	chr1:19198928-19199650	ubiquitin protein ligase E3 component n-recognin 4 [Source:HGNC Symbol;Acc:HGNC:30313]	GO:0004842(ubiquitin-protein transferase activity);GO:0005515(protein binding);GO:0005516(calmodulin binding);GO:0005634(nucleus);GO:0005654(nucleoplasm);GO:0005737(cytoplasm);GO:0005813(centrosome);GO:0005829(cytosol);GO:0005856(cytoskeleton);GO:0005886(plasma membrane);GO:0006511(ubiquitin-dependent protein catabolic process);GO:0008270(zinc ion binding);GO:0016020(membrane);GO:0016021(integral…	05165(Human papillomavirus infection);05203(Viral carcinogenesis)	EC:2.3.2.27
ciRNA146	0	0	0	0	0	0	0	0	0	0	0	no	NA	NA	NA	no	chr3	33373922	33374301	+	1	ciRNA	ENST00000484457	FBXL2	mRNA	chr3:33373921-33375287	F-box and leucine rich repeat protein 2 [Source:HGNC Symbol;Acc:HGNC:13598]	GO:0004842(ubiquitin-protein transferase activity);GO:0005515(protein binding);GO:0005516(calmodulin binding);GO:0005737(cytoplasm);GO:0006464(cellular protein modification process);GO:0006508(proteolysis);GO:0006511(ubiquitin-dependent protein catabolic process);GO:0006513(protein monoubiquitination);GO:0010506(regulation of autophagy);GO:0014066(regulation of phosphatidylinositol 3-kinase signa…	NA	NA
ciRNA1460	0	0	0	0	0	0	0	0	0	0	0	no	NA	NA	NA	no	chr1	25244518	25245149	-	1	ciRNA	ENST00000243189	RSRP1	mRNA	chr1:25243633-25245149	arginine and serine rich protein 1 [Source:HGNC Symbol;Acc:HGNC:25234]	GO:0005515(protein binding)	NA	NA
ciRNA1461	0	0	0	0	0	0	0	0	0	0	0	no	NA	NA	NA	no	chr1	31414778	31415810	+	1	ciRNA	ENST00000491976	SERINC2	mRNA	chr1:31414777-31415872	serine incorporator 2 [Source:HGNC Symbol;Acc:HGNC:23231]	GO:0006658(phosphatidylserine metabolic process);GO:0006665(sphingolipid metabolic process);GO:0016020(membrane);GO:0016021(integral component of membrane);GO:0070062(extracellular exosome);GO:1904219(positive regulation of CDP-diacylglycerol-serine O-phosphatidyltransferase activity);GO:1904222(positive regulation of serine C-palmitoyltransferase activity)	NA	NA
ciRNA1462	0	0	0	0	0	0	0	0	0	0	0	no	NA	NA	NA	no	chr1	32649991	32650432	-	1	ciRNA	ENST00000341885	ZBTB8OS	mRNA	chr1:32600350-32650432	zinc finger and BTB domain containing 8 opposite strand [Source:HGNC Symbol;Acc:HGNC:24094]	GO:0005515(protein binding);GO:0005654(nucleoplasm);GO:0006388(tRNA splicing, via endonucleolytic cleavage and ligation);GO:0008033(tRNA processing);GO:0046872(metal ion binding);GO:0072669(tRNA-splicing ligase complex)	NA	NA
ciRNA1463	0	0	0	0	0	0	0	0	0	0	0	no	NA	NA	NA	no	chr1	32668399	32668738	+	1	ciRNA	ENST00000414241	RBBP4	mRNA	chr1:32668398-32668738	RB binding protein 4, chromatin remodeling factor [Source:HGNC Symbol;Acc:HGNC:9887]	GO:0000790(nuclear chromatin);GO:0000978(RNA polymerase II proximal promoter sequence-specific DNA binding);GO:0000980(RNA polymerase II distal enhancer sequence-specific DNA binding);GO:0005515(protein binding);GO:0005634(nucleus);GO:0005654(nucleoplasm);GO:0005829(cytosol);GO:0006260(DNA replication);GO:0006325(chromatin organization);GO:0006335(DNA replication-dependent nucleosome assembly);GO…	04218(Cellular senescence)	NA
ciRNA1464	0	0	0	0	0	0	0	0	0	0	0	no	NA	NA	NA	no	chr1	41009590	41010160	+	1	ciRNA	ENST00000372621	CTPS1	mRNA	chr1:41009589-41010160	CTP synthase 1 [Source:HGNC Symbol;Acc:HGNC:2519]	GO:0000166(nucleotide binding);GO:0002376(immune system process);GO:0003883(CTP synthase activity);GO:0005524(ATP binding);GO:0005737(cytoplasm);GO:0005829(cytosol);GO:0006139(nucleobase-containing compound metabolic process);GO:0006221(pyrimidine nucleotide biosynthetic process);GO:0006241(CTP biosynthetic process);GO:0006541(glutamine metabolic process);GO:0015949(nucleobase-containing small mo…	00240(Pyrimidine metabolism)	NA
ciRNA1465	0	0	0	0	0	0	0	0	0	0	0	no	NA	NA	NA	no	chr1	41028363	41028583	-	1	ciRNA	ENST00000397174	SCMH1	mRNA	chr1:41028319-41028583	Scm polycomb group protein homolog 1 [Source:HGNC Symbol;Acc:HGNC:19003]	GO:0005515(protein binding);GO:0005634(nucleus);GO:0005654(nucleoplasm);GO:0006338(chromatin remodeling);GO:0006355(regulation of transcription, DNA-templated);GO:0007275(multicellular organism development);GO:0007283(spermatogenesis);GO:0009952(anterior/posterior pattern specification);GO:0010369(chromocenter);GO:0016458(gene silencing);GO:0045892(negative regulation of transcription, DNA-templa…	NA	NA
ciRNA1466	0	0	0	0	0	0	0	0	0	0	0	no	NA	NA	NA	no	chr1	55097177	55097597	-	1	ciRNA	ENST00000294383	USP24	mRNA	chr1:55097172-55097597	ubiquitin specific peptidase 24 [Source:HGNC Symbol;Acc:HGNC:12623]	GO:0004197(cysteine-type endopeptidase activity);GO:0004843(thiol-dependent ubiquitin-specific protease activity);GO:0005515(protein binding);GO:0005654(nucleoplasm);GO:0005737(cytoplasm);GO:0006508(proteolysis);GO:0006511(ubiquitin-dependent protein catabolic process);GO:0008233(peptidase activity);GO:0008234(cysteine-type peptidase activity);GO:0016579(protein deubiquitination);GO:0016787(hydro…	NA	EC:3.4.19.12
ciRNA1467	0	0	0	0	0	0	0	0	0	0	0	no	NA	NA	NA	no	chr1	78620572	78620850	+	1	ciRNA	ENST00000452835	IFI44L	mRNA	chr1:78620571-78627905	interferon induced protein 44 like [Source:HGNC Symbol;Acc:HGNC:17817]	GO:0003674(molecular_function);GO:0005525(GTP binding);GO:0005575(cellular_component);GO:0005737(cytoplasm);GO:0006955(immune response);GO:0051607(defense response to virus)	NA	NA
ciRNA1468	0	0	0	0	0	0	0	0	0	0	0	no	NA	NA	NA	no	chr1	84496371	84497409	+	1	ciRNA	ENST00000370654	RPF1	mRNA	chr1:84496370-84497428	ribosome production factor 1 homolog [Source:HGNC Symbol;Acc:HGNC:30350]	GO:0003723(RNA binding);GO:0005515(protein binding);GO:0005634(nucleus);GO:0005730(nucleolus);GO:0006364(rRNA processing);GO:0019843(rRNA binding);GO:0030687(preribosome, large subunit precursor);GO:0042254(ribosome biogenesis)	NA	NA
ciRNA1469	0	0	0	0	0	0	0	0	0	0	0	no	NA	NA	NA	no	chr1	110046752	110047541	+	1	ciRNA	ENST00000369796	STRIP1	mRNA	chr1:110046751-110047541	striatin interacting protein 1 [Source:HGNC Symbol;Acc:HGNC:25916]	GO:0003674(molecular_function);GO:0005515(protein binding);GO:0005634(nucleus);GO:0005737(cytoplasm);GO:0005829(cytosol);GO:0017048(Rho GTPase binding);GO:0019901(protein kinase binding);GO:0022604(regulation of cell morphogenesis);GO:0030866(cortical actin cytoskeleton organization);GO:0070062(extracellular exosome)	NA	NA
ciRNA147	0	0	0	0	0	0	0	0	0	0	0	no	NA	NA	NA	no	chr3	39131096	39133050	+	1	ciRNA	ENST00000431162	TTC21A	mRNA	chr3:39131095-39133051	tetratricopeptide repeat domain 21A [Source:HGNC Symbol;Acc:HGNC:30761]	GO:0005515(protein binding);GO:0005929(cilium);GO:0030991(intraciliary transport particle A);GO:0035721(intraciliary retrograde transport);GO:0061512(protein localization to cilium)	NA	NA
ciRNA1470	0	0	0	0	0	0	0	0	0	0	0	no	NA	NA	NA	no	chr1	113955650	113956601	+	1	ciRNA	ENST00000426820	HIPK1	mRNA	chr1:113955649-113956626	homeodomain interacting protein kinase 1 [Source:HGNC Symbol;Acc:HGNC:19006]	GO:0000166(nucleotide binding);GO:0001654(eye development);GO:0003677(DNA binding);GO:0004672(protein kinase activity);GO:0004674(protein serine/threonine kinase activity);GO:0005515(protein binding);GO:0005524(ATP binding);GO:0005634(nucleus);GO:0005654(nucleoplasm);GO:0005737(cytoplasm);GO:0005813(centrosome);GO:0005829(cytosol);GO:0006468(protein phosphorylation);GO:0007224(smoothened signalin…	04218(Cellular senescence)	EC:2.7.11.1
ciRNA1472	0	0	0	0	0	0	0	0	0	0	0	no	NA	NA	NA	no	chr1	151216001	151217453	+	1	ciRNA	ENST00000418435	PIP5K1A	mRNA	chr1:151216000-151224244	phosphatidylinositol-4-phosphate 5-kinase type 1 alpha [Source:HGNC Symbol;Acc:HGNC:8994]	GO:0000166(nucleotide binding);GO:0001726(ruffle);GO:0005515(protein binding);GO:0005524(ATP binding);GO:0005634(nucleus);GO:0005654(nucleoplasm);GO:0005737(cytoplasm);GO:0005829(cytosol);GO:0005847(mRNA cleavage and polyadenylation specificity factor complex);GO:0005886(plasma membrane);GO:0005925(focal adhesion);GO:0006650(glycerophospholipid metabolic process);GO:0006661(phosphatidylinositol b…	00562(Inositol phosphate metabolism);04070(Phosphatidylinositol signaling system);04072(Phospholipase D signaling pathway);04144(Endocytosis);04666(Fc gamma R-mediated phagocytosis);04810(Regulation of actin cytoskeleton);05231(Choline metabolism in cancer)	NA
ciRNA1473	0	0	0	0	0	0	0	0	0	0	0	no	NA	NA	NA	no	chr1	154331679	154331953	+	1	ciRNA	ENST00000368487	ATP8B2	mRNA	chr1:154331678-154331953	ATPase phospholipid transporting 8B2 [Source:HGNC Symbol;Acc:HGNC:13534]	GO:0000166(nucleotide binding);GO:0000287(magnesium ion binding);GO:0004012(phospholipid-translocating ATPase activity);GO:0005524(ATP binding);GO:0005783(endoplasmic reticulum);GO:0005789(endoplasmic reticulum membrane);GO:0005794(Golgi apparatus);GO:0005886(plasma membrane);GO:0006869(lipid transport);GO:0007030(Golgi organization);GO:0015914(phospholipid transport);GO:0016020(membrane);GO:0016…	NA	EC:7.6.2.1
ciRNA1474	0	0	0	0	0	0	0	0	0	0	0	no	NA	NA	NA	no	chr1	154345546	154345774	+	1	ciRNA	ENST00000368489	ATP8B2	mRNA	chr1:154345545-154345799	ATPase phospholipid transporting 8B2 [Source:HGNC Symbol;Acc:HGNC:13534]	GO:0000166(nucleotide binding);GO:0000287(magnesium ion binding);GO:0004012(phospholipid-translocating ATPase activity);GO:0005524(ATP binding);GO:0005783(endoplasmic reticulum);GO:0005789(endoplasmic reticulum membrane);GO:0005794(Golgi apparatus);GO:0005886(plasma membrane);GO:0006869(lipid transport);GO:0007030(Golgi organization);GO:0015914(phospholipid transport);GO:0016020(membrane);GO:0016…	NA	EC:7.6.2.1
ciRNA1475	0	0	0	0	0	0	0	0	0	0	0	no	NA	NA	NA	no	chr1	171587222	171587646	+	1	ciRNA	ENST00000367742	PRRC2C	mRNA	chr1:171587221-171587647	proline rich coiled-coil 2C [Source:HGNC Symbol;Acc:HGNC:24903]	GO:0002244(hematopoietic progenitor cell differentiation);GO:0003723(RNA binding);GO:0005829(cytosol);GO:0008022(protein C-terminus binding);GO:0016020(membrane)	NA	NA
ciRNA1476	0	0	0	0	0	0	0	0	0	0	0	no	NA	NA	NA	no	chr1	173477493	173478054	+	1	ciRNA	ENST00000460950	PRDX6	mRNA	chr1:173477492-173481325	peroxiredoxin 6 [Source:HGNC Symbol;Acc:HGNC:16753]	GO:0003824(catalytic activity);GO:0004601(peroxidase activity);GO:0004602(glutathione peroxidase activity);GO:0004623(phospholipase A2 activity);GO:0005515(protein binding);GO:0005576(extracellular region);GO:0005615(extracellular space);GO:0005623(cell);GO:0005634(nucleus);GO:0005737(cytoplasm);GO:0005764(lysosome);GO:0005829(cytosol);GO:0006629(lipid metabolic process);GO:0006979(response to ox…	NA	NA
ciRNA1477	0	0	0	0	0	0	0	0	0	0	0	no	NA	NA	NA	no	chr1	182866586	182866960	+	1	ciRNA	ENST00000367549	DHX9	mRNA	chr1:182866585-182866960	DExH-box helicase 9 [Source:HGNC Symbol;Acc:HGNC:2750]	GO:0000166(nucleotide binding);GO:0000380(alternative mRNA splicing, via spliceosome);GO:0000398(mRNA splicing, via spliceosome);GO:0000978(RNA polymerase II proximal promoter sequence-specific DNA binding);GO:0000993(RNA polymerase II complex binding);GO:0001069(regulatory region RNA binding);GO:0001085(RNA polymerase II transcription factor binding);GO:0001649(osteoblast differentiation);GO:000…	NA	NA
ciRNA1478	0	0	0	0	0	0	0	0	0	0	0	no	NA	NA	NA	no	chr1	198728449	198729136	+	1	ciRNA	ENST00000348564	PTPRC	mRNA	chr1:198728448-198729136	protein tyrosine phosphatase, receptor type C [Source:HGNC Symbol;Acc:HGNC:9666]	GO:0000187(activation of MAPK activity);GO:0001779(natural killer cell differentiation);GO:0001915(negative regulation of T cell mediated cytotoxicity);GO:0001916(positive regulation of T cell mediated cytotoxicity);GO:0001960(negative regulation of cytokine-mediated signaling pathway);GO:0002244(hematopoietic progenitor cell differentiation);GO:0002378(immunoglobulin biosynthetic process);GO:000…	04514(Cell adhesion molecules (CAMs));04660(T cell receptor signaling pathway);04666(Fc gamma R-mediated phagocytosis);05340(Primary immunodeficiency)	EC:3.1.3.48
ciRNA1479	0	0	0	0	0	0	0	0	0	0	0	no	NA	NA	NA	no	chr1	203700332	203700797	+	1	ciRNA	ENST00000357681	ATP2B4	mRNA	chr1:203700331-203700797	ATPase plasma membrane Ca2+ transporting 4 [Source:HGNC Symbol;Acc:HGNC:817]	GO:0000166(nucleotide binding);GO:0003407(neural retina development);GO:0005388(calcium-transporting ATPase activity);GO:0005515(protein binding);GO:0005516(calmodulin binding);GO:0005524(ATP binding);GO:0005886(plasma membrane);GO:0005887(integral component of plasma membrane);GO:0005901(caveola);GO:0005929(cilium);GO:0006357(regulation of transcription by RNA polymerase II);GO:0006811(ion trans…	04020(Calcium signaling pathway);04022(cGMP-PKG signaling pathway);04024(cAMP signaling pathway);04261(Adrenergic signaling in cardiomyocytes);04925(Aldosterone synthesis and secretion);04970(Salivary secretion);04972(Pancreatic secretion)	NA
ciRNA148	0	0	0	0	0	0	0	0	0	0	0	no	NA	NA	NA	no	chr3	48682181	48682347	-	1	ciRNA	ENST00000416649	NCKIPSD	mRNA	chr3:48682135-48682347	NCK interacting protein with SH3 domain [Source:HGNC Symbol;Acc:HGNC:15486]	GO:0005515(protein binding);GO:0005634(nucleus);GO:0005829(cytosol);GO:0005882(intermediate filament);GO:0007010(cytoskeleton organization);GO:0008092(cytoskeletal protein binding);GO:0008180(COP9 signalosome);GO:0010976(positive regulation of neuron projection development);GO:0017124(SH3 domain binding);GO:0038096(Fc-gamma receptor signaling pathway involved in phagocytosis)	NA	NA
ciRNA1480	0	0	0	0	0	0	0	0	0	0	0	no	NA	NA	NA	no	chr1	228097716	228097828	+	1	ciRNA	ENST00000540651	ARF1	mRNA	chr1:228097715-228097851	ADP ribosylation factor 1 [Source:HGNC Symbol;Acc:HGNC:652]	GO:0000139(Golgi membrane);GO:0000166(nucleotide binding);GO:0000287(magnesium ion binding);GO:0002090(regulation of receptor internalization);GO:0003723(RNA binding);GO:0003924(GTPase activity);GO:0005515(protein binding);GO:0005525(GTP binding);GO:0005737(cytoplasm);GO:0005770(late endosome);GO:0005778(peroxisomal membrane);GO:0005794(Golgi apparatus);GO:0005802(trans-Golgi network);GO:0005829(…	04072(Phospholipase D signaling pathway);04144(Endocytosis);05110(Vibrio cholerae infection);05134(Legionellosis)	NA
ciRNA1481	0	0	0	0	0	0	0	0	0	0	0	no	NA	NA	NA	no	chr1	244858277	244858728	-	1	ciRNA	ENST00000649899	HNRNPU	mRNA	chr1:244858274-244858728	heterogeneous nuclear ribonucleoprotein U [Source:HGNC Symbol;Acc:HGNC:5048]	GO:0000122(negative regulation of transcription by RNA polymerase II);GO:0000166(nucleotide binding);GO:0000228(nuclear chromosome);GO:0000381(regulation of alternative mRNA splicing, via spliceosome);GO:0000398(mRNA splicing, via spliceosome);GO:0000775(chromosome, centromeric region);GO:0000776(kinetochore);GO:0000777(condensed chromosome kinetochore);GO:0000922(spindle pole);GO:0000978(RNA pol…	03040(Spliceosome)	NA
ciRNA1482	0	0	0	0	0	0	0	0	0	0	0	no	NA	NA	NA	no	chr9	2651955	2652778	+	1	ciRNA	ENST00000382100	VLDLR	mRNA	chr9:2651954-2652779	very low density lipoprotein receptor [Source:HGNC Symbol;Acc:HGNC:12698]	GO:0000122(negative regulation of transcription by RNA polymerase II);GO:0005041(low-density lipoprotein particle receptor activity);GO:0005509(calcium ion binding);GO:0005515(protein binding);GO:0005615(extracellular space);GO:0005765(lysosomal membrane);GO:0005886(plasma membrane);GO:0005905(clathrin-coated pit);GO:0006629(lipid metabolic process);GO:0006869(lipid transport);GO:0006897(endocyto…	NA	NA
ciRNA1483	0	0	0	0	0	0	0	0	0	0	0	no	NA	NA	NA	no	chr9	34106539	34107358	-	1	ciRNA	ENST00000361264	DCAF12	mRNA	chr9:34106494-34107358	DDB1 and CUL4 associated factor 12 [Source:HGNC Symbol;Acc:HGNC:19911]	GO:0005515(protein binding);GO:0005737(cytoplasm);GO:0005813(centrosome);GO:0005815(microtubule organizing center);GO:0005856(cytoskeleton);GO:0016567(protein ubiquitination);GO:0080008(Cul4-RING E3 ubiquitin ligase complex)	NA	NA
ciRNA1484	0	0	0	0	0	0	0	0	0	0	0	no	NA	NA	NA	no	chr9	73162862	73163471	+	1	ciRNA	ENST00000456643	ANXA1	mRNA	chr9:73162861-73163475	annexin A1 [Source:HGNC Symbol;Acc:HGNC:533]	GO:0001533(cornified envelope);GO:0001780(neutrophil homeostasis);GO:0001891(phagocytic cup);GO:0002250(adaptive immune response);GO:0002376(immune system process);GO:0002548(monocyte chemotaxis);GO:0002685(regulation of leukocyte migration);GO:0003697(single-stranded DNA binding);GO:0003727(single-stranded RNA binding);GO:0004859(phospholipase inhibitor activity);GO:0005102(signaling receptor bi…	NA	NA
ciRNA1485	0	0	0	0	0	0	0	0	0	0	0	no	NA	NA	NA	no	chr9	83974619	83975461	-	1	ciRNA	ENST00000376263	HNRNPK	mRNA	chr9:83974589-83975461	heterogeneous nuclear ribonucleoprotein K [Source:HGNC Symbol;Acc:HGNC:5044]	GO:0000398(mRNA splicing, via spliceosome);GO:0000790(nuclear chromatin);GO:0000978(RNA polymerase II proximal promoter sequence-specific DNA binding);GO:0001228(DNA-binding transcription activator activity, RNA polymerase II-specific);GO:0002102(podosome);GO:0003676(nucleic acid binding);GO:0003677(DNA binding);GO:0003697(single-stranded DNA binding);GO:0003723(RNA binding);GO:0005515(protein bi…	03040(Spliceosome);05203(Viral carcinogenesis);05206(MicroRNAs in cancer)	NA
ciRNA1486	0	0	1	0	0	0	0	0.22393	0	0.111965	inf	down	NA	NA	NA	no	chr9	83975758	83976994	-	1	ciRNA	ENST00000376263	HNRNPK	mRNA	chr9:83975505-83976994	heterogeneous nuclear ribonucleoprotein K [Source:HGNC Symbol;Acc:HGNC:5044]	GO:0000398(mRNA splicing, via spliceosome);GO:0000790(nuclear chromatin);GO:0000978(RNA polymerase II proximal promoter sequence-specific DNA binding);GO:0001228(DNA-binding transcription activator activity, RNA polymerase II-specific);GO:0002102(podosome);GO:0003676(nucleic acid binding);GO:0003677(DNA binding);GO:0003697(single-stranded DNA binding);GO:0003723(RNA binding);GO:0005515(protein bi…	03040(Spliceosome);05203(Viral carcinogenesis);05206(MicroRNAs in cancer)	NA
ciRNA1487	0	0	0	0	0	0	0	0	0	0	0	no	NA	NA	NA	no	chr9	91723111	91724153	-	1	ciRNA	ENST00000375715	ROR2	mRNA	chr9:91722580-91724153	receptor tyrosine kinase like orphan receptor 2 [Source:HGNC Symbol;Acc:HGNC:10257]	GO:0000166(nucleotide binding);GO:0001501(skeletal system development);GO:0001502(cartilage condensation);GO:0001756(somitogenesis);GO:0004672(protein kinase activity);GO:0004713(protein tyrosine kinase activity);GO:0004714(transmembrane receptor protein tyrosine kinase activity);GO:0005109(frizzled binding);GO:0005515(protein binding);GO:0005524(ATP binding);GO:0005737(cytoplasm);GO:0005874(micr…	04310(Wnt signaling pathway)	EC:2.7.10.1
ciRNA1488	0	0	0	0	0	0	0	0	0	0	0	no	NA	NA	NA	no	chr9	104100204	104100388	+	1	ciRNA	ENST00000286398	SMC2	mRNA	chr9:104100203-104100388	structural maintenance of chromosomes 2 [Source:HGNC Symbol;Acc:HGNC:14011]	GO:0000166(nucleotide binding);GO:0000228(nuclear chromosome);GO:0000793(condensed chromosome);GO:0000796(condensin complex);GO:0003697(single-stranded DNA binding);GO:0005515(protein binding);GO:0005524(ATP binding);GO:0005634(nucleus);GO:0005654(nucleoplasm);GO:0005694(chromosome);GO:0005730(nucleolus);GO:0005737(cytoplasm);GO:0005829(cytosol);GO:0007049(cell cycle);GO:0007076(mitotic chromosom…	NA	NA
ciRNA1489	0	0	0	0	0	0	0	0	0	0	0	no	NA	NA	NA	no	chr9	111408689	111410040	-	1	ciRNA	ENST00000338205	ECPAS	mRNA	chr9:111408672-111410040	Ecm29 proteasome adaptor and scaffold [Source:HGNC Symbol;Acc:HGNC:29020]	GO:0000502(proteasome complex);GO:0005515(protein binding);GO:0005634(nucleus);GO:0005737(cytoplasm);GO:0005768(endosome);GO:0005769(early endosome);GO:0005770(late endosome);GO:0005771(multivesicular body);GO:0005783(endoplasmic reticulum);GO:0005793(endoplasmic reticulum-Golgi intermediate compartment);GO:0005813(centrosome);GO:0005815(microtubule organizing center);GO:0005856(cytoskeleton);GO:…	NA	NA
ciRNA149	8	0	0	0	1.56975	0	0.784876	0	0	0	-inf	down	0.0165933	0.0728182	0.035127	yes	chr3	51960667	51960865	-	1	ciRNA	ENST00000355852	PCBP4	mRNA	chr3:51960642-51960865	poly(rC) binding protein 4 [Source:HGNC Symbol;Acc:HGNC:8652]	GO:0003676(nucleic acid binding);GO:0003677(DNA binding);GO:0003723(RNA binding);GO:0003730(mRNA 3'-UTR binding);GO:0005737(cytoplasm);GO:0005829(cytosol);GO:0006977(DNA damage response, signal transduction by p53 class mediator resulting in cell cycle arrest);GO:0043488(regulation of mRNA stability)	NA	NA
ciRNA1490	0	0	0	0	0	0	0	0	0	0	0	no	NA	NA	NA	no	chr9	127740387	127741787	-	1	ciRNA	ENST00000373277	SH2D3C	mRNA	chr9:127740369-127741787	SH2 domain containing 3C [Source:HGNC Symbol;Acc:HGNC:16884]	GO:0005070(SH3/SH2 adaptor activity);GO:0005085(guanyl-nucleotide exchange factor activity);GO:0005515(protein binding);GO:0005737(cytoplasm);GO:0007254(JNK cascade);GO:0007264(small GTPase mediated signal transduction);GO:0009967(positive regulation of signal transduction);GO:0016020(membrane);GO:0033138(positive regulation of peptidyl-serine phosphorylation)	NA	NA
ciRNA1491	0	0	0	0	0	0	0	0	0	0	0	no	NA	NA	NA	no	chr9	133351072	133351243	+	1	ciRNA	ENST00000323345	RPL7A	mRNA	chr9:133351071-133351261	ribosomal protein L7a [Source:HGNC Symbol;Acc:HGNC:10364]	GO:0000184(nuclear-transcribed mRNA catabolic process, nonsense-mediated decay);GO:0000470(maturation of LSU-rRNA);GO:0003723(RNA binding);GO:0003735(structural constituent of ribosome);GO:0005515(protein binding);GO:0005634(nucleus);GO:0005730(nucleolus);GO:0005737(cytoplasm);GO:0005829(cytosol);GO:0005840(ribosome);GO:0005925(focal adhesion);GO:0006412(translation);GO:0006413(translational init…	03010(Ribosome)	NA
ciRNA1492	0	0	3	0	0	0	0	0.671791	0	0.335895	inf	down	NA	NA	NA	no	chr9	137215203	137215377	+	1	ciRNA	ENST00000371521	NDOR1	mRNA	chr9:137215202-137215406	NADPH dependent diflavin oxidoreductase 1 [Source:HGNC Symbol;Acc:HGNC:29838]	GO:0003958(NADPH-hemoprotein reductase activity);GO:0005515(protein binding);GO:0005634(nucleus);GO:0005737(cytoplasm);GO:0005829(cytosol);GO:0008219(cell death);GO:0010181(FMN binding);GO:0016226(iron-sulfur cluster assembly);GO:0016491(oxidoreductase activity);GO:0016651(oxidoreductase activity, acting on NAD(P)H);GO:0036245(cellular response to menadione);GO:0045111(intermediate filament cytos…	NA	NA
ciRNA1493	0	0	0	0	0	0	0	0	0	0	0	no	NA	NA	NA	no	chr8	17966474	17966813	+	1	ciRNA	ENST00000325083	PCM1	mRNA	chr8:17966473-17966979	pericentriolar material 1 [Source:HGNC Symbol;Acc:HGNC:8727]	GO:0000086(G2/M transition of mitotic cell cycle);GO:0000242(pericentriolar material);GO:0001764(neuron migration);GO:0005515(protein binding);GO:0005737(cytoplasm);GO:0005813(centrosome);GO:0005814(centriole);GO:0005815(microtubule organizing center);GO:0005829(cytosol);GO:0005856(cytoskeleton);GO:0007098(centrosome cycle);GO:0010389(regulation of G2/M transition of mitotic cell cycle);GO:001602…	NA	NA
ciRNA1494	0	0	0	0	0	0	0	0	0	0	0	no	NA	NA	NA	no	chr8	38266312	38267266	-	1	ciRNA	ENST00000534339	PLPP5	mRNA	chr8:38266269-38267266	phospholipid phosphatase 5 [Source:HGNC Symbol;Acc:HGNC:25026]	GO:0005737(cytoplasm);GO:0005886(plasma membrane);GO:0005887(integral component of plasma membrane);GO:0006644(phospholipid metabolic process);GO:0008195(phosphatidate phosphatase activity);GO:0016020(membrane);GO:0016021(integral component of membrane);GO:0016787(hydrolase activity);GO:0016791(phosphatase activity);GO:0046839(phospholipid dephosphorylation)	00561(Glycerolipid metabolism);00564(Glycerophospholipid metabolism)	EC:3.1.3.81
ciRNA1495	0	0	0	0	0	0	0	0	0	0	0	no	NA	NA	NA	no	chr8	86547771	86548299	+	1	ciRNA	ENST00000517490	CPNE3	mRNA	chr8:86547770-86548300	copine 3 [Source:HGNC Symbol;Acc:HGNC:2316]	GO:0003723(RNA binding);GO:0004674(protein serine/threonine kinase activity);GO:0005215(transporter activity);GO:0005515(protein binding);GO:0005544(calcium-dependent phospholipid binding);GO:0005634(nucleus);GO:0005730(nucleolus);GO:0005737(cytoplasm);GO:0005739(mitochondrion);GO:0005829(cytosol);GO:0005886(plasma membrane);GO:0005925(focal adhesion);GO:0006468(protein phosphorylation);GO:000662…	NA	NA
ciRNA1497	0	0	1	5	0	0	0	0.22393	0.91258	0.568255	inf	down	0.00668027	0.0479913	0.0224623	yes	chr8	94940328	94940829	-	1	ciRNA	ENST00000448464	TP53INP1	mRNA	chr8:94940220-94940829	tumor protein p53 inducible nuclear protein 1 [Source:HGNC Symbol;Acc:HGNC:18022]	GO:0000045(autophagosome assembly);GO:0005515(protein binding);GO:0005634(nucleus);GO:0005654(nucleoplasm);GO:0005737(cytoplasm);GO:0005776(autophagosome);GO:0005829(cytosol);GO:0006355(regulation of transcription, DNA-templated);GO:0006914(autophagy);GO:0006915(apoptotic process);GO:0007050(cell cycle arrest);GO:0008285(negative regulation of cell population proliferation);GO:0009408(response to…	NA	NA
ciRNA1498	0	0	3	0	0	0	0	0.671791	0	0.335895	inf	down	NA	NA	NA	no	chr8	94940327	94940829	-	1	ciRNA	ENST00000448464	TP53INP1	mRNA	chr8:94940220-94940829	tumor protein p53 inducible nuclear protein 1 [Source:HGNC Symbol;Acc:HGNC:18022]	GO:0000045(autophagosome assembly);GO:0005515(protein binding);GO:0005634(nucleus);GO:0005654(nucleoplasm);GO:0005737(cytoplasm);GO:0005776(autophagosome);GO:0005829(cytosol);GO:0006355(regulation of transcription, DNA-templated);GO:0006914(autophagy);GO:0006915(apoptotic process);GO:0007050(cell cycle arrest);GO:0008285(negative regulation of cell population proliferation);GO:0009408(response to…	NA	NA
ciRNA1499	0	0	0	0	0	0	0	0	0	0	0	no	NA	NA	NA	no	chr8	94940332	94940829	-	1	ciRNA	ENST00000448464	TP53INP1	mRNA	chr8:94940220-94940829	tumor protein p53 inducible nuclear protein 1 [Source:HGNC Symbol;Acc:HGNC:18022]	GO:0000045(autophagosome assembly);GO:0005515(protein binding);GO:0005634(nucleus);GO:0005654(nucleoplasm);GO:0005737(cytoplasm);GO:0005776(autophagosome);GO:0005829(cytosol);GO:0006355(regulation of transcription, DNA-templated);GO:0006914(autophagy);GO:0006915(apoptotic process);GO:0007050(cell cycle arrest);GO:0008285(negative regulation of cell population proliferation);GO:0009408(response to…	NA	NA
ciRNA15	4	0	0	0	0.784876	0	0.392438	0	0	0	-inf	down	NA	NA	NA	no	chr12	56257384	56257827	-	1	ciRNA	ENST00000267116	ANKRD52	mRNA	chr12:56257361-56257827	ankyrin repeat domain 52 [Source:HGNC Symbol;Acc:HGNC:26614]	GO:0005515(protein binding)	NA	NA
ciRNA150	0	0	0	0	0	0	0	0	0	0	0	no	NA	NA	NA	no	chr3	112640718	112640923	-	1	ciRNA	ENST00000439685	CCDC80	mRNA	chr3:112639916-112640923	coiled-coil domain containing 80 [Source:HGNC Symbol;Acc:HGNC:30649]	GO:0001968(fibronectin binding);GO:0005539(glycosaminoglycan binding);GO:0005576(extracellular region);GO:0005604(basement membrane);GO:0005614(interstitial matrix);GO:0008201(heparin binding);GO:0009617(response to bacterium);GO:0010811(positive regulation of cell-substrate adhesion);GO:0016020(membrane);GO:0016021(integral component of membrane);GO:0030198(extracellular matrix organization);GO:…	NA	NA
ciRNA1500	0	0	0	0	0	0	0	0	0	0	0	no	NA	NA	NA	no	chr8	98027830	98028436	+	1	ciRNA	ENST00000521689	MATN2	mRNA	chr8:98027829-98030461	matrilin 2 [Source:HGNC Symbol;Acc:HGNC:6908]	GO:0001764(neuron migration);GO:0003429(growth plate cartilage chondrocyte morphogenesis);GO:0005201(extracellular matrix structural constituent);GO:0005509(calcium ion binding);GO:0005515(protein binding);GO:0005576(extracellular region);GO:0005604(basement membrane);GO:0005615(extracellular space);GO:0007411(axon guidance);GO:0008150(biological_process);GO:0008347(glial cell migration);GO:00310…	NA	NA
ciRNA1501	0	0	0	0	0	0	0	0	0	0	0	no	NA	NA	NA	no	chr8	140818406	140818879	-	1	ciRNA	ENST00000522684	PTK2	mRNA	chr8:140818354-140818879	protein tyrosine kinase 2 [Source:HGNC Symbol;Acc:HGNC:9611]	GO:0000165(MAPK cascade);GO:0000166(nucleotide binding);GO:0000226(microtubule cytoskeleton organization);GO:0001525(angiogenesis);GO:0001568(blood vessel development);GO:0001570(vasculogenesis);GO:0001725(stress fiber);GO:0001764(neuron migration);GO:0001890(placenta development);GO:0001932(regulation of protein phosphorylation);GO:0001934(positive regulation of protein phosphorylation);GO:00030…	01522(Endocrine resistance);04012(ErbB signaling pathway);04062(Chemokine signaling pathway);04151(PI3K-Akt signaling pathway);04360(Axon guidance);04370(VEGF signaling pathway);04510(Focal adhesion);04670(Leukocyte transendothelial migration);04810(Regulation of actin cytoskeleton);05100(Bacterial invasion of epithelial cells);05146(Amoebiasis);05163(Human cytomegalovirus infection);05165(Human …	NA
ciRNA1502	0	0	0	0	0	0	0	0	0	0	0	no	NA	NA	NA	no	chr8	144138814	144138991	+	1	ciRNA	ENST00000347708	HGH1	mRNA	chr8:144138813-144139008	HGH1 homolog [Source:HGNC Symbol;Acc:HGNC:24161]	GO:0003674(molecular_function);GO:0005575(cellular_component);GO:0008150(biological_process)	NA	NA
ciRNA1503	0	0	5	0	0	0	0	1.11965	0	0.559826	inf	down	0.0151914	0.0757281	0.035127	yes	chr20	50902017	50918781	-	1	ciRNA	ENST00000371602	ADNP	mRNA	chr20:50902016-50918781	activity dependent neuroprotector homeobox [Source:HGNC Symbol;Acc:HGNC:15766]	GO:0000981(DNA-binding transcription factor activity, RNA polymerase II-specific);GO:0003676(nucleic acid binding);GO:0003677(DNA binding);GO:0003682(chromatin binding);GO:0005507(copper ion binding);GO:0005515(protein binding);GO:0005615(extracellular space);GO:0005634(nucleus);GO:0005737(cytoplasm);GO:0006357(regulation of transcription by RNA polymerase II);GO:0007614(short-term memory);GO:000…	NA	NA
ciRNA1504	0	0	0	0	0	0	0	0	0	0	0	no	NA	NA	NA	no	chr4	133919365	133978893	-	1	ciRNA	ENST00000507844	AC079380	mRNA	chr4:133919364-133978893	novel transcript	NA	NA	NA
ciRNA1506	0	0	0	0	0	0	0	0	0	0	0	no	NA	NA	NA	no	chr20	19799622	19811013	+	1	ciRNA	ENST00000432334	RIN2	mRNA	chr20:19799621-19811013	Ras and Rab interactor 2 [Source:HGNC Symbol;Acc:HGNC:18750]	GO:0005096(GTPase activator activity);GO:0005575(cellular_component);GO:0005737(cytoplasm);GO:0005829(cytosol);GO:0006897(endocytosis);GO:0007165(signal transduction);GO:0007264(small GTPase mediated signal transduction);GO:0017112(Rab guanyl-nucleotide exchange factor activity);GO:0030695(GTPase regulator activity);GO:0043547(positive regulation of GTPase activity);GO:0050790(regulation of catal…	NA	NA
ciRNA1508	0	0	0	0	0	0	0	0	0	0	0	no	NA	NA	NA	no	chr19	53447196	53451864	+	1	ciRNA	ENST00000651864	AC022137	mRNA	chr19:53447195-53451864	novel protein	GO:0003676(nucleic acid binding);GO:0005622(intracellular);GO:0006355(regulation of transcription, DNA-templated)	NA	NA
ciRNA1509	0	0	0	0	0	0	0	0	0	0	0	no	NA	NA	NA	no	chr14	60811987	60830589	+	1	ciRNA	ENST00000555545	MNAT1	mRNA	chr14:60811986-60830589	MNAT1, CDK activating kinase assembly factor [Source:HGNC Symbol;Acc:HGNC:7181]	GO:0000079(regulation of cyclin-dependent protein serine/threonine kinase activity);GO:0000082(G1/S transition of mitotic cell cycle);GO:0000086(G2/M transition of mitotic cell cycle);GO:0005515(protein binding);GO:0005634(nucleus);GO:0005654(nucleoplasm);GO:0005675(transcription factor TFIIH holo complex);GO:0005829(cytosol);GO:0006281(DNA repair);GO:0006283(transcription-coupled nucleotide-exci…	03022(Basal transcription factors);03420(Nucleotide excision repair)	NA
ciRNA151	0	0	0	0	0	0	0	0	0	0	0	no	NA	NA	NA	no	chr3	152455578	152456059	+	1	ciRNA	ENST00000282488	MBNL1	mRNA	chr3:152455577-152456266	muscleblind like splicing regulator 1 [Source:HGNC Symbol;Acc:HGNC:6923]	GO:0000381(regulation of alternative mRNA splicing, via spliceosome);GO:0001069(regulatory region RNA binding);GO:0001701(in utero embryonic development);GO:0003723(RNA binding);GO:0003725(double-stranded RNA binding);GO:0005515(protein binding);GO:0005634(nucleus);GO:0005654(nucleoplasm);GO:0005737(cytoplasm);GO:0005829(cytosol);GO:0006397(mRNA processing);GO:0007399(nervous system development);…	NA	NA
ciRNA1510	0	0	0	0	0	0	0	0	0	0	0	no	NA	NA	NA	no	chr14	73147795	73165413	+	1	ciRNA	ENST00000557356	PSEN1	mRNA	chr14:73147794-73165413	presenilin 1 [Source:HGNC Symbol;Acc:HGNC:9508]	GO:0000045(autophagosome assembly);GO:0000122(negative regulation of transcription by RNA polymerase II);GO:0000139(Golgi membrane);GO:0000186(activation of MAPKK activity);GO:0000776(kinetochore);GO:0001568(blood vessel development);GO:0001708(cell fate specification);GO:0001756(somitogenesis);GO:0001764(neuron migration);GO:0001921(positive regulation of receptor recycling);GO:0001933(negative …	04310(Wnt signaling pathway);04330(Notch signaling pathway);04722(Neurotrophin signaling pathway);05010(Alzheimer disease);05165(Human papillomavirus infection)	NA
ciRNA1511	0	0	0	0	0	0	0	0	0	0	0	no	NA	NA	NA	no	chr14	49862555	49862850	+	1	ciRNA	ENST00000635177	AL627171	mRNA	chr14:49862554-49862850	novel transcript	NA	NA	NA
ciRNA1512	0	0	0	0	0	0	0	0	0	0	0	no	NA	NA	NA	no	chr1	14639792	14640058	+	1	ciRNA	ENST00000636564	KAZN	mRNA	chr1:14639791-14640058	kazrin, periplakin interacting protein [Source:HGNC Symbol;Acc:HGNC:29173]	GO:0001533(cornified envelope);GO:0005515(protein binding);GO:0005634(nucleus);GO:0005654(nucleoplasm);GO:0005737(cytoplasm);GO:0005829(cytosol);GO:0005856(cytoskeleton);GO:0016607(nuclear speck);GO:0030054(cell junction);GO:0030057(desmosome);GO:0031424(keratinization);GO:0070268(cornification)	NA	NA
ciRNA1514	0	0	6	7	0	0	0	1.34358	1.27761	1.3106	inf	down	3.01253e-05	0.00124541	0.000614106	yes	chr19	8539732	8546207	+	1	ciRNA	ENST00000338257	MYO1F	mRNA	chr19:8539731-8546207	myosin IF [Source:HGNC Symbol;Acc:HGNC:7600]	GO:0000166(nucleotide binding);GO:0003774(motor activity);GO:0003779(actin binding);GO:0005515(protein binding);GO:0005516(calmodulin binding);GO:0005524(ATP binding);GO:0008150(biological_process);GO:0016459(myosin complex);GO:0016461(unconventional myosin complex)	NA	NA
ciRNA1515	0	0	0	0	0	0	0	0	0	0	0	no	NA	NA	NA	no	chr19	11947514	11977164	+	1	ciRNA	ENST00000590798	AC008770	mRNA	chr19:11947513-11977164	novel protein	GO:0003676(nucleic acid binding);GO:0005622(intracellular);GO:0006355(regulation of transcription, DNA-templated);GO:0046872(metal ion binding)	NA	NA
ciRNA1516	0	0	0	0	0	0	0	0	0	0	0	no	NA	NA	NA	no	chr6	13652659	13699697	-	1	ciRNA	ENST00000011619	RANBP9	mRNA	chr6:13652658-13699697	RAN binding protein 9 [Source:HGNC Symbol;Acc:HGNC:13727]	GO:0000151(ubiquitin ligase complex);GO:0000165(MAPK cascade);GO:0005515(protein binding);GO:0005634(nucleus);GO:0005737(cytoplasm);GO:0005829(cytosol);GO:0005875(microtubule associated complex);GO:0005886(plasma membrane);GO:0007020(microtubule nucleation);GO:0007411(axon guidance);GO:0008536(Ran GTPase binding);GO:0016020(membrane);GO:0019899(enzyme binding);GO:0065003(protein-containing comple…	NA	NA
ciRNA1517	0	0	0	0	0	0	0	0	0	0	0	no	NA	NA	NA	no	chr6	13657109	13681812	-	1	ciRNA	ENST00000011619	RANBP9	mRNA	chr6:13657108-13681812	RAN binding protein 9 [Source:HGNC Symbol;Acc:HGNC:13727]	GO:0000151(ubiquitin ligase complex);GO:0000165(MAPK cascade);GO:0005515(protein binding);GO:0005634(nucleus);GO:0005737(cytoplasm);GO:0005829(cytosol);GO:0005875(microtubule associated complex);GO:0005886(plasma membrane);GO:0007020(microtubule nucleation);GO:0007411(axon guidance);GO:0008536(Ran GTPase binding);GO:0016020(membrane);GO:0019899(enzyme binding);GO:0065003(protein-containing comple…	NA	NA
ciRNA1518	0	0	0	0	0	0	0	0	0	0	0	no	NA	NA	NA	no	chr1	119262902	119277972	+	1	ciRNA	ENST00000457719	AL359915	mRNA	chr1:119262901-119277972	novel transcript	NA	NA	NA
ciRNA1519	0	0	0	0	0	0	0	0	0	0	0	no	NA	NA	NA	no	chr14	103778745	103807869	-	1	ciRNA	ENST00000647748	PPP1R13B	mRNA	chr14:103778744-103807869	protein phosphatase 1 regulatory subunit 13B [Source:HGNC Symbol;Acc:HGNC:14950]	GO:0002039(p53 binding);GO:0005515(protein binding);GO:0005634(nucleus);GO:0005654(nucleoplasm);GO:0005737(cytoplasm);GO:0005739(mitochondrion);GO:0005829(cytosol);GO:0005886(plasma membrane);GO:0006915(apoptotic process);GO:0008134(transcription factor binding);GO:0042981(regulation of apoptotic process);GO:0045786(negative regulation of cell cycle);GO:0048471(perinuclear region of cytoplasm);GO…	NA	NA
ciRNA152	1	0	0	0	0.196219	0	0.0981095	0	0	0	-inf	down	NA	NA	NA	no	chr3	152455578	152456064	+	1	ciRNA	ENST00000282488	MBNL1	mRNA	chr3:152455577-152456266	muscleblind like splicing regulator 1 [Source:HGNC Symbol;Acc:HGNC:6923]	GO:0000381(regulation of alternative mRNA splicing, via spliceosome);GO:0001069(regulatory region RNA binding);GO:0001701(in utero embryonic development);GO:0003723(RNA binding);GO:0003725(double-stranded RNA binding);GO:0005515(protein binding);GO:0005634(nucleus);GO:0005654(nucleoplasm);GO:0005737(cytoplasm);GO:0005829(cytosol);GO:0006397(mRNA processing);GO:0007399(nervous system development);…	NA	NA
ciRNA1521	0	0	0	0	0	0	0	0	0	0	0	no	NA	NA	NA	no	chr9	18038010	18163981	+	1	ciRNA	ENST00000636209	ADAMTSL1	mRNA	chr9:18038009-18163981	ADAMTS like 1 [Source:HGNC Symbol;Acc:HGNC:14632]	GO:0005576(extracellular region);GO:0005788(endoplasmic reticulum lumen);GO:0006508(proteolysis);GO:0008233(peptidase activity);GO:0016787(hydrolase activity)	NA	NA
ciRNA1524	0	0	5	0	0	0	0	1.11965	0	0.559826	inf	down	0.0151914	0.0757281	0.035127	yes	chr12	100177043	100196979	-	1	ciRNA	ENST00000548404	AC010203	mRNA	chr12:100177042-100196979	TBC1 domain family, member 2B (TBC1D2B) pseudogene	NA	NA	NA
ciRNA1525	0	0	0	0	0	0	0	0	0	0	0	no	NA	NA	NA	no	chr2	38121985	38147998	+	1	ciRNA	ENST00000628232	CYP1B1-AS1	mRNA	chr2:38121984-38147998	CYP1B1 antisense RNA 1 [Source:HGNC Symbol;Acc:HGNC:28543]	NA	NA	NA
ciRNA1526	0	0	0	0	0	0	0	0	0	0	0	no	NA	NA	NA	no	chr7	116092137	116112038	-	1	ciRNA	ENST00000457268	TFEC	mRNA	chr7:116092136-116112038	transcription factor EC [Source:HGNC Symbol;Acc:HGNC:11754]	GO:0000978(RNA polymerase II proximal promoter sequence-specific DNA binding);GO:0000981(DNA-binding transcription factor activity, RNA polymerase II-specific);GO:0001228(DNA-binding transcription activator activity, RNA polymerase II-specific);GO:0003677(DNA binding);GO:0003700(DNA-binding transcription factor activity);GO:0003713(transcription coactivator activity);GO:0003714(transcription core…	NA	NA
ciRNA1527	0	0	0	0	0	0	0	0	0	0	0	no	NA	NA	NA	no	chr12	71618332	71620315	-	1	ciRNA	ENST00000378743	ZFC3H1	mRNA	chr12:71618331-71620315	zinc finger C3H1-type containing [Source:HGNC Symbol;Acc:HGNC:28328]	GO:0000178(exosome (RNase complex));GO:0003723(RNA binding);GO:0005515(protein binding);GO:0005615(extracellular space);GO:0005634(nucleus);GO:0006396(RNA processing);GO:0046872(metal ion binding)	NA	NA
ciRNA1528	0	0	0	0	0	0	0	0	0	0	0	no	NA	NA	NA	no	chr12	15681226	15735239	-	1	ciRNA	ENST00000281172	EPS8	mRNA	chr12:15681225-15735239	epidermal growth factor receptor pathway substrate 8 [Source:HGNC Symbol;Acc:HGNC:3420]	GO:0003779(actin binding);GO:0005070(SH3/SH2 adaptor activity);GO:0005515(protein binding);GO:0005737(cytoplasm);GO:0005886(plasma membrane);GO:0005903(brush border);GO:0005938(cell cortex);GO:0007165(signal transduction);GO:0007173(epidermal growth factor receptor signaling pathway);GO:0007266(Rho protein signal transduction);GO:0008283(cell population proliferation);GO:0008344(adult locomotory …	NA	NA
ciRNA1529	0	0	0	0	0	0	0	0	0	0	0	no	NA	NA	NA	no	chr8	47293472	47294030	+	1	ciRNA	ENST00000297423	SPIDR	mRNA	chr8:47293471-47294030	scaffold protein involved in DNA repair [Source:HGNC Symbol;Acc:HGNC:28971]	GO:0000228(nuclear chromosome);GO:0000724(double-strand break repair via homologous recombination);GO:0005515(protein binding);GO:0005634(nucleus);GO:0005654(nucleoplasm);GO:0006281(DNA repair);GO:0006310(DNA recombination);GO:0006974(cellular response to DNA damage stimulus);GO:0010569(regulation of double-strand break repair via homologous recombination);GO:0031334(positive regulation of protei…	NA	NA
ciRNA153	0	0	0	0	0	0	0	0	0	0	0	no	NA	NA	NA	no	chr3	169122093	169122579	-	1	ciRNA	ENST00000264674	MECOM	mRNA	chr3:169121212-169122579	MDS1 and EVI1 complex locus [Source:HGNC Symbol;Acc:HGNC:3498]	GO:0000118(histone deacetylase complex);GO:0000981(DNA-binding transcription factor activity, RNA polymerase II-specific);GO:0003676(nucleic acid binding);GO:0003677(DNA binding);GO:0003700(DNA-binding transcription factor activity);GO:0005515(protein binding);GO:0005634(nucleus);GO:0005654(nucleoplasm);GO:0005829(cytosol);GO:0006355(regulation of transcription, DNA-templated);GO:0006357(regulati…	04010(MAPK signaling pathway);05200(Pathways in cancer);05220(Chronic myeloid leukemia)	NA
ciRNA1530	0	0	0	0	0	0	0	0	0	0	0	no	NA	NA	NA	no	chr3	153357945	153358620	+	1	ciRNA	ENST00000498457	AC078788	mRNA	chr3:153357944-153358620	novel transcript	NA	NA	NA
ciRNA1531	0	0	0	0	0	0	0	0	0	0	0	no	NA	NA	NA	no	chr7	37948840	38013581	+	1	ciRNA	ENST00000436072	SFRP4	mRNA	chr7:37948839-38013581	secreted frizzled related protein 4 [Source:HGNC Symbol;Acc:HGNC:10778]	GO:0002092(positive regulation of receptor internalization);GO:0005515(protein binding);GO:0005576(extracellular region);GO:0005615(extracellular space);GO:0005634(nucleus);GO:0005737(cytoplasm);GO:0007275(multicellular organism development);GO:0008285(negative regulation of cell population proliferation);GO:0009725(response to hormone);GO:0009986(cell surface);GO:0010628(positive regulation of g…	04310(Wnt signaling pathway)	NA
ciRNA1532	0	0	0	0	0	0	0	0	0	0	0	no	NA	NA	NA	no	chr2	24510969	24593721	+	1	ciRNA	ENST00000496333	NCOA1	mRNA	chr2:24510968-24593721	nuclear receptor coactivator 1 [Source:HGNC Symbol;Acc:HGNC:7668]	GO:0000435(positive regulation of transcription from RNA polymerase II promoter by galactose);GO:0000790(nuclear chromatin);GO:0000981(DNA-binding transcription factor activity, RNA polymerase II-specific);GO:0001012(RNA polymerase II regulatory region DNA binding);GO:0002155(regulation of thyroid hormone mediated signaling pathway);GO:0003677(DNA binding);GO:0003682(chromatin binding);GO:0003713…	04915(Estrogen signaling pathway);04919(Thyroid hormone signaling pathway);05200(Pathways in cancer);05224(Breast cancer)	EC:2.3.1.48
ciRNA1533	0	0	0	0	0	0	0	0	0	0	0	no	NA	NA	NA	no	chr3	111903966	111945357	+	1	ciRNA	ENST00000393923	PHLDB2	mRNA	chr3:111903965-111945357	pleckstrin homology like domain family B member 2 [Source:HGNC Symbol;Acc:HGNC:29573]	GO:0000226(microtubule cytoskeleton organization);GO:0005515(protein binding);GO:0005737(cytoplasm);GO:0005829(cytosol);GO:0005886(plasma membrane);GO:0005925(focal adhesion);GO:0010470(regulation of gastrulation);GO:0010717(regulation of epithelial to mesenchymal transition);GO:0016020(membrane);GO:0016021(integral component of membrane);GO:0031252(cell leading edge);GO:0045111(intermediate fila…	NA	NA
ciRNA1534	0	0	0	0	0	0	0	0	0	0	0	no	NA	NA	NA	no	chr1	15638307	15646984	+	1	ciRNA	ENST00000480945	DDI2	mRNA	chr1:15638306-15646984	DNA damage inducible 1 homolog 2 [Source:HGNC Symbol;Acc:HGNC:24578]	GO:0004190(aspartic-type endopeptidase activity);GO:0005515(protein binding);GO:0005654(nucleoplasm);GO:0005737(cytoplasm);GO:0005829(cytosol);GO:0006508(proteolysis);GO:0008233(peptidase activity);GO:0010498(proteasomal protein catabolic process);GO:0016485(protein processing);GO:0016787(hydrolase activity);GO:0031647(regulation of protein stability);GO:0042802(identical protein binding);GO:0043…	NA	NA
ciRNA1535	0	0	0	0	0	0	0	0	0	0	0	no	NA	NA	NA	no	chr19	44538384	44552888	-	1	ciRNA	ENST00000446628	CEACAM22P	mRNA	chr19:44538383-44552888	carcinoembryonic antigen related cell adhesion molecule 22, pseudogene [Source:HGNC Symbol;Acc:HGNC:38029]	NA	NA	NA
ciRNA1536	0	0	0	0	0	0	0	0	0	0	0	no	NA	NA	NA	no	chr17	81588933	81600427	-	1	ciRNA	ENST00000331134	NPLOC4	mRNA	chr17:81588932-81600427	NPL4 homolog, ubiquitin recognition factor [Source:HGNC Symbol;Acc:HGNC:18261]	GO:0005515(protein binding);GO:0005634(nucleus);GO:0005654(nucleoplasm);GO:0005737(cytoplasm);GO:0005783(endoplasmic reticulum);GO:0005829(cytosol);GO:0006511(ubiquitin-dependent protein catabolic process);GO:0007030(Golgi organization);GO:0030433(ubiquitin-dependent ERAD pathway);GO:0030970(retrograde protein transport, ER to cytosol);GO:0031625(ubiquitin protein ligase binding);GO:0032480(negat…	04141(Protein processing in endoplasmic reticulum)	NA
ciRNA1537	0	0	0	0	0	0	0	0	0	0	0	no	NA	NA	NA	no	chr4	13376545	13426354	-	1	ciRNA	ENST00000511649	RAB28	mRNA	chr4:13376544-13426354	RAB28, member RAS oncogene family [Source:HGNC Symbol;Acc:HGNC:9768]	GO:0000166(nucleotide binding);GO:0003924(GTPase activity);GO:0005525(GTP binding);GO:0005737(cytoplasm);GO:0005856(cytoskeleton);GO:0005886(plasma membrane);GO:0006886(intracellular protein transport);GO:0016020(membrane);GO:0019003(GDP binding);GO:0032482(Rab protein signal transduction);GO:0035253(ciliary rootlet);GO:0036064(ciliary basal body);GO:0042995(cell projection);GO:1901998(toxin tran…	NA	NA
ciRNA1539	0	0	0	0	0	0	0	0	0	0	0	no	NA	NA	NA	no	chr2	226864604	226924163	+	1	ciRNA	ENST00000424132	RHBDD1	mRNA	chr2:226864603-226924163	rhomboid domain containing 1 [Source:HGNC Symbol;Acc:HGNC:23081]	GO:0004175(endopeptidase activity);GO:0004252(serine-type endopeptidase activity);GO:0005739(mitochondrion);GO:0005783(endoplasmic reticulum);GO:0005789(endoplasmic reticulum membrane);GO:0006508(proteolysis);GO:0006915(apoptotic process);GO:0007283(spermatogenesis);GO:0008233(peptidase activity);GO:0008236(serine-type peptidase activity);GO:0010954(positive regulation of protein processing);GO:0…	NA	NA
ciRNA154	0	0	0	0	0	0	0	0	0	0	0	no	NA	NA	NA	no	chr3	182836143	182836341	+	1	ciRNA	ENST00000493826	ATP11B	mRNA	chr3:182836142-182836341	ATPase phospholipid transporting 11B (putative) [Source:HGNC Symbol;Acc:HGNC:13553]	GO:0000166(nucleotide binding);GO:0000287(magnesium ion binding);GO:0004012(phospholipid-translocating ATPase activity);GO:0005515(protein binding);GO:0005524(ATP binding);GO:0005637(nuclear inner membrane);GO:0005768(endosome);GO:0005769(early endosome);GO:0005783(endoplasmic reticulum);GO:0005794(Golgi apparatus);GO:0005802(trans-Golgi network);GO:0005886(plasma membrane);GO:0006811(ion transpo…	NA	EC:7.6.2.1
ciRNA1540	0	0	0	0	0	0	0	0	0	0	0	no	NA	NA	NA	no	chr12	69553087	69562274	+	1	ciRNA	ENST00000547219	FRS2	mRNA	chr12:69553086-69562274	fibroblast growth factor receptor substrate 2 [Source:HGNC Symbol;Acc:HGNC:16971]	GO:0000165(MAPK cascade);GO:0000186(activation of MAPKK activity);GO:0000187(activation of MAPK activity);GO:0001702(gastrulation with mouth forming second);GO:0001759(organ induction);GO:0002088(lens development in camera-type eye);GO:0003281(ventricular septum development);GO:0005068(transmembrane receptor protein tyrosine kinase adaptor activity);GO:0005104(fibroblast growth factor receptor bi…	04714(Thermogenesis);04722(Neurotrophin signaling pathway);05205(Proteoglycans in cancer)	NA
ciRNA1541	0	0	0	0	0	0	0	0	0	0	0	no	NA	NA	NA	no	chr6	38277565	38288461	-	1	ciRNA	ENST00000314100	BTBD9	mRNA	chr6:38277564-38288461	BTB domain containing 9 [Source:HGNC Symbol;Acc:HGNC:21228]	GO:0005515(protein binding);GO:0007616(long-term memory);GO:0008344(adult locomotory behavior);GO:0042428(serotonin metabolic process);GO:0042748(circadian sleep/wake cycle, non-REM sleep);GO:0048512(circadian behavior);GO:0050951(sensory perception of temperature stimulus);GO:0060586(multicellular organismal iron ion homeostasis);GO:1900242(regulation of synaptic vesicle endocytosis)	NA	NA
ciRNA1542	0	0	0	0	0	0	0	0	0	0	0	no	NA	NA	NA	no	chr1	244989114	245017326	+	1	ciRNA	ENST00000391837	EFCAB2	mRNA	chr1:244989113-245017326	EF-hand calcium binding domain 2 [Source:HGNC Symbol;Acc:HGNC:28166]	GO:0005509(calcium ion binding);GO:0005737(cytoplasm);GO:0005856(cytoskeleton);GO:0005929(cilium);GO:0031514(motile cilium);GO:0042995(cell projection)	NA	NA
ciRNA1543	0	0	0	0	0	0	0	0	0	0	0	no	NA	NA	NA	no	chr11	19826876	19842923	+	1	ciRNA	ENST00000360655	NAV2	mRNA	chr11:19826875-19842923	neuron navigator 2 [Source:HGNC Symbol;Acc:HGNC:15997]	GO:0000166(nucleotide binding);GO:0003025(regulation of systemic arterial blood pressure by baroreceptor feedback);GO:0004386(helicase activity);GO:0005515(protein binding);GO:0005524(ATP binding);GO:0005614(interstitial matrix);GO:0005634(nucleus);GO:0005654(nucleoplasm);GO:0007399(nervous system development);GO:0007605(sensory perception of sound);GO:0007608(sensory perception of smell);GO:0007…	NA	EC:3.6.4.12
ciRNA1544	0	0	0	0	0	0	0	0	0	0	0	no	NA	NA	NA	no	chr7	72890627	72901128	+	1	ciRNA	ENST00000395270	POM121	mRNA	chr7:72890626-72901128	POM121 transmembrane nucleoporin [Source:HGNC Symbol;Acc:HGNC:19702]	GO:0005515(protein binding);GO:0005634(nucleus);GO:0005635(nuclear envelope);GO:0005643(nuclear pore);GO:0005654(nucleoplasm);GO:0005783(endoplasmic reticulum);GO:0005789(endoplasmic reticulum membrane);GO:0006110(regulation of glycolytic process);GO:0006406(mRNA export from nucleus);GO:0006409(tRNA export from nucleus);GO:0006606(protein import into nucleus);GO:0008139(nuclear localization seque…	03013(RNA transport)	NA
ciRNA1545	0	0	0	0	0	0	0	0	0	0	0	no	NA	NA	NA	no	chr11	114153049	114187038	+	1	ciRNA	ENST00000335953	ZBTB16	mRNA	chr11:114153048-114187038	zinc finger and BTB domain containing 16 [Source:HGNC Symbol;Acc:HGNC:12930]	GO:0000122(negative regulation of transcription by RNA polymerase II);GO:0000980(RNA polymerase II distal enhancer sequence-specific DNA binding);GO:0000981(DNA-binding transcription factor activity, RNA polymerase II-specific);GO:0001227(DNA-binding transcription repressor activity, RNA polymerase II-specific);GO:0001501(skeletal system development);GO:0001823(mesonephros development);GO:0003676…	05200(Pathways in cancer);05202(Transcriptional misregulation in cancer);05221(Acute myeloid leukemia)	NA
ciRNA1546	0	0	0	0	0	0	0	0	0	0	0	no	NA	NA	NA	no	chr5	81636557	81696998	-	1	ciRNA	ENST00000320672	SSBP2	mRNA	chr5:81636556-81696998	single stranded DNA binding protein 2 [Source:HGNC Symbol;Acc:HGNC:15831]	GO:0000978(RNA polymerase II proximal promoter sequence-specific DNA binding);GO:0003677(DNA binding);GO:0003697(single-stranded DNA binding);GO:0005515(protein binding);GO:0005634(nucleus);GO:0005737(cytoplasm);GO:0006355(regulation of transcription, DNA-templated);GO:0045944(positive regulation of transcription by RNA polymerase II)	NA	NA
ciRNA1549	0	0	0	0	0	0	0	0	0	0	0	no	NA	NA	NA	no	chr2	37946312	38004216	+	1	ciRNA	ENST00000414644	RMDN2	mRNA	chr2:37946311-38004216	regulator of microtubule dynamics 2 [Source:HGNC Symbol;Acc:HGNC:26567]	GO:0000922(spindle pole);GO:0005515(protein binding);GO:0005737(cytoplasm);GO:0005794(Golgi apparatus);GO:0005819(spindle);GO:0005829(cytosol);GO:0005856(cytoskeleton);GO:0005874(microtubule);GO:0016020(membrane);GO:0016021(integral component of membrane);GO:0072686(mitotic spindle)	NA	NA
ciRNA155	0	0	0	0	0	0	0	0	0	0	0	no	NA	NA	NA	no	chr3	186787585	186787801	+	1	ciRNA	ENST00000426808	EIF4A2	mRNA	chr3:186787584-186787802	eukaryotic translation initiation factor 4A2 [Source:HGNC Symbol;Acc:HGNC:3284]	GO:0000166(nucleotide binding);GO:0003676(nucleic acid binding);GO:0003723(RNA binding);GO:0003743(translation initiation factor activity);GO:0004004(ATP-dependent RNA helicase activity);GO:0004386(helicase activity);GO:0005515(protein binding);GO:0005524(ATP binding);GO:0005829(cytosol);GO:0006412(translation);GO:0006413(translational initiation);GO:0006446(regulation of translational initiation…	03013(RNA transport)	NA
ciRNA1550	0	0	0	0	0	0	0	0	0	0	0	no	NA	NA	NA	no	chr7	33351027	33388144	+	1	ciRNA	ENST00000432983	BBS9	mRNA	chr7:33351026-33388144	Bardet-Biedl syndrome 9 [Source:HGNC Symbol;Acc:HGNC:30000]	GO:0000242(pericentriolar material);GO:0003674(molecular_function);GO:0005515(protein binding);GO:0005737(cytoplasm);GO:0005815(microtubule organizing center);GO:0005829(cytosol);GO:0005856(cytoskeleton);GO:0005886(plasma membrane);GO:0005929(cilium);GO:0007601(visual perception);GO:0015031(protein transport);GO:0016020(membrane);GO:0030030(cell projection organization);GO:0034451(centriolar sate…	NA	NA
ciRNA1551	0	0	0	0	0	0	0	0	0	0	0	no	NA	NA	NA	no	chr3	131564216	131622881	-	1	ciRNA	ENST00000514439	CPNE4	mRNA	chr3:131564215-131622881	copine 4 [Source:HGNC Symbol;Acc:HGNC:2317]	GO:0005515(protein binding);GO:0005544(calcium-dependent phospholipid binding);GO:0005886(plasma membrane);GO:0070062(extracellular exosome);GO:0071277(cellular response to calcium ion)	NA	NA
ciRNA1553	0	0	0	0	0	0	0	0	0	0	0	no	NA	NA	NA	no	chr19	36663541	36664252	+	1	ciRNA	ENST00000588268	ZNF461	mRNA	chr19:36663540-36664252	zinc finger protein 461 [Source:HGNC Symbol;Acc:HGNC:21629]	GO:0000981(DNA-binding transcription factor activity, RNA polymerase II-specific);GO:0003676(nucleic acid binding);GO:0003677(DNA binding);GO:0005622(intracellular);GO:0005634(nucleus);GO:0006355(regulation of transcription, DNA-templated);GO:0006357(regulation of transcription by RNA polymerase II);GO:0046872(metal ion binding)	05168(Herpes simplex virus 1 infection)	NA
ciRNA1554	0	0	2	5	0	0	0	0.44786	0.91258	0.68022	inf	down	0.00298253	0.0317079	0.0149331	yes	chr1	35293026	35295988	+	1	ciRNA	ENST00000314607	ZMYM4	mRNA	chr1:35293025-35295988	zinc finger MYM-type containing 4 [Source:HGNC Symbol;Acc:HGNC:13055]	GO:0000981(DNA-binding transcription factor activity, RNA polymerase II-specific);GO:0003677(DNA binding);GO:0005515(protein binding);GO:0005634(nucleus);GO:0006357(regulation of transcription by RNA polymerase II);GO:0007010(cytoskeleton organization);GO:0007275(multicellular organism development);GO:0008270(zinc ion binding);GO:0022604(regulation of cell morphogenesis);GO:0046872(metal ion bind…	NA	NA
ciRNA1556	0	0	0	0	0	0	0	0	0	0	0	no	NA	NA	NA	no	chr2	130362156	130364410	+	1	ciRNA	ENST00000347849	PTPN18	mRNA	chr2:130362155-130364410	protein tyrosine phosphatase, non-receptor type 18 [Source:HGNC Symbol;Acc:HGNC:9649]	GO:0001825(blastocyst formation);GO:0004721(phosphoprotein phosphatase activity);GO:0004725(protein tyrosine phosphatase activity);GO:0004726(non-membrane spanning protein tyrosine phosphatase activity);GO:0005515(protein binding);GO:0005634(nucleus);GO:0005654(nucleoplasm);GO:0005737(cytoplasm);GO:0005829(cytosol);GO:0006470(protein dephosphorylation);GO:0016311(dephosphorylation);GO:0016787(hyd…	NA	EC:3.1.3.48
ciRNA1557	0	0	0	0	0	0	0	0	0	0	0	no	NA	NA	NA	no	chr12	44080926	44143624	+	1	ciRNA	ENST00000546387	TMEM117	mRNA	chr12:44080925-44143624	transmembrane protein 117 [Source:HGNC Symbol;Acc:HGNC:25308]	GO:0003674(molecular_function);GO:0005783(endoplasmic reticulum);GO:0005886(plasma membrane);GO:0016020(membrane);GO:0016021(integral component of membrane);GO:0070059(intrinsic apoptotic signaling pathway in response to endoplasmic reticulum stress)	NA	NA
ciRNA1558	0	0	0	0	0	0	0	0	0	0	0	no	NA	NA	NA	no	chr6	80126785	80129229	+	1	ciRNA	ENST00000369760	BCKDHB	mRNA	chr6:80126784-80129229	branched chain keto acid dehydrogenase E1 subunit beta [Source:HGNC Symbol;Acc:HGNC:987]	GO:0003824(catalytic activity);GO:0003826(alpha-ketoacid dehydrogenase activity);GO:0003863(3-methyl-2-oxobutanoate dehydrogenase (2-methylpropanoyl-transferring) activity);GO:0005515(protein binding);GO:0005739(mitochondrion);GO:0005759(mitochondrial matrix);GO:0005947(mitochondrial alpha-ketoglutarate dehydrogenase complex);GO:0007584(response to nutrient);GO:0009083(branched-chain amino acid c…	00280(Valine, leucine and isoleucine degradation);00640(Propanoate metabolism)	NA
ciRNA156	0	3	19	10	0	0.612304	0.306152	4.25467	1.82516	3.03992	3.31171	up	5.78317e-09	1.1191e-06	5.61859e-07	yes	chr2	27233141	27233282	+	1	ciRNA	ENST00000264705	CAD	mRNA	chr2:27233140-27233311	carbamoyl-phosphate synthetase 2, aspartate transcarbamylase, and dihydroorotase [Source:HGNC Symbol;Acc:HGNC:1424]	GO:0000166(nucleotide binding);GO:0001889(liver development);GO:0003824(catalytic activity);GO:0004070(aspartate carbamoyltransferase activity);GO:0004088(carbamoyl-phosphate synthase (glutamine-hydrolyzing) activity);GO:0004151(dihydroorotase activity);GO:0004672(protein kinase activity);GO:0005524(ATP binding);GO:0005634(nucleus);GO:0005654(nucleoplasm);GO:0005737(cytoplasm);GO:0005829(cytosol)…	00240(Pyrimidine metabolism);00250(Alanine, aspartate and glutamate metabolism)	NA
ciRNA1560	0	0	0	0	0	0	0	0	0	0	0	no	NA	NA	NA	no	chr9	99959484	99960155	+	1	ciRNA	ENST00000259400	STX17	mRNA	chr9:99959483-99960155	syntaxin 17 [Source:HGNC Symbol;Acc:HGNC:11432]	GO:0000149(SNARE binding);GO:0000421(autophagosome membrane);GO:0005484(SNAP receptor activity);GO:0005515(protein binding);GO:0005737(cytoplasm);GO:0005739(mitochondrion);GO:0005776(autophagosome);GO:0005783(endoplasmic reticulum);GO:0005789(endoplasmic reticulum membrane);GO:0005793(endoplasmic reticulum-Golgi intermediate compartment);GO:0005829(cytosol);GO:0006886(intracellular protein transp…	04130(SNARE interactions in vesicular transport);04140(Autophagy - animal)	NA
ciRNA1561	0	0	2	0	0	0	0	0.44786	0	0.22393	inf	down	NA	NA	NA	no	chrX	132281095	132283032	+	1	ciRNA	ENST00000421483	RAP2C-AS1	mRNA	chrX:132281094-132283032	RAP2C antisense RNA 1 [Source:HGNC Symbol;Acc:HGNC:40957]	NA	NA	NA
ciRNA1562	0	0	0	0	0	0	0	0	0	0	0	no	NA	NA	NA	no	chr4	173232452	173248440	+	1	ciRNA	ENST00000265000	GALNT7	mRNA	chr4:173232451-173248440	polypeptide N-acetylgalactosaminyltransferase 7 [Source:HGNC Symbol;Acc:HGNC:4129]	GO:0000139(Golgi membrane);GO:0004653(polypeptide N-acetylgalactosaminyltransferase activity);GO:0005794(Golgi apparatus);GO:0005975(carbohydrate metabolic process);GO:0006486(protein glycosylation);GO:0006493(protein O-linked glycosylation);GO:0016020(membrane);GO:0016021(integral component of membrane);GO:0016266(O-glycan processing);GO:0016740(transferase activity);GO:0016757(transferase activ…	00512(Mucin type O-glycan biosynthesis)	EC:2.4.1.41
ciRNA1563	0	0	0	0	0	0	0	0	0	0	0	no	NA	NA	NA	no	chr20	58999343	58999809	-	1	ciRNA	ENST00000217131	CTSZ	mRNA	chr20:58999342-58999809	cathepsin Z [Source:HGNC Symbol;Acc:HGNC:2547]	GO:0000139(Golgi membrane);GO:0002003(angiotensin maturation);GO:0004180(carboxypeptidase activity);GO:0004197(cysteine-type endopeptidase activity);GO:0005515(protein binding);GO:0005576(extracellular region);GO:0005615(extracellular space);GO:0005764(lysosome);GO:0005783(endoplasmic reticulum);GO:0005788(endoplasmic reticulum lumen);GO:0005886(plasma membrane);GO:0006508(proteolysis);GO:0006888…	04142(Lysosome);04210(Apoptosis)	NA
ciRNA1564	0	0	0	0	0	0	0	0	0	0	0	no	NA	NA	NA	no	chr7	47473219	47529147	-	1	ciRNA	ENST00000428457	TNS3	mRNA	chr7:47473218-47529147	tensin 3 [Source:HGNC Symbol;Acc:HGNC:21616]	GO:0005515(protein binding);GO:0005829(cytosol);GO:0005925(focal adhesion);GO:0008284(positive regulation of cell population proliferation);GO:0016477(cell migration);GO:0030054(cell junction);GO:0035556(intracellular signal transduction);GO:0048286(lung alveolus development)	NA	NA
ciRNA1565	0	0	0	0	0	0	0	0	0	0	0	no	NA	NA	NA	no	chr3	66435454	66462509	-	1	ciRNA	ENST00000273261	LRIG1	mRNA	chr3:66435453-66462509	leucine rich repeats and immunoglobulin like domains 1 [Source:HGNC Symbol;Acc:HGNC:17360]	GO:0005515(protein binding);GO:0005615(extracellular space);GO:0005886(plasma membrane);GO:0007605(sensory perception of sound);GO:0016020(membrane);GO:0016021(integral component of membrane);GO:0022405(hair cycle process);GO:0031012(extracellular matrix);GO:0032474(otolith morphogenesis);GO:0060384(innervation)	NA	NA
ciRNA1566	0	0	0	0	0	0	0	0	0	0	0	no	NA	NA	NA	no	chr15	49225205	49308777	+	1	ciRNA	ENST00000559883	GALK2	mRNA	chr15:49225204-49308777	galactokinase 2 [Source:HGNC Symbol;Acc:HGNC:4119]	GO:0000166(nucleotide binding);GO:0004335(galactokinase activity);GO:0005524(ATP binding);GO:0005534(galactose binding);GO:0005737(cytoplasm);GO:0005829(cytosol);GO:0005975(carbohydrate metabolic process);GO:0006012(galactose metabolic process);GO:0016301(kinase activity);GO:0016310(phosphorylation);GO:0016740(transferase activity);GO:0016773(phosphotransferase activity, alcohol group as acceptor…	NA	NA
ciRNA1568	0	0	0	0	0	0	0	0	0	0	0	no	NA	NA	NA	no	chr6	107929415	107931314	-	1	ciRNA	ENST00000369002	SEC63	mRNA	chr6:107929414-107931314	SEC63 homolog, protein translocation regulator [Source:HGNC Symbol;Acc:HGNC:21082]	GO:0001889(liver development);GO:0003723(RNA binding);GO:0005515(protein binding);GO:0005783(endoplasmic reticulum);GO:0005789(endoplasmic reticulum membrane);GO:0005829(cytosol);GO:0006612(protein targeting to membrane);GO:0006614(SRP-dependent cotranslational protein targeting to membrane);GO:0006620(posttranslational protein targeting to endoplasmic reticulum membrane);GO:0006807(nitrogen comp…	03060(Protein export);04141(Protein processing in endoplasmic reticulum)	NA
ciRNA157	0	0	0	0	0	0	0	0	0	0	0	no	NA	NA	NA	no	chr2	64095302	64096124	-	1	ciRNA	ENST00000358912	PELI1	mRNA	chr2:64095268-64096124	pellino E3 ubiquitin protein ligase 1 [Source:HGNC Symbol;Acc:HGNC:8827]	GO:0000209(protein polyubiquitination);GO:0001819(positive regulation of cytokine production);GO:0004842(ubiquitin-protein transferase activity);GO:0005515(protein binding);GO:0005634(nucleus);GO:0005829(cytosol);GO:0008063(Toll signaling pathway);GO:0008592(regulation of Toll signaling pathway);GO:0016567(protein ubiquitination);GO:0016740(transferase activity);GO:0030890(positive regulation of …	NA	EC:2.3.2.27
ciRNA1570	0	0	5	0	0	0	0	1.11965	0	0.559826	inf	down	0.0151914	0.0757281	0.035127	yes	chr2	8943187	8962618	-	1	ciRNA	ENST00000305997	MBOAT2	mRNA	chr2:8943186-8962618	membrane bound O-acyltransferase domain containing 2 [Source:HGNC Symbol;Acc:HGNC:25193]	GO:0003841(1-acylglycerol-3-phosphate O-acyltransferase activity);GO:0005789(endoplasmic reticulum membrane);GO:0006629(lipid metabolic process);GO:0006644(phospholipid metabolic process);GO:0008654(phospholipid biosynthetic process);GO:0016020(membrane);GO:0016021(integral component of membrane);GO:0016740(transferase activity);GO:0016746(transferase activity, transferring acyl groups);GO:003615…	00561(Glycerolipid metabolism);00564(Glycerophospholipid metabolism)	EC:2.3.1.51
ciRNA1571	0	0	0	4	0	0	0	0	0.730064	0.365032	inf	down	NA	NA	NA	no	chr18	7774149	7839401	+	1	ciRNA	ENST00000580170	PTPRM	mRNA	chr18:7774148-7839401	protein tyrosine phosphatase, receptor type M [Source:HGNC Symbol;Acc:HGNC:9675]	GO:0001937(negative regulation of endothelial cell proliferation);GO:0004721(phosphoprotein phosphatase activity);GO:0004725(protein tyrosine phosphatase activity);GO:0005001(transmembrane receptor protein tyrosine phosphatase activity);GO:0005515(protein binding);GO:0005737(cytoplasm);GO:0005886(plasma membrane);GO:0005887(integral component of plasma membrane);GO:0005911(cell-cell junction);GO:…	04514(Cell adhesion molecules (CAMs));04520(Adherens junction)	EC:3.1.3.48
ciRNA1572	0	0	2	0	0	0	0	0.44786	0	0.22393	inf	down	NA	NA	NA	no	chr13	40826506	40872160	-	1	ciRNA	ENST00000652519	TPTE2P5	mRNA	chr13:40826505-40872160	transmembrane phosphoinositide 3-phosphatase and tensin homolog 2 pseudogene 5 [Source:HGNC Symbol;Acc:HGNC:42356]	NA	NA	NA
ciRNA1573	0	0	0	0	0	0	0	0	0	0	0	no	NA	NA	NA	no	chr2	237332780	237336532	-	1	ciRNA	ENST00000473258	COL6A3	mRNA	chr2:237332779-237336532	collagen type VI alpha 3 chain [Source:HGNC Symbol;Acc:HGNC:2213]	GO:0003429(growth plate cartilage chondrocyte morphogenesis);GO:0004867(serine-type endopeptidase inhibitor activity);GO:0005515(protein binding);GO:0005576(extracellular region);GO:0005581(collagen trimer);GO:0005589(collagen type VI trimer);GO:0005615(extracellular space);GO:0005788(endoplasmic reticulum lumen);GO:0007155(cell adhesion);GO:0007517(muscle organ development);GO:0010466(negative r…	04151(PI3K-Akt signaling pathway);04510(Focal adhesion);04512(ECM-receptor interaction);04974(Protein digestion and absorption);05165(Human papillomavirus infection)	NA
ciRNA1574	0	0	0	0	0	0	0	0	0	0	0	no	NA	NA	NA	no	chr19	37205955	37207254	-	1	ciRNA	ENST00000588873	AC012309	mRNA	chr19:37205954-37207254	novel protein	GO:0003676(nucleic acid binding);GO:0005622(intracellular);GO:0006355(regulation of transcription, DNA-templated)	NA	NA
ciRNA1575	0	0	4	0	0	0	0	0.895721	0	0.44786	inf	down	NA	NA	NA	no	chr3	195365482	195392147	-	1	ciRNA	ENST00000326793	ACAP2	mRNA	chr3:195365481-195392147	ArfGAP with coiled-coil, ankyrin repeat and PH domains 2 [Source:HGNC Symbol;Acc:HGNC:16469]	GO:0005096(GTPase activator activity);GO:0005515(protein binding);GO:0005768(endosome);GO:0010008(endosome membrane);GO:0016020(membrane);GO:0017137(Rab GTPase binding);GO:0032456(endocytic recycling);GO:0043547(positive regulation of GTPase activity);GO:0046872(metal ion binding);GO:0080025(phosphatidylinositol-3,5-bisphosphate binding);GO:1990090(cellular response to nerve growth factor stimulu…	04144(Endocytosis)	NA
ciRNA1576	0	0	0	0	0	0	0	0	0	0	0	no	NA	NA	NA	no	chr15	101217999	101235577	-	1	ciRNA	ENST00000254190	CHSY1	mRNA	chr15:101217998-101235577	chondroitin sulfate synthase 1 [Source:HGNC Symbol;Acc:HGNC:17198]	GO:0000139(Golgi membrane);GO:0002063(chondrocyte development);GO:0005576(extracellular region);GO:0005794(Golgi apparatus);GO:0008376(acetylgalactosaminyltransferase activity);GO:0009954(proximal/distal pattern formation);GO:0016020(membrane);GO:0016021(integral component of membrane);GO:0016740(transferase activity);GO:0016757(transferase activity, transferring glycosyl groups);GO:0030206(chond…	00532(Glycosaminoglycan biosynthesis - chondroitin sulfate / dermatan sulfate)	EC:2.4.1.175
ciRNA1578	0	0	0	0	0	0	0	0	0	0	0	no	NA	NA	NA	no	chr21	32693172	32695282	-	1	ciRNA	ENST00000357345	SYNJ1	mRNA	chr21:32693171-32695282	synaptojanin 1 [Source:HGNC Symbol;Acc:HGNC:11503]	GO:0003676(nucleic acid binding);GO:0003723(RNA binding);GO:0004438(phosphatidylinositol-3-phosphatase activity);GO:0004439(phosphatidylinositol-4,5-bisphosphate 5-phosphatase activity);GO:0005737(cytoplasm);GO:0005829(cytosol);GO:0005874(microtubule);GO:0006661(phosphatidylinositol biosynthetic process);GO:0006836(neurotransmitter transport);GO:0006897(endocytosis);GO:0007420(brain development);…	00562(Inositol phosphate metabolism);04070(Phosphatidylinositol signaling system)	EC:3.1.3.36
ciRNA1579	0	0	0	0	0	0	0	0	0	0	0	no	NA	NA	NA	no	chr14	44766219	44768129	-	1	ciRNA	ENST00000556405	LINC02302	mRNA	chr14:44766218-44768129	long intergenic non-protein coding RNA 2302 [Source:HGNC Symbol;Acc:HGNC:53221]	NA	NA	NA
ciRNA158	0	0	0	0	0	0	0	0	0	0	0	no	NA	NA	NA	no	chr2	85401962	85402122	-	1	ciRNA	ENST00000263867	CAPG	mRNA	chr2:85401957-85402122	capping actin protein, gelsolin like [Source:HGNC Symbol;Acc:HGNC:1474]	GO:0001726(ruffle);GO:0003779(actin binding);GO:0005515(protein binding);GO:0005634(nucleus);GO:0005654(nucleoplasm);GO:0005730(nucleolus);GO:0005737(cytoplasm);GO:0005814(centriole);GO:0008290(F-actin capping protein complex);GO:0019904(protein domain specific binding);GO:0030027(lamellipodium);GO:0042470(melanosome);GO:0042995(cell projection);GO:0044877(protein-containing complex binding);GO:0…	NA	NA
ciRNA1580	0	0	0	0	0	0	0	0	0	0	0	no	NA	NA	NA	no	chr10	90902239	90903276	+	1	ciRNA	ENST00000371703	RPP30	mRNA	chr10:90902238-90903276	ribonuclease P/MRP subunit p30 [Source:HGNC Symbol;Acc:HGNC:17688]	GO:0000172(ribonuclease MRP complex);GO:0001682(tRNA 5'-leader removal);GO:0003723(RNA binding);GO:0003824(catalytic activity);GO:0004526(ribonuclease P activity);GO:0004540(ribonuclease activity);GO:0005515(protein binding);GO:0005634(nucleus);GO:0005654(nucleoplasm);GO:0005655(nucleolar ribonuclease P complex);GO:0005730(nucleolus);GO:0008033(tRNA processing);GO:0016787(hydrolase activity);GO:0…	03008(Ribosome biogenesis in eukaryotes);03013(RNA transport)	EC:3.1.26.5
ciRNA1581	0	0	5	0	0	0	0	1.11965	0	0.559826	inf	down	0.0151914	0.0757281	0.035127	yes	chr3	138542691	138572932	-	1	ciRNA	ENST00000264982	CEP70	mRNA	chr3:138542690-138572932	centrosomal protein 70 [Source:HGNC Symbol;Acc:HGNC:29972]	GO:0000086(G2/M transition of mitotic cell cycle);GO:0005515(protein binding);GO:0005654(nucleoplasm);GO:0005737(cytoplasm);GO:0005813(centrosome);GO:0005815(microtubule organizing center);GO:0005829(cytosol);GO:0005856(cytoskeleton);GO:0010389(regulation of G2/M transition of mitotic cell cycle);GO:0031965(nuclear membrane);GO:0042802(identical protein binding);GO:0043015(gamma-tubulin binding);…	NA	NA
ciRNA1582	0	0	0	0	0	0	0	0	0	0	0	no	NA	NA	NA	no	chr13	114266985	114267137	-	1	ciRNA	ENST00000360383	CDC16	mRNA	chr13:114266984-114267137	cell division cycle 16 [Source:HGNC Symbol;Acc:HGNC:1720]	GO:0000278(mitotic cell cycle);GO:0005515(protein binding);GO:0005634(nucleus);GO:0005654(nucleoplasm);GO:0005680(anaphase-promoting complex);GO:0005737(cytoplasm);GO:0005813(centrosome);GO:0005815(microtubule organizing center);GO:0005819(spindle);GO:0005829(cytosol);GO:0005856(cytoskeleton);GO:0005876(spindle microtubule);GO:0006511(ubiquitin-dependent protein catabolic process);GO:0007049(cell…	04110(Cell cycle);04114(Oocyte meiosis);04120(Ubiquitin mediated proteolysis);04914(Progesterone-mediated oocyte maturation);05166(Human T-cell leukemia virus 1 infection)	NA
ciRNA1583	0	0	0	0	0	0	0	0	0	0	0	no	NA	NA	NA	no	chr5	146160374	146161561	-	1	ciRNA	ENST00000394434	LARS	mRNA	chr5:146160373-146161561	leucyl-tRNA synthetase [Source:HGNC Symbol;Acc:HGNC:6512]	GO:0000166(nucleotide binding);GO:0002161(aminoacyl-tRNA editing activity);GO:0004812(aminoacyl-tRNA ligase activity);GO:0004819(glutamine-tRNA ligase activity);GO:0004823(leucine-tRNA ligase activity);GO:0005096(GTPase activator activity);GO:0005515(protein binding);GO:0005524(ATP binding);GO:0005737(cytoplasm);GO:0005764(lysosome);GO:0005783(endoplasmic reticulum);GO:0005829(cytosol);GO:0006412…	00970(Aminoacyl-tRNA biosynthesis)	EC:6.1.1.4
ciRNA1584	0	0	5	0	0	0	0	1.11965	0	0.559826	inf	down	0.0151914	0.0757281	0.035127	yes	chr16	21315311	21317126	+	1	ciRNA	ENST00000338573	CRYM-AS1	mRNA	chr16:21315310-21317126	CRYM antisense RNA 1 [Source:HGNC Symbol;Acc:HGNC:34405]	NA	NA	NA
ciRNA1585	0	0	0	0	0	0	0	0	0	0	0	no	NA	NA	NA	no	chr19	57861352	57868192	+	1	ciRNA	ENST00000597652	ZNF814	mRNA	chr19:57861351-57868192	zinc finger protein 814 [Source:HGNC Symbol;Acc:HGNC:33258]	GO:0000981(DNA-binding transcription factor activity, RNA polymerase II-specific);GO:0003676(nucleic acid binding);GO:0003677(DNA binding);GO:0005622(intracellular);GO:0005634(nucleus);GO:0006355(regulation of transcription, DNA-templated);GO:0006357(regulation of transcription by RNA polymerase II);GO:0046872(metal ion binding)	05168(Herpes simplex virus 1 infection)	NA
ciRNA1586	0	0	0	0	0	0	0	0	0	0	0	no	NA	NA	NA	no	chr13	21402797	21418286	-	1	ciRNA	ENST00000382466	ZDHHC20	mRNA	chr13:21402796-21418286	zinc finger DHHC-type containing 20 [Source:HGNC Symbol;Acc:HGNC:20749]	GO:0000139(Golgi membrane);GO:0005737(cytoplasm);GO:0005783(endoplasmic reticulum);GO:0005794(Golgi apparatus);GO:0005886(plasma membrane);GO:0006612(protein targeting to membrane);GO:0008270(zinc ion binding);GO:0016020(membrane);GO:0016021(integral component of membrane);GO:0016409(palmitoyltransferase activity);GO:0016740(transferase activity);GO:0016746(transferase activity, transferring acyl…	NA	EC:2.3.1.225
ciRNA1587	0	0	0	0	0	0	0	0	0	0	0	no	NA	NA	NA	no	chr19	38704934	38706349	+	1	ciRNA	ENST00000588618	ACTN4	mRNA	chr19:38704933-38706349	actinin alpha 4 [Source:HGNC Symbol;Acc:HGNC:166]	GO:0000977(RNA polymerase II regulatory region sequence-specific DNA binding);GO:0001666(response to hypoxia);GO:0001725(stress fiber);GO:0001882(nucleoside binding);GO:0002576(platelet degranulation);GO:0003713(transcription coactivator activity);GO:0003723(RNA binding);GO:0003779(actin binding);GO:0005178(integrin binding);GO:0005509(calcium ion binding);GO:0005515(protein binding);GO:0005576(e…	04510(Focal adhesion);04520(Adherens junction);04530(Tight junction);04670(Leukocyte transendothelial migration);04810(Regulation of actin cytoskeleton);05146(Amoebiasis);05203(Viral carcinogenesis);05322(Systemic lupus erythematosus)	NA
ciRNA1588	0	0	0	3	0	0	0	0	0.547548	0.273774	inf	down	NA	NA	NA	no	chr3	47179428	47179683	+	1	ciRNA	ENST00000429315	KIF9-AS1	mRNA	chr3:47179427-47179683	KIF9 antisense RNA 1 [Source:HGNC Symbol;Acc:HGNC:26822]	NA	NA	NA
ciRNA1589	0	0	0	0	0	0	0	0	0	0	0	no	NA	NA	NA	no	chr6	110298922	110332565	-	1	ciRNA	ENST00000338882	METTL24	mRNA	chr6:110298921-110332565	methyltransferase like 24 [Source:HGNC Symbol;Acc:HGNC:21566]	GO:0005576(extracellular region);GO:0008168(methyltransferase activity);GO:0016740(transferase activity);GO:0032259(methylation)	NA	NA
ciRNA159	0	0	0	0	0	0	0	0	0	0	0	no	NA	NA	NA	no	chr2	111831437	111833219	-	1	ciRNA	ENST00000427997	ANAPC1	mRNA	chr2:111831434-111833219	anaphase promoting complex subunit 1 [Source:HGNC Symbol;Acc:HGNC:19988]	GO:0005634(nucleus);GO:0005654(nucleoplasm);GO:0005680(anaphase-promoting complex);GO:0005829(cytosol);GO:0006511(ubiquitin-dependent protein catabolic process);GO:0007049(cell cycle);GO:0007091(metaphase/anaphase transition of mitotic cell cycle);GO:0016567(protein ubiquitination);GO:0031145(anaphase-promoting complex-dependent catabolic process);GO:0051301(cell division);GO:0061630(ubiquitin pr…	04110(Cell cycle);04114(Oocyte meiosis);04120(Ubiquitin mediated proteolysis);04914(Progesterone-mediated oocyte maturation);05166(Human T-cell leukemia virus 1 infection)	NA
ciRNA1590	0	0	0	0	0	0	0	0	0	0	0	no	NA	NA	NA	no	chr10	99937680	99937984	+	1	ciRNA	ENST00000543621	DNMBP	mRNA	chr10:99937679-99937984	dynamin binding protein [Source:HGNC Symbol;Acc:HGNC:30373]	GO:0005085(guanyl-nucleotide exchange factor activity);GO:0005089(Rho guanyl-nucleotide exchange factor activity);GO:0005515(protein binding);GO:0005737(cytoplasm);GO:0005794(Golgi apparatus);GO:0005795(Golgi stack);GO:0005856(cytoskeleton);GO:0005911(cell-cell junction);GO:0007568(aging);GO:0008360(regulation of cell shape);GO:0030054(cell junction);GO:0035023(regulation of Rho protein signal tr…	NA	NA
ciRNA1591	0	0	0	0	0	0	0	0	0	0	0	no	NA	NA	NA	no	chr11	87042980	87091395	+	1	ciRNA	ENST00000340353	TMEM135	mRNA	chr11:87042979-87091395	transmembrane protein 135 [Source:HGNC Symbol;Acc:HGNC:26167]	GO:0005739(mitochondrion);GO:0005777(peroxisome);GO:0005778(peroxisomal membrane);GO:0005811(lipid droplet);GO:0007031(peroxisome organization);GO:0009409(response to cold);GO:0016020(membrane);GO:0016021(integral component of membrane);GO:0031966(mitochondrial membrane);GO:0032094(response to food);GO:0090140(regulation of mitochondrial fission)	NA	NA
ciRNA1593	0	0	0	0	0	0	0	0	0	0	0	no	NA	NA	NA	no	chr11	116914814	116957064	-	1	ciRNA	ENST00000488337	SIK3	mRNA	chr11:116914813-116957064	SIK family kinase 3 [Source:HGNC Symbol;Acc:HGNC:29165]	GO:0000166(nucleotide binding);GO:0000226(microtubule cytoskeleton organization);GO:0000287(magnesium ion binding);GO:0004672(protein kinase activity);GO:0004674(protein serine/threonine kinase activity);GO:0005515(protein binding);GO:0005524(ATP binding);GO:0005654(nucleoplasm);GO:0005737(cytoplasm);GO:0006468(protein phosphorylation);GO:0016301(kinase activity);GO:0016310(phosphorylation);GO:00…	NA	EC:2.7.11.1
ciRNA1596	0	0	0	0	0	0	0	0	0	0	0	no	NA	NA	NA	no	chr4	430344	437511	-	1	ciRNA	ENST00000631198	AC092574	mRNA	chr4:430343-437511	novel transcript, antisense to ZNF721	NA	NA	NA
ciRNA1597	0	0	0	0	0	0	0	0	0	0	0	no	NA	NA	NA	no	chr8	54009049	54010492	-	1	ciRNA	ENST00000396401	TCEA1	mRNA	chr8:54009048-54010492	transcription elongation factor A1 [Source:HGNC Symbol;Acc:HGNC:11612]	GO:0003676(nucleic acid binding);GO:0003677(DNA binding);GO:0003746(translation elongation factor activity);GO:0005515(protein binding);GO:0005634(nucleus);GO:0005654(nucleoplasm);GO:0005669(transcription factor TFIID complex);GO:0005730(nucleolus);GO:0006283(transcription-coupled nucleotide-excision repair);GO:0006351(transcription, DNA-templated);GO:0006355(regulation of transcription, DNA-temp…	NA	NA
ciRNA1598	0	0	0	0	0	0	0	0	0	0	0	no	NA	NA	NA	no	chr17	13865079	13892842	-	1	ciRNA	ENST00000582752	COX10-AS1	mRNA	chr17:13865078-13892842	COX10 antisense RNA 1 [Source:HGNC Symbol;Acc:HGNC:38873]	NA	NA	NA
ciRNA1599	0	0	0	0	0	0	0	0	0	0	0	no	NA	NA	NA	no	chr10	34231839	34232031	-	1	ciRNA	ENST00000545260	PARD3	mRNA	chr10:34231838-34232031	par-3 family cell polarity regulator [Source:HGNC Symbol;Acc:HGNC:16051]	GO:0000226(microtubule cytoskeleton organization);GO:0005515(protein binding);GO:0005546(phosphatidylinositol-4,5-bisphosphate binding);GO:0005547(phosphatidylinositol-3,4,5-trisphosphate binding);GO:0005737(cytoplasm);GO:0005829(cytosol);GO:0005856(cytoskeleton);GO:0005886(plasma membrane);GO:0005911(cell-cell junction);GO:0005912(adherens junction);GO:0005913(cell-cell adherens junction);GO:000…	04015(Rap1 signaling pathway);04062(Chemokine signaling pathway);04080(Neuroactive ligand-receptor interaction);04144(Endocytosis);04360(Axon guidance);04390(Hippo signaling pathway);04520(Adherens junction);04530(Tight junction);05165(Human papillomavirus infection)	NA
ciRNA16	2	0	4	0	0.392438	0	0.196219	0.895721	0	0.44786	1.19058	up	0.188857	0.359567	0.178557	no	chr12	56257385	56257827	-	1	ciRNA	ENST00000267116	ANKRD52	mRNA	chr12:56257361-56257827	ankyrin repeat domain 52 [Source:HGNC Symbol;Acc:HGNC:26614]	GO:0005515(protein binding)	NA	NA
ciRNA160	0	0	0	0	0	0	0	0	0	0	0	no	NA	NA	NA	no	chr2	162223680	162224465	-	1	ciRNA	ENST00000188790	FAP	mRNA	chr2:162223660-162224465	fibroblast activation protein alpha [Source:HGNC Symbol;Acc:HGNC:3590]	GO:0001525(angiogenesis);GO:0002020(protease binding);GO:0004175(endopeptidase activity);GO:0004222(metalloendopeptidase activity);GO:0004252(serine-type endopeptidase activity);GO:0005178(integrin binding);GO:0005515(protein binding);GO:0005576(extracellular region);GO:0005615(extracellular space);GO:0005737(cytoplasm);GO:0005886(plasma membrane);GO:0005925(focal adhesion);GO:0006508(proteolysis…	NA	NA
ciRNA1600	0	0	0	0	0	0	0	0	0	0	0	no	NA	NA	NA	no	chr4	88850432	88851183	-	1	ciRNA	ENST00000395002	FAM13A	mRNA	chr4:88850431-88851183	family with sequence similarity 13 member A [Source:HGNC Symbol;Acc:HGNC:19367]	GO:0005096(GTPase activator activity);GO:0005829(cytosol);GO:0007165(signal transduction);GO:0043547(positive regulation of GTPase activity);GO:0051056(regulation of small GTPase mediated signal transduction)	NA	NA
ciRNA1601	0	0	0	0	0	0	0	0	0	0	0	no	NA	NA	NA	no	chr11	119126935	119128448	+	1	ciRNA	ENST00000350777	HINFP	mRNA	chr11:119126934-119128448	histone H4 transcription factor [Source:HGNC Symbol;Acc:HGNC:17850]	GO:0000077(DNA damage checkpoint);GO:0000082(G1/S transition of mitotic cell cycle);GO:0000083(regulation of transcription involved in G1/S transition of mitotic cell cycle);GO:0000122(negative regulation of transcription by RNA polymerase II);GO:0000978(RNA polymerase II proximal promoter sequence-specific DNA binding);GO:0000981(DNA-binding transcription factor activity, RNA polymerase II-speci…	NA	NA
ciRNA1602	0	0	0	0	0	0	0	0	0	0	0	no	NA	NA	NA	no	chr7	131224042	131224269	+	1	ciRNA	ENST00000421797	MKLN1	mRNA	chr7:131224041-131224269	muskelin 1 [Source:HGNC Symbol;Acc:HGNC:7109]	GO:0000151(ubiquitin ligase complex);GO:0001726(ruffle);GO:0002090(regulation of receptor internalization);GO:0005515(protein binding);GO:0005634(nucleus);GO:0005654(nucleoplasm);GO:0005737(cytoplasm);GO:0005829(cytosol);GO:0005938(cell cortex);GO:0007160(cell-matrix adhesion);GO:0007165(signal transduction);GO:0008360(regulation of cell shape);GO:0030054(cell junction);GO:0031532(actin cytoskele…	NA	NA
ciRNA1603	0	0	0	0	0	0	0	0	0	0	0	no	NA	NA	NA	no	chr5	41799994	41803163	-	1	ciRNA	ENST00000196371	OXCT1	mRNA	chr5:41799993-41803163	3-oxoacid CoA-transferase 1 [Source:HGNC Symbol;Acc:HGNC:8527]	GO:0005654(nucleoplasm);GO:0005739(mitochondrion);GO:0005759(mitochondrial matrix);GO:0007420(brain development);GO:0007507(heart development);GO:0007584(response to nutrient);GO:0008260(3-oxoacid CoA-transferase activity);GO:0008410(CoA-transferase activity);GO:0009725(response to hormone);GO:0014823(response to activity);GO:0016740(transferase activity);GO:0035774(positive regulation of insulin…	00072(Synthesis and degradation of ketone bodies);00280(Valine, leucine and isoleucine degradation);00650(Butanoate metabolism)	EC:2.8.3.5
ciRNA1604	0	0	0	0	0	0	0	0	0	0	0	no	NA	NA	NA	no	chr17	5297345	5308822	+	1	ciRNA	ENST00000575991	RABEP1	mRNA	chr17:5297344-5308822	rabaptin, RAB GTPase binding effector protein 1 [Source:HGNC Symbol;Acc:HGNC:17677]	GO:0005096(GTPase activator activity);GO:0005515(protein binding);GO:0005737(cytoplasm);GO:0005768(endosome);GO:0005769(early endosome);GO:0006893(Golgi to plasma membrane transport);GO:0006897(endocytosis);GO:0006915(apoptotic process);GO:0008083(growth factor activity);GO:0010469(regulation of signaling receptor activity);GO:0015031(protein transport);GO:0016192(vesicle-mediated transport);GO:0…	04144(Endocytosis)	NA
ciRNA1605	0	0	0	0	0	0	0	0	0	0	0	no	NA	NA	NA	no	chr9	13247635	13259059	-	1	ciRNA	ENST00000319217	MPDZ	mRNA	chr9:13247634-13259059	multiple PDZ domain crumbs cell polarity complex component [Source:HGNC Symbol;Acc:HGNC:7208]	GO:0005515(protein binding);GO:0005737(cytoplasm);GO:0005886(plasma membrane);GO:0005923(bicellular tight junction);GO:0007155(cell adhesion);GO:0008022(protein C-terminus binding);GO:0014069(postsynaptic density);GO:0016020(membrane);GO:0016032(viral process);GO:0016324(apical plasma membrane);GO:0016327(apicolateral plasma membrane);GO:0030054(cell junction);GO:0030425(dendrite);GO:0031410(cyto…	04530(Tight junction)	NA
ciRNA1606	0	0	2	0	0	0	0	0.44786	0	0.22393	inf	down	NA	NA	NA	no	chr10	115120185	115173448	+	1	ciRNA	ENST00000616894	ATRNL1	mRNA	chr10:115120184-115173448	attractin like 1 [Source:HGNC Symbol;Acc:HGNC:29063]	GO:0005515(protein binding);GO:0007186(G protein-coupled receptor signaling pathway);GO:0016020(membrane);GO:0016021(integral component of membrane);GO:0030246(carbohydrate binding)	NA	NA
ciRNA1607	0	0	0	0	0	0	0	0	0	0	0	no	NA	NA	NA	no	chr12	47103693	47108164	+	1	ciRNA	ENST00000432328	PCED1B	mRNA	chr12:47103692-47108164	PC-esterase domain containing 1B [Source:HGNC Symbol;Acc:HGNC:28255]	GO:0005515(protein binding)	NA	NA
ciRNA1609	0	0	0	0	0	0	0	0	0	0	0	no	NA	NA	NA	no	chr9	75077159	75080941	-	1	ciRNA	ENST00000376811	NMRK1	mRNA	chr9:75077158-75080941	nicotinamide riboside kinase 1 [Source:HGNC Symbol;Acc:HGNC:26057]	GO:0000166(nucleotide binding);GO:0005515(protein binding);GO:0005524(ATP binding);GO:0005829(cytosol);GO:0009435(NAD biosynthetic process);GO:0016301(kinase activity);GO:0016310(phosphorylation);GO:0016740(transferase activity);GO:0019363(pyridine nucleotide biosynthetic process);GO:0019674(NAD metabolic process);GO:0046872(metal ion binding);GO:0050262(ribosylnicotinamide kinase activity);GO:00…	00760(Nicotinate and nicotinamide metabolism)	EC:2.7.1.22
ciRNA161	0	0	0	0	0	0	0	0	0	0	0	no	NA	NA	NA	no	chr2	200818902	200819981	+	1	ciRNA	ENST00000409600	BZW1	mRNA	chr2:200818901-200819981	basic leucine zipper and W2 domains 1 [Source:HGNC Symbol;Acc:HGNC:18380]	GO:0003723(RNA binding);GO:0005515(protein binding);GO:0005737(cytoplasm);GO:0016020(membrane);GO:0045296(cadherin binding)	NA	NA
ciRNA1610	0	0	0	0	0	0	0	0	0	0	0	no	NA	NA	NA	no	chr11	111606695	111620402	+	1	ciRNA	ENST00000304987	SIK2	mRNA	chr11:111606694-111620402	salt inducible kinase 2 [Source:HGNC Symbol;Acc:HGNC:21680]	GO:0000166(nucleotide binding);GO:0000287(magnesium ion binding);GO:0004672(protein kinase activity);GO:0004674(protein serine/threonine kinase activity);GO:0005515(protein binding);GO:0005524(ATP binding);GO:0005634(nucleus);GO:0005737(cytoplasm);GO:0006468(protein phosphorylation);GO:0016301(kinase activity);GO:0016310(phosphorylation);GO:0016740(transferase activity);GO:0031588(nucleotide-acti…	04922(Glucagon signaling pathway)	EC:2.7.11.1
ciRNA1611	0	0	0	0	0	0	0	0	0	0	0	no	NA	NA	NA	no	chr20	32366384	32371876	+	1	ciRNA	ENST00000651418	ASXL1	mRNA	chr20:32366383-32371876	ASXL transcriptional regulator 1 [Source:HGNC Symbol;Acc:HGNC:18318]	GO:0000790(nuclear chromatin);GO:0000902(cell morphogenesis);GO:0003007(heart morphogenesis);GO:0003677(DNA binding);GO:0003682(chromatin binding);GO:0003713(transcription coactivator activity);GO:0005515(protein binding);GO:0005634(nucleus);GO:0005654(nucleoplasm);GO:0006325(chromatin organization);GO:0006351(transcription, DNA-templated);GO:0006355(regulation of transcription, DNA-templated);GO…	NA	NA
ciRNA1613	0	0	0	0	0	0	0	0	0	0	0	no	NA	NA	NA	no	chr7	129014979	129028764	-	1	ciRNA	ENST00000265388	TNPO3	mRNA	chr7:129014978-129028764	transportin 3 [Source:HGNC Symbol;Acc:HGNC:17103]	GO:0005515(protein binding);GO:0005634(nucleus);GO:0005737(cytoplasm);GO:0006606(protein import into nucleus);GO:0008565(protein transporter activity);GO:0015031(protein transport);GO:0038023(signaling receptor activity);GO:0042802(identical protein binding);GO:0043231(intracellular membrane-bounded organelle)	NA	NA
ciRNA1614	0	0	0	0	0	0	0	0	0	0	0	no	NA	NA	NA	no	chr4	2540556	2565354	+	1	ciRNA	ENST00000503659	RNF4	mRNA	chr4:2540555-2565354	ring finger protein 4 [Source:HGNC Symbol;Acc:HGNC:10067]	GO:0003677(DNA binding);GO:0003713(transcription coactivator activity);GO:0004842(ubiquitin-protein transferase activity);GO:0005515(protein binding);GO:0005634(nucleus);GO:0005654(nucleoplasm);GO:0005737(cytoplasm);GO:0008134(transcription factor binding);GO:0008270(zinc ion binding);GO:0016567(protein ubiquitination);GO:0016605(PML body);GO:0016740(transferase activity);GO:0030374(nuclear recep…	NA	EC:2.3.2.27
ciRNA1615	0	0	0	0	0	0	0	0	0	0	0	no	NA	NA	NA	no	chr9	35780267	35782174	+	1	ciRNA	ENST00000574939	AL133410	mRNA	chr9:35780266-35782174	novel transcript	NA	NA	NA
ciRNA1617	0	0	0	0	0	0	0	0	0	0	0	no	NA	NA	NA	no	chr13	45516143	45533312	+	1	ciRNA	ENST00000617325	COG3	mRNA	chr13:45516142-45533312	component of oligomeric golgi complex 3 [Source:HGNC Symbol;Acc:HGNC:18619]	GO:0000139(Golgi membrane);GO:0005515(protein binding);GO:0005794(Golgi apparatus);GO:0005801(cis-Golgi network);GO:0005829(cytosol);GO:0005886(plasma membrane);GO:0006486(protein glycosylation);GO:0006886(intracellular protein transport);GO:0006888(endoplasmic reticulum to Golgi vesicle-mediated transport);GO:0006890(retrograde vesicle-mediated transport, Golgi to endoplasmic reticulum);GO:00068…	NA	NA
ciRNA1619	0	0	7	0	0	0	0	1.56751	0	0.783756	inf	down	0.00298253	0.0317079	0.0149331	yes	chr11	110435834	110437138	+	1	ciRNA	ENST00000260270	FDX1	mRNA	chr11:110435833-110437138	ferredoxin 1 [Source:HGNC Symbol;Acc:HGNC:3638]	GO:0005506(iron ion binding);GO:0005739(mitochondrion);GO:0005759(mitochondrial matrix);GO:0006629(lipid metabolic process);GO:0006694(steroid biosynthetic process);GO:0006700(C21-steroid hormone biosynthetic process);GO:0008202(steroid metabolic process);GO:0008203(cholesterol metabolic process);GO:0009055(electron transfer activity);GO:0016125(sterol metabolic process);GO:0022900(electron trans…	NA	NA
ciRNA162	0	0	0	0	0	0	0	0	0	0	0	no	NA	NA	NA	no	chr2	217835176	217836014	-	1	ciRNA	ENST00000646520	TNS1	mRNA	chr2:217835166-217836014	tensin 1 [Source:HGNC Symbol;Acc:HGNC:11973]	GO:0003723(RNA binding);GO:0003779(actin binding);GO:0005515(protein binding);GO:0005737(cytoplasm);GO:0005856(cytoskeleton);GO:0005925(focal adhesion);GO:0007044(cell-substrate junction assembly);GO:0009986(cell surface);GO:0010761(fibroblast migration);GO:0030054(cell junction);GO:0030055(cell-substrate junction);GO:0035556(intracellular signal transduction);GO:0046872(metal ion binding)	NA	NA
ciRNA1620	0	0	2	0	0	0	0	0.44786	0	0.22393	inf	down	NA	NA	NA	no	chr8	70706933	70713576	+	1	ciRNA	ENST00000520092	XKR9	mRNA	chr8:70706932-70713576	XK related 9 [Source:HGNC Symbol;Acc:HGNC:20937]	GO:0005886(plasma membrane);GO:0016020(membrane);GO:0016021(integral component of membrane);GO:0043652(engulfment of apoptotic cell);GO:0070782(phosphatidylserine exposure on apoptotic cell surface);GO:1902742(apoptotic process involved in development)	NA	NA
ciRNA1621	0	0	0	0	0	0	0	0	0	0	0	no	NA	NA	NA	no	chr11	46531188	46531449	-	1	ciRNA	ENST00000314845	AMBRA1	mRNA	chr11:46531187-46531449	autophagy and beclin 1 regulator 1 [Source:HGNC Symbol;Acc:HGNC:25990]	GO:0000045(autophagosome assembly);GO:0000422(autophagy of mitochondrion);GO:0000423(mitophagy);GO:0005515(protein binding);GO:0005737(cytoplasm);GO:0005739(mitochondrion);GO:0005741(mitochondrial outer membrane);GO:0005776(autophagosome);GO:0005829(cytosol);GO:0005930(axoneme);GO:0006914(autophagy);GO:0007275(multicellular organism development);GO:0007399(nervous system development);GO:0008285(n…	04137(Mitophagy - animal);04140(Autophagy - animal)	NA
ciRNA1623	0	0	0	0	0	0	0	0	0	0	0	no	NA	NA	NA	no	chr2	54036562	54057360	+	1	ciRNA	ENST00000606082	ACYP2	mRNA	chr2:54036561-54057360	acylphosphatase 2 [Source:HGNC Symbol;Acc:HGNC:180]	GO:0003998(acylphosphatase activity);GO:0005515(protein binding);GO:0006796(phosphate-containing compound metabolic process);GO:0016787(hydrolase activity);GO:0042802(identical protein binding)	00620(Pyruvate metabolism)	NA
ciRNA1624	0	0	0	0	0	0	0	0	0	0	0	no	NA	NA	NA	no	chr20	35801491	35812719	+	1	ciRNA	ENST00000461122	PHF20	mRNA	chr20:35801490-35812719	PHD finger protein 20 [Source:HGNC Symbol;Acc:HGNC:16098]	GO:0000123(histone acetyltransferase complex);GO:0000981(DNA-binding transcription factor activity, RNA polymerase II-specific);GO:0003676(nucleic acid binding);GO:0003677(DNA binding);GO:0005515(protein binding);GO:0005634(nucleus);GO:0005654(nucleoplasm);GO:0005829(cytosol);GO:0006325(chromatin organization);GO:0006355(regulation of transcription, DNA-templated);GO:0006357(regulation of transcr…	NA	NA
ciRNA1625	0	0	0	0	0	0	0	0	0	0	0	no	NA	NA	NA	no	chr5	39002535	39030572	-	1	ciRNA	ENST00000357387	RICTOR	mRNA	chr5:39002534-39030572	RPTOR independent companion of MTOR complex 2 [Source:HGNC Symbol;Acc:HGNC:28611]	GO:0001932(regulation of protein phosphorylation);GO:0001938(positive regulation of endothelial cell proliferation);GO:0005515(protein binding);GO:0005829(cytosol);GO:0007275(multicellular organism development);GO:0008047(enzyme activator activity);GO:0009792(embryo development ending in birth or egg hatching);GO:0010468(regulation of gene expression);GO:0016032(viral process);GO:0018105(peptidyl…	04150(mTOR signaling pathway)	NA
ciRNA1627	0	0	0	0	0	0	0	0	0	0	0	no	NA	NA	NA	no	chr9	124922724	124923223	-	1	ciRNA	ENST00000373555	GOLGA1	mRNA	chr9:124922723-124923223	golgin A1 [Source:HGNC Symbol;Acc:HGNC:4424]	GO:0000139(Golgi membrane);GO:0001669(acrosomal vesicle);GO:0005515(protein binding);GO:0005794(Golgi apparatus);GO:0005802(trans-Golgi network);GO:0005829(cytosol);GO:0016020(membrane);GO:0031410(cytoplasmic vesicle);GO:0048471(perinuclear region of cytoplasm)	NA	NA
ciRNA1628	0	0	5	0	0	0	0	1.11965	0	0.559826	inf	down	0.0151914	0.0757281	0.035127	yes	chr12	92264709	92272616	-	1	ciRNA	ENST00000615716	LINC02391	mRNA	chr12:92264708-92272616	long intergenic non-protein coding RNA 2391 [Source:HGNC Symbol;Acc:HGNC:53318]	NA	NA	NA
ciRNA163	0	0	0	0	0	0	0	0	0	0	0	no	NA	NA	NA	no	chr2	219225232	219225410	-	1	ciRNA	ENST00000409033	ATG9A	mRNA	chr2:219225212-219225410	autophagy related 9A [Source:HGNC Symbol;Acc:HGNC:22408]	GO:0000045(autophagosome assembly);GO:0000407(phagophore assembly site);GO:0000422(autophagy of mitochondrion);GO:0005515(protein binding);GO:0005768(endosome);GO:0005770(late endosome);GO:0005776(autophagosome);GO:0005783(endoplasmic reticulum);GO:0005789(endoplasmic reticulum membrane);GO:0005794(Golgi apparatus);GO:0005802(trans-Golgi network);GO:0006914(autophagy);GO:0015031(protein transport…	04136(Autophagy - other);04137(Mitophagy - animal);04140(Autophagy - animal)	NA
ciRNA1630	0	0	0	0	0	0	0	0	0	0	0	no	NA	NA	NA	no	chr8	19699568	19715024	-	1	ciRNA	ENST00000454498	CSGALNACT1	mRNA	chr8:19699567-19715024	chondroitin sulfate N-acetylgalactosaminyltransferase 1 [Source:HGNC Symbol;Acc:HGNC:24290]	GO:0000139(Golgi membrane);GO:0001958(endochondral ossification);GO:0005794(Golgi apparatus);GO:0007399(nervous system development);GO:0008037(cell recognition);GO:0008283(cell population proliferation);GO:0008376(acetylgalactosaminyltransferase activity);GO:0008955(peptidoglycan glycosyltransferase activity);GO:0009653(anatomical structure morphogenesis);GO:0015014(heparan sulfate proteoglycan b…	00532(Glycosaminoglycan biosynthesis - chondroitin sulfate / dermatan sulfate)	EC:2.4.1.174
ciRNA1631	0	0	0	0	0	0	0	0	0	0	0	no	NA	NA	NA	no	chr6	20265723	20280143	+	1	ciRNA	ENST00000449143	AL158198	mRNA	chr6:20265722-20280143	novel transcript, antisense to MBOAT1	NA	NA	NA
ciRNA1632	0	0	0	0	0	0	0	0	0	0	0	no	NA	NA	NA	no	chr18	49430255	49436793	-	1	ciRNA	ENST00000269445	DYM	mRNA	chr18:49430254-49436793	dymeclin [Source:HGNC Symbol;Acc:HGNC:21317]	GO:0005515(protein binding);GO:0005737(cytoplasm);GO:0005794(Golgi apparatus);GO:0007030(Golgi organization);GO:0016020(membrane);GO:0019899(enzyme binding);GO:0060348(bone development)	NA	NA
ciRNA1633	0	0	0	0	0	0	0	0	0	0	0	no	NA	NA	NA	no	chr12	2110180	2120430	+	1	ciRNA	ENST00000543114	CACNA1C	mRNA	chr12:2110179-2120430	calcium voltage-gated channel subunit alpha1 C [Source:HGNC Symbol;Acc:HGNC:1390]	GO:0002520(immune system development);GO:0005216(ion channel activity);GO:0005244(voltage-gated ion channel activity);GO:0005245(voltage-gated calcium channel activity);GO:0005262(calcium channel activity);GO:0005515(protein binding);GO:0005516(calmodulin binding);GO:0005737(cytoplasm);GO:0005886(plasma membrane);GO:0005887(integral component of plasma membrane);GO:0005891(voltage-gated calcium c…	04010(MAPK signaling pathway);04020(Calcium signaling pathway);04022(cGMP-PKG signaling pathway);04024(cAMP signaling pathway);04260(Cardiac muscle contraction);04261(Adrenergic signaling in cardiomyocytes);04270(Vascular smooth muscle contraction);04713(Circadian entrainment);04720(Long-term potentiation);04723(Retrograde endocannabinoid signaling);04724(Glutamatergic synapse);04725(Cholinergic …	NA
ciRNA1634	0	0	0	0	0	0	0	0	0	0	0	no	NA	NA	NA	no	chr3	100294845	100299331	+	1	ciRNA	ENST00000394144	TBC1D23	mRNA	chr3:100294844-100299331	TBC1 domain family member 23 [Source:HGNC Symbol;Acc:HGNC:25622]	GO:0005515(protein binding);GO:0005794(Golgi apparatus);GO:0005802(trans-Golgi network);GO:0005829(cytosol);GO:0007275(multicellular organism development);GO:0007420(brain development);GO:0016192(vesicle-mediated transport);GO:0031175(neuron projection development);GO:0031410(cytoplasmic vesicle);GO:0032680(regulation of tumor necrosis factor production);GO:0032755(positive regulation of interleu…	NA	NA
ciRNA1635	0	0	0	0	0	0	0	0	0	0	0	no	NA	NA	NA	no	chr15	74923648	74931493	-	1	ciRNA	ENST00000322347	COX5A	mRNA	chr15:74923647-74931493	cytochrome c oxidase subunit 5A [Source:HGNC Symbol;Acc:HGNC:2267]	GO:0004129(cytochrome-c oxidase activity);GO:0005515(protein binding);GO:0005739(mitochondrion);GO:0005743(mitochondrial inner membrane);GO:0005751(mitochondrial respiratory chain complex IV);GO:0006123(mitochondrial electron transport, cytochrome c to oxygen);GO:0009055(electron transfer activity);GO:0016020(membrane);GO:0022900(electron transport chain);GO:0046872(metal ion binding);GO:1902600(…	00190(Oxidative phosphorylation);04260(Cardiac muscle contraction);04714(Thermogenesis);04932(Non-alcoholic fatty liver disease (NAFLD));05010(Alzheimer disease);05012(Parkinson disease);05016(Huntington disease)	NA
ciRNA1636	0	0	0	0	0	0	0	0	0	0	0	no	NA	NA	NA	no	chr3	25761678	25778688	-	1	ciRNA	ENST00000489271	NGLY1	mRNA	chr3:25761677-25778688	N-glycanase 1 [Source:HGNC Symbol;Acc:HGNC:17646]	GO:0000224(peptide-N4-(N-acetyl-beta-glucosaminyl)asparagine amidase activity);GO:0005515(protein binding);GO:0005634(nucleus);GO:0005737(cytoplasm);GO:0005829(cytosol);GO:0006457(protein folding);GO:0006515(protein quality control for misfolded or incompletely synthesized proteins);GO:0006516(glycoprotein catabolic process);GO:0006517(protein deglycosylation);GO:0016787(hydrolase activity);GO:00…	04141(Protein processing in endoplasmic reticulum)	EC:3.5.1.52
ciRNA1637	0	0	0	0	0	0	0	0	0	0	0	no	NA	NA	NA	no	chr18	25315339	25322187	-	1	ciRNA	ENST00000361524	ZNF521	mRNA	chr18:25315338-25322187	zinc finger protein 521 [Source:HGNC Symbol;Acc:HGNC:24605]	GO:0000981(DNA-binding transcription factor activity, RNA polymerase II-specific);GO:0003676(nucleic acid binding);GO:0003677(DNA binding);GO:0005634(nucleus);GO:0006357(regulation of transcription by RNA polymerase II);GO:0007275(multicellular organism development);GO:0019904(protein domain specific binding);GO:0030154(cell differentiation);GO:0046872(metal ion binding);GO:0048663(neuron fate co…	NA	NA
ciRNA1638	0	0	0	0	0	0	0	0	0	0	0	no	NA	NA	NA	no	chr4	77055146	77066401	-	1	ciRNA	ENST00000237654	CCNI	mRNA	chr4:77055145-77066401	cyclin I [Source:HGNC Symbol;Acc:HGNC:1595]	GO:0000079(regulation of cyclin-dependent protein serine/threonine kinase activity);GO:0000278(mitotic cell cycle);GO:0000307(cyclin-dependent protein kinase holoenzyme complex);GO:0004672(protein kinase activity);GO:0005634(nucleus);GO:0005737(cytoplasm);GO:0006468(protein phosphorylation);GO:0007088(regulation of mitotic nuclear division);GO:0007283(spermatogenesis);GO:0008284(positive regulati…	NA	NA
ciRNA1639	0	0	0	0	0	0	0	0	0	0	0	no	NA	NA	NA	no	chr3	67668213	67750660	+	1	ciRNA	ENST00000464420	SUCLG2-AS1	mRNA	chr3:67668212-67750660	SUCLG2 antisense RNA 1 (head to head) [Source:HGNC Symbol;Acc:HGNC:49643]	NA	NA	NA
ciRNA164	2	0	0	0	0.392438	0	0.196219	0	0	0	-inf	down	NA	NA	NA	no	chr2	219225236	219225410	-	1	ciRNA	ENST00000409033	ATG9A	mRNA	chr2:219225212-219225410	autophagy related 9A [Source:HGNC Symbol;Acc:HGNC:22408]	GO:0000045(autophagosome assembly);GO:0000407(phagophore assembly site);GO:0000422(autophagy of mitochondrion);GO:0005515(protein binding);GO:0005768(endosome);GO:0005770(late endosome);GO:0005776(autophagosome);GO:0005783(endoplasmic reticulum);GO:0005789(endoplasmic reticulum membrane);GO:0005794(Golgi apparatus);GO:0005802(trans-Golgi network);GO:0006914(autophagy);GO:0015031(protein transport…	04136(Autophagy - other);04137(Mitophagy - animal);04140(Autophagy - animal)	NA
ciRNA1640	0	0	3	0	0	0	0	0.671791	0	0.335895	inf	down	NA	NA	NA	no	chr3	132328267	132329167	+	1	ciRNA	ENST00000495911	ACPP	mRNA	chr3:132328266-132329167	acid phosphatase, prostate [Source:HGNC Symbol;Acc:HGNC:125]	GO:0003993(acid phosphatase activity);GO:0005515(protein binding);GO:0005576(extracellular region);GO:0005615(extracellular space);GO:0005634(nucleus);GO:0005764(lysosome);GO:0005765(lysosomal membrane);GO:0005886(plasma membrane);GO:0006144(purine nucleobase metabolic process);GO:0006772(thiamine metabolic process);GO:0008253(5'-nucleotidase activity);GO:0009117(nucleotide metabolic process);GO:…	NA	NA
ciRNA1641	0	0	2	0	0	0	0	0.44786	0	0.22393	inf	down	NA	NA	NA	no	chr17	653230	661895	-	1	ciRNA	ENST00000437048	VPS53	mRNA	chr17:653229-661895	VPS53, GARP complex subunit [Source:HGNC Symbol;Acc:HGNC:25608]	GO:0000938(GARP complex);GO:0005515(protein binding);GO:0005768(endosome);GO:0005794(Golgi apparatus);GO:0005802(trans-Golgi network);GO:0005829(cytosol);GO:0007041(lysosomal transport);GO:0010008(endosome membrane);GO:0015031(protein transport);GO:0016020(membrane);GO:0032456(endocytic recycling);GO:0032588(trans-Golgi network membrane);GO:0042147(retrograde transport, endosome to Golgi);GO:0048…	NA	NA
ciRNA1642	0	0	0	0	0	0	0	0	0	0	0	no	NA	NA	NA	no	chr4	84894825	84897010	-	1	ciRNA	ENST00000295888	WDFY3	mRNA	chr4:84894824-84897010	WD repeat and FYVE domain containing 3 [Source:HGNC Symbol;Acc:HGNC:20751]	GO:0003831(beta-N-acetylglucosaminylglycopeptide beta-1,4-galactosyltransferase activity);GO:0005515(protein binding);GO:0005545(1-phosphatidylinositol binding);GO:0005634(nucleus);GO:0005635(nuclear envelope);GO:0005730(nucleolus);GO:0005737(cytoplasm);GO:0005776(autophagosome);GO:0005829(cytosol);GO:0005886(plasma membrane);GO:0006914(autophagy);GO:0007275(multicellular organism development);GO…	NA	NA
ciRNA1643	0	0	0	0	0	0	0	0	0	0	0	no	NA	NA	NA	no	chr7	150470829	150471273	+	1	ciRNA	ENST00000307271	GIMAP8	mRNA	chr7:150470828-150471273	GTPase, IMAP family member 8 [Source:HGNC Symbol;Acc:HGNC:21792]	GO:0000166(nucleotide binding);GO:0005525(GTP binding);GO:0005737(cytoplasm);GO:0005739(mitochondrion);GO:0005783(endoplasmic reticulum);GO:0005794(Golgi apparatus);GO:0005829(cytosol);GO:0070232(regulation of T cell apoptotic process)	NA	NA
ciRNA1644	0	0	0	0	0	0	0	0	0	0	0	no	NA	NA	NA	no	chr17	18287185	18287320	+	1	ciRNA	ENST00000493648	TOP3A	mRNA	chr17:18287184-18287320	DNA topoisomerase III alpha [Source:HGNC Symbol;Acc:HGNC:11992]	GO:0003676(nucleic acid binding);GO:0003677(DNA binding);GO:0003697(single-stranded DNA binding);GO:0003916(DNA topoisomerase activity);GO:0003917(DNA topoisomerase type I activity);GO:0005515(protein binding);GO:0005634(nucleus);GO:0005654(nucleoplasm);GO:0005694(chromosome);GO:0005739(mitochondrion);GO:0005759(mitochondrial matrix);GO:0006260(DNA replication);GO:0006265(DNA topological change);…	03440(Homologous recombination);03460(Fanconi anemia pathway)	EC:5.6.2.1
ciRNA1646	0	0	0	0	0	0	0	0	0	0	0	no	NA	NA	NA	no	chr9	3546778	3647477	+	1	ciRNA	ENST00000423112	RFX3-AS1	mRNA	chr9:3546777-3647477	RFX3 antisense RNA 1 [Source:HGNC Symbol;Acc:HGNC:51197]	NA	NA	NA
ciRNA1647	0	0	0	0	0	0	0	0	0	0	0	no	NA	NA	NA	no	chr9	3546778	3651867	+	1	ciRNA	ENST00000423112	RFX3-AS1	mRNA	chr9:3546777-3651867	RFX3 antisense RNA 1 [Source:HGNC Symbol;Acc:HGNC:51197]	NA	NA	NA
ciRNA1649	0	0	4	0	0	0	0	0.895721	0	0.44786	inf	down	NA	NA	NA	no	chr22	28514757	28517279	-	1	ciRNA	ENST00000397906	TTC28	mRNA	chr22:28514756-28517279	tetratricopeptide repeat domain 28 [Source:HGNC Symbol;Acc:HGNC:29179]	GO:0000922(spindle pole);GO:0005515(protein binding);GO:0005737(cytoplasm);GO:0005815(microtubule organizing center);GO:0005819(spindle);GO:0005856(cytoskeleton);GO:0007049(cell cycle);GO:0007346(regulation of mitotic cell cycle);GO:0019900(kinase binding);GO:0030496(midbody);GO:0051301(cell division);GO:0072686(mitotic spindle)	NA	NA
ciRNA165	0	0	0	0	0	0	0	0	0	0	0	no	NA	NA	NA	no	chr2	219505762	219505957	+	1	ciRNA	ENST00000313597	GMPPA	mRNA	chr2:219505761-219505979	GDP-mannose pyrophosphorylase A [Source:HGNC Symbol;Acc:HGNC:22923]	GO:0005515(protein binding);GO:0005737(cytoplasm);GO:0009058(biosynthetic process);GO:0016740(transferase activity);GO:0016779(nucleotidyltransferase activity);GO:0070062(extracellular exosome)	00051(Fructose and mannose metabolism);00520(Amino sugar and nucleotide sugar metabolism)	EC:2.7.7.13
ciRNA1650	0	0	0	0	0	0	0	0	0	0	0	no	NA	NA	NA	no	chr4	74174506	74261209	+	1	ciRNA	ENST00000429519	MTHFD2L	mRNA	chr4:74174505-74261209	methylenetetrahydrofolate dehydrogenase (NADP+ dependent) 2 like [Source:HGNC Symbol;Acc:HGNC:31865]	GO:0000105(histidine biosynthetic process);GO:0003824(catalytic activity);GO:0004477(methenyltetrahydrofolate cyclohydrolase activity);GO:0004487(methylenetetrahydrofolate dehydrogenase (NAD+) activity);GO:0004488(methylenetetrahydrofolate dehydrogenase (NADP+) activity);GO:0005739(mitochondrion);GO:0005743(mitochondrial inner membrane);GO:0005759(mitochondrial matrix);GO:0006164(purine nucleotid…	00670(One carbon pool by folate)	EC:1.5.1.15
ciRNA1651	0	0	0	0	0	0	0	0	0	0	0	no	NA	NA	NA	no	chr9	19423862	19428310	+	1	ciRNA	ENST00000340967	ACER2	mRNA	chr9:19423861-19428310	alkaline ceramidase 2 [Source:HGNC Symbol;Acc:HGNC:23675]	GO:0000139(Golgi membrane);GO:0001953(negative regulation of cell-matrix adhesion);GO:0005794(Golgi apparatus);GO:0006629(lipid metabolic process);GO:0006665(sphingolipid metabolic process);GO:0006672(ceramide metabolic process);GO:0006919(activation of cysteine-type endopeptidase activity involved in apoptotic process);GO:0006974(cellular response to DNA damage stimulus);GO:0008284(positive regu…	00600(Sphingolipid metabolism);04071(Sphingolipid signaling pathway)	EC:3.5.1.23
ciRNA1653	0	0	0	0	0	0	0	0	0	0	0	no	NA	NA	NA	no	chr7	148389683	148394692	-	1	ciRNA	ENST00000625365	CNTNAP2	mRNA	chr7:148389682-148394692	contactin associated protein like 2 [Source:HGNC Symbol;Acc:HGNC:13830]	GO:0005515(protein binding);GO:0005769(early endosome);GO:0005794(Golgi apparatus);GO:0007155(cell adhesion);GO:0007420(brain development);GO:0007612(learning);GO:0008038(neuron recognition);GO:0008076(voltage-gated potassium channel complex);GO:0009986(cell surface);GO:0016020(membrane);GO:0016021(integral component of membrane);GO:0019226(transmission of nerve impulse);GO:0019899(enzyme binding…	04514(Cell adhesion molecules (CAMs))	NA
ciRNA1654	0	0	0	0	0	0	0	0	0	0	0	no	NA	NA	NA	no	chr10	18150883	18178151	+	1	ciRNA	ENST00000324631	CACNB2	mRNA	chr10:18150882-18178151	calcium voltage-gated channel auxiliary subunit beta 2 [Source:HGNC Symbol;Acc:HGNC:1402]	GO:0005244(voltage-gated ion channel activity);GO:0005245(voltage-gated calcium channel activity);GO:0005262(calcium channel activity);GO:0005515(protein binding);GO:0005886(plasma membrane);GO:0005887(integral component of plasma membrane);GO:0005891(voltage-gated calcium channel complex);GO:0006811(ion transport);GO:0006816(calcium ion transport);GO:0007268(chemical synaptic transmission);GO:00…	04010(MAPK signaling pathway);04260(Cardiac muscle contraction);04261(Adrenergic signaling in cardiomyocytes);04921(Oxytocin signaling pathway);05410(Hypertrophic cardiomyopathy (HCM));05412(Arrhythmogenic right ventricular cardiomyopathy (ARVC));05414(Dilated cardiomyopathy (DCM))	NA
ciRNA1655	0	0	0	0	0	0	0	0	0	0	0	no	NA	NA	NA	no	chr11	17873507	17878244	-	1	ciRNA	ENST00000531299	SERGEF	mRNA	chr11:17873506-17878244	secretion regulating guanine nucleotide exchange factor [Source:HGNC Symbol;Acc:HGNC:17499]	GO:0005085(guanyl-nucleotide exchange factor activity);GO:0005087(Ran guanyl-nucleotide exchange factor activity);GO:0005515(protein binding);GO:0005634(nucleus);GO:0005654(nucleoplasm);GO:0005737(cytoplasm);GO:0005829(cytosol);GO:0007165(signal transduction);GO:0016235(aggresome);GO:0043231(intracellular membrane-bounded organelle);GO:0050709(negative regulation of protein secretion)	NA	NA
ciRNA1656	0	0	0	0	0	0	0	0	0	0	0	no	NA	NA	NA	no	chr14	73874023	73874676	+	1	ciRNA	ENST00000555228	PTGR2	mRNA	chr14:73874022-73874676	prostaglandin reductase 2 [Source:HGNC Symbol;Acc:HGNC:20149]	GO:0005737(cytoplasm);GO:0006693(prostaglandin metabolic process);GO:0016491(oxidoreductase activity);GO:0036132(13-prostaglandin reductase activity);GO:0047522(15-oxoprostaglandin 13-oxidase activity);GO:0055114(oxidation-reduction process)	NA	EC:1.3.1.48
ciRNA1657	0	0	0	0	0	0	0	0	0	0	0	no	NA	NA	NA	no	chr1	30980062	30982640	-	1	ciRNA	ENST00000424085	PUM1	mRNA	chr1:30980061-30982640	pumilio RNA binding family member 1 [Source:HGNC Symbol;Acc:HGNC:14957]	GO:0000932(P-body);GO:0003723(RNA binding);GO:0003730(mRNA 3'-UTR binding);GO:0005515(protein binding);GO:0005634(nucleus);GO:0005654(nucleoplasm);GO:0005737(cytoplasm);GO:0005829(cytosol);GO:0006417(regulation of translation);GO:0007283(spermatogenesis);GO:0008344(adult locomotory behavior);GO:0010494(cytoplasmic stress granule);GO:0010608(posttranscriptional regulation of gene expression);GO:00…	NA	NA
ciRNA166	0	0	0	0	0	0	0	0	0	0	0	no	NA	NA	NA	no	chr2	227523926	227524761	+	1	ciRNA	ENST00000409979	AGFG1	mRNA	chr2:227523925-227524761	ArfGAP with FG repeats 1 [Source:HGNC Symbol;Acc:HGNC:5175]	GO:0001675(acrosome assembly);GO:0003677(DNA binding);GO:0003723(RNA binding);GO:0005096(GTPase activator activity);GO:0005515(protein binding);GO:0005634(nucleus);GO:0005643(nuclear pore);GO:0005829(cytosol);GO:0006406(mRNA export from nucleus);GO:0007275(multicellular organism development);GO:0007283(spermatogenesis);GO:0007289(spermatid nucleus differentiation);GO:0030154(cell differentiation)…	05164(Influenza A)	NA
ciRNA1660	0	0	0	0	0	0	0	0	0	0	0	no	NA	NA	NA	no	chr5	154218029	154219691	+	1	ciRNA	ENST00000522782	MFAP3	mRNA	chr5:154218028-154219691	microfibril associated protein 3 [Source:HGNC Symbol;Acc:HGNC:7034]	GO:0005576(extracellular region);GO:0005886(plasma membrane);GO:0016020(membrane);GO:0016021(integral component of membrane)	NA	NA
ciRNA1661	0	0	0	0	0	0	0	0	0	0	0	no	NA	NA	NA	no	chr14	33973585	33984788	-	1	ciRNA	ENST00000250457	EGLN3	mRNA	chr14:33973584-33984788	egl-9 family hypoxia inducible factor 3 [Source:HGNC Symbol;Acc:HGNC:14661]	GO:0001666(response to hypoxia);GO:0005506(iron ion binding);GO:0005515(protein binding);GO:0005634(nucleus);GO:0005654(nucleoplasm);GO:0005737(cytoplasm);GO:0005829(cytosol);GO:0006915(apoptotic process);GO:0006919(activation of cysteine-type endopeptidase activity involved in apoptotic process);GO:0006974(cellular response to DNA damage stimulus);GO:0016491(oxidoreductase activity);GO:0016705(o…	04066(HIF-1 signaling pathway);05200(Pathways in cancer);05211(Renal cell carcinoma)	EC:1.14.11.29
ciRNA1662	0	0	0	0	0	0	0	0	0	0	0	no	NA	NA	NA	no	chr3	53314979	53315281	+	1	ciRNA	ENST00000610213	DCP1A	mRNA	chr3:53314978-53315281	decapping mRNA 1A [Source:HGNC Symbol;Acc:HGNC:18714]	GO:0000184(nuclear-transcribed mRNA catabolic process, nonsense-mediated decay);GO:0000290(deadenylation-dependent decapping of nuclear-transcribed mRNA);GO:0000932(P-body);GO:0005515(protein binding);GO:0005634(nucleus);GO:0005737(cytoplasm);GO:0005829(cytosol);GO:0008047(enzyme activator activity);GO:0016020(membrane);GO:0016787(hydrolase activity);GO:0019894(kinesin binding);GO:0031087(deadeny…	03018(RNA degradation)	NA
ciRNA1665	0	0	1	0	0	0	0	0.22393	0	0.111965	inf	down	NA	NA	NA	no	chrX	48574574	48575167	+	1	ciRNA	ENST00000472897	RBM3	mRNA	chrX:48574573-48575167	RNA binding motif protein 3 [Source:HGNC Symbol;Acc:HGNC:9900]	GO:0003676(nucleic acid binding);GO:0003723(RNA binding);GO:0003730(mRNA 3'-UTR binding);GO:0005515(protein binding);GO:0005634(nucleus);GO:0005654(nucleoplasm);GO:0005681(spliceosomal complex);GO:0005730(nucleolus);GO:0005737(cytoplasm);GO:0006396(RNA processing);GO:0006417(regulation of translation);GO:0008266(poly(U) RNA binding);GO:0009409(response to cold);GO:0015934(large ribosomal subunit)…	NA	NA
ciRNA1666	0	0	1	0	0	0	0	0.22393	0	0.111965	inf	down	NA	NA	NA	no	chrX	53561959	53562110	-	1	ciRNA	ENST00000612484	HUWE1	mRNA	chrX:53561924-53562110	HECT, UBA and WWE domain containing 1, E3 ubiquitin protein ligase [Source:HGNC Symbol;Acc:HGNC:30892]	GO:0000209(protein polyubiquitination);GO:0003677(DNA binding);GO:0003723(RNA binding);GO:0004842(ubiquitin-protein transferase activity);GO:0005515(protein binding);GO:0005576(extracellular region);GO:0005634(nucleus);GO:0005654(nucleoplasm);GO:0005737(cytoplasm);GO:0005829(cytosol);GO:0006281(DNA repair);GO:0006284(base-excision repair);GO:0006511(ubiquitin-dependent protein catabolic process);…	04120(Ubiquitin mediated proteolysis)	EC:2.3.2.26
ciRNA1667	0	0	1	0	0	0	0	0.22393	0	0.111965	inf	down	NA	NA	NA	no	chrX	71121817	71122199	+	1	ciRNA	ENST00000333646	MED12	mRNA	chrX:71121816-71122199	mediator complex subunit 12 [Source:HGNC Symbol;Acc:HGNC:11957]	GO:0000151(ubiquitin ligase complex);GO:0000980(RNA polymerase II distal enhancer sequence-specific DNA binding);GO:0001756(somitogenesis);GO:0001843(neural tube closure);GO:0003682(chromatin binding);GO:0003712(transcription coregulator activity);GO:0003713(transcription coactivator activity);GO:0005515(protein binding);GO:0005634(nucleus);GO:0005654(nucleoplasm);GO:0006357(regulation of transcr…	04919(Thyroid hormone signaling pathway)	NA
ciRNA1668	0	0	4	0	0	0	0	0.895721	0	0.44786	inf	down	NA	NA	NA	no	chrX	71122875	71123054	+	1	ciRNA	ENST00000333646	MED12	mRNA	chrX:71122874-71123094	mediator complex subunit 12 [Source:HGNC Symbol;Acc:HGNC:11957]	GO:0000151(ubiquitin ligase complex);GO:0000980(RNA polymerase II distal enhancer sequence-specific DNA binding);GO:0001756(somitogenesis);GO:0001843(neural tube closure);GO:0003682(chromatin binding);GO:0003712(transcription coregulator activity);GO:0003713(transcription coactivator activity);GO:0005515(protein binding);GO:0005634(nucleus);GO:0005654(nucleoplasm);GO:0006357(regulation of transcr…	04919(Thyroid hormone signaling pathway)	NA
ciRNA1669	0	0	2	0	0	0	0	0.44786	0	0.22393	inf	down	NA	NA	NA	no	chrX	71137030	71137170	+	1	ciRNA	ENST00000333646	MED12	mRNA	chrX:71137029-71137186	mediator complex subunit 12 [Source:HGNC Symbol;Acc:HGNC:11957]	GO:0000151(ubiquitin ligase complex);GO:0000980(RNA polymerase II distal enhancer sequence-specific DNA binding);GO:0001756(somitogenesis);GO:0001843(neural tube closure);GO:0003682(chromatin binding);GO:0003712(transcription coregulator activity);GO:0003713(transcription coactivator activity);GO:0005515(protein binding);GO:0005634(nucleus);GO:0005654(nucleoplasm);GO:0006357(regulation of transcr…	04919(Thyroid hormone signaling pathway)	NA
ciRNA167	0	0	0	0	0	0	0	0	0	0	0	no	NA	NA	NA	no	chr2	241498395	241498638	-	1	ciRNA	ENST00000316586	STK25	mRNA	chr2:241498349-241498638	serine/threonine kinase 25 [Source:HGNC Symbol;Acc:HGNC:11404]	GO:0000139(Golgi membrane);GO:0000166(nucleotide binding);GO:0004672(protein kinase activity);GO:0004674(protein serine/threonine kinase activity);GO:0005515(protein binding);GO:0005524(ATP binding);GO:0005737(cytoplasm);GO:0005794(Golgi apparatus);GO:0006468(protein phosphorylation);GO:0006979(response to oxidative stress);GO:0007163(establishment or maintenance of cell polarity);GO:0007165(sign…	NA	EC:2.7.11.1
ciRNA1670	0	0	2	0	0	0	0	0.44786	0	0.22393	inf	down	NA	NA	NA	no	chrX	154350214	154350908	-	1	ciRNA	ENST00000420627	FLNA	mRNA	chrX:154350207-154350908	filamin A [Source:HGNC Symbol;Acc:HGNC:3754]	GO:0001664(G protein-coupled receptor binding);GO:0002576(platelet degranulation);GO:0003723(RNA binding);GO:0003779(actin binding);GO:0005515(protein binding);GO:0005576(extracellular region);GO:0005634(nucleus);GO:0005730(nucleolus);GO:0005737(cytoplasm);GO:0005829(cytosol);GO:0005856(cytoskeleton);GO:0005884(actin filament);GO:0005886(plasma membrane);GO:0005911(cell-cell junction);GO:0005925(…	04010(MAPK signaling pathway);04510(Focal adhesion);05132(Salmonella infection);05205(Proteoglycans in cancer)	NA
ciRNA1671	0	0	2	0	0	0	0	0.44786	0	0.22393	inf	down	NA	NA	NA	no	chr13	77055774	77056985	-	1	ciRNA	ENST00000544440	MYCBP2	mRNA	chr13:77055767-77056985	MYC binding protein 2, E3 ubiquitin protein ligase [Source:HGNC Symbol;Acc:HGNC:23386]	GO:0005085(guanyl-nucleotide exchange factor activity);GO:0005515(protein binding);GO:0005634(nucleus);GO:0005737(cytoplasm);GO:0005856(cytoskeleton);GO:0008045(motor neuron axon guidance);GO:0008270(zinc ion binding);GO:0008536(Ran GTPase binding);GO:0015630(microtubule cytoskeleton);GO:0016020(membrane);GO:0016567(protein ubiquitination);GO:0016740(transferase activity);GO:0021785(branchiomotor…	NA	EC:2.3.2.27
ciRNA1672	0	0	1	0	0	0	0	0.22393	0	0.111965	inf	down	NA	NA	NA	no	chr13	110186583	110187137	-	1	ciRNA	ENST00000375820	COL4A1	mRNA	chr13:110186553-110187137	collagen type IV alpha 1 chain [Source:HGNC Symbol;Acc:HGNC:2202]	GO:0001525(angiogenesis);GO:0001569(branching involved in blood vessel morphogenesis);GO:0005201(extracellular matrix structural constituent);GO:0005515(protein binding);GO:0005576(extracellular region);GO:0005581(collagen trimer);GO:0005587(collagen type IV trimer);GO:0005604(basement membrane);GO:0005615(extracellular space);GO:0005788(endoplasmic reticulum lumen);GO:0007420(brain development);…	04151(PI3K-Akt signaling pathway);04510(Focal adhesion);04512(ECM-receptor interaction);04926(Relaxin signaling pathway);04933(AGE-RAGE signaling pathway in diabetic complications);04974(Protein digestion and absorption);05146(Amoebiasis);05165(Human papillomavirus infection);05200(Pathways in cancer);05222(Small cell lung cancer)	NA
[truncated: 31,936 more rows]

## Sheet: at least one sample count≥10
Accession	NAT1_count	NAT2_count	TUMOR1_count	TUMOR2_count	NAT1_srpbm	NAT2_srpbm	Mean.NAT	TUMOR1_srpbm	TUMOR2_srpbm	Mean.TUMOR	log2fc	regulation	p-value	q-value(Benjamini et al. 1995)	q-value(Storey et al. 2003)	significance	chr	start	end	strand	exon Count	circType	isoformName	geneName	hosting gene type	flankIntron	gene Discription	GO	KEGG	EC
[truncated: 2,607 more rows]
