# Supplementary material for: CircRNA circ_0006156 inhibits the metastasis of prostate cancer by blocking the ubiquitination of S100A9
Source: Cancer Gene Ther. 2022 Jun 27;29(11):1731–41. doi: 10.1038/s41417-022-00492-z (PMC9663304; doi:10.1038/s41417-022-00492-z)
Supplement: Supplementary file 4 — Supplemental Table 2 [file 41417_2022_492_MOESM4_ESM.xlsx]

## Sheet: Sheet1
Gene	Primer	Sequence (5'-3')
hsa_circ_0006156 (convergent)	Forward	ACTGAAAGACCGCCAGATCG
	Reverse	TCTTGCTCGTCGCTCTGTTT
hsa_circ_0006156 (divergent)	Forward	CAAGAAGCAGCCCAAAGTCG
	Reverse	CATGGCTGAGGGGTAGCTTG
FNDC3B	Forward	CAGAGCCCCGCGTTTCA
	Reverse	GGCATCATGGCTACCTCTCC
S100A9	Forward	GGTCATAGAACACATCATGGAGG
	Reverse	GGCCTGGCTTATGGTGGTG
ACTB	Forward	CCTAGAAGCATTTGCGGTGG
	Reverse	GAGCTACGAGCTGCCTGACG
U6	Forward	CTCGCTTCGGCAGCACA
	Reverse	AACGCTTCACGAATTTGCGT
SiRNA-1 (hsa_circ_0006156)	Target sequence	GACTTGCAAGGTGATTGAA
SiRNA-2 (hsa_circ_0006156)	Target sequence	CAGACTTGCAAGGTGATTG
SiRNA-1 (S100A9)	Target sequence	TCAACACCTTCCACCAATA
SiRNA-2 (S100A9)	Target sequence	CAAAGAGCTGGTGCGAAAA
FISH probe (hsa_circ_0006156)	sequence	ATCTTCAATCACCTTGCAAGTCT-FITC
Pull down probe (hsa_circ_0006156)	sequence	AGTACTATCTTCAATCACCTTGCAAGTCTG
Pull down probe (control)	sequence	TCGAAATCAACCAGTTTCTTCATGCGTCAT
