# Supplementary material for: CircRNA circ_0006156 inhibits the metastasis of prostate cancer by blocking the ubiquitination of S100A9
Source: Cancer Gene Ther. 2022 Jun 27;29(11):1731–41. doi: 10.1038/s41417-022-00492-z (PMC9663304; doi:10.1038/s41417-022-00492-z)
Supplement: Supplementary file 5 — Supplemental Table 3 [file 41417_2022_492_MOESM5_ESM.xlsx]

## Sheet: result
FileName				control 200961G_6156AS.txt																200961G_6156S.txt
Accession	Gene_Symbol	Gene_ID	Description	Protein FDR Confidence: Combined	Protein Group IDs	Exp. q-value: Combined	Sum PEP Score	Coverage [%]	Peptides	PSMs	Protein Unique Peptides	Unique Peptides	AAs	MW [kDa]	calc. pI	Score Sequest HT: Sequest HT	Found in Sample: [S1] F1: Sample	Protein Groups	Modifications	Protein FDR Confidence: Combined	Protein Group IDs	Exp. q-value: Combined	Sum PEP Score	Coverage [%]	Peptides	PSMs	Protein Unique Peptides	Unique Peptides	AAs	MW [kDa]	calc. pI	Score Sequest HT: Sequest HT	Found in Sample: [S2] F2: Sample	Protein Groups	Modifications
NP_001091.1	ACTA1	58	actin, alpha skeletal muscle [Homo sapiens]																	High	406	0	36.297	21	7	11	0	2	377	42	5.39	17.29	High	1
NP_001349825.1	PUF60	22827	poly(U)-binding-splicing factor PUF60 isoform i [Homo sapiens]																	High	147	0	9.665	5	3	3	0	3	596	64	5.45	3.9	High	1
NP_002146.2	HSPA6	3310	heat shock 70 kDa protein 6 [Homo sapiens]																	High	166	0	9.428	5	3	4	1	1	643	71	6.14	4.11	High	1
NP_055121.1	RTCB	51493	RNA-splicing ligase RtcB homolog [Homo sapiens]																	High	214	0	9.264	7	3	4	3	3	505	55.2	7.23	3.71	High	1
NP_003642.3	YBX3	8531	Y-box-binding protein 3 isoform a [Homo sapiens]																	High	96	0	8.355	8	3	3	0	1	372	40.1	9.77	2.71	High	1
XP_006719137.1	LDHB	3945	L-lactate dehydrogenase B chain isoform X1 [Homo sapiens]																	High	520	0	6.5	8	3	3	0	2	353	39.4	8.9	5.39	High	1
NP_061330.2	BAIAP2L1	55971	brain-specific angiogenesis inhibitor 1-associated protein 2-like protein 1 [Homo sapiens]																	High	264	0	6.178	4	2	2	2	2	511	56.8	8.68	2.02	High	1
XP_006724323.1	EIF3L	51386	eukaryotic translation initiation factor 3 subunit L isoform X1 [Homo sapiens]																	High	560	0	6.175	4	3	3	0	3	580	67.5	6.55	0	High	1
XP_024307854.1	PCBP3	54039	poly(rC)-binding protein 3 isoform X1 [Homo sapiens]																	High	48	0	5.883	4	2	2	0	1	596	63.5	9.92	1.73	High	1
NP_001243468.2	NOP16	51491	nucleolar protein 16 isoform 1 [Homo sapiens]																	High	538	0	5.721	9	2	2	0	2	232	26.5	10.36	2.15	High	1
NP_056290.3	FAM98A	25940	protein FAM98A isoform 1 [Homo sapiens]																	High	590	0	5.648	2	1	2	0	1	518	55.2	8.95	1.82	High	1
NP_001407.1	EIF4A1	1973	eukaryotic initiation factor 4A-I isoform 1 [Homo sapiens]																	High	246	0	5.612	6	2	2	0	2	406	46.1	5.48	2.17	High	1
NP_005042.1	QARS1	5859	glutamine--tRNA ligase isoform a [Homo sapiens]																	High	269	0	5.256	5	3	3	0	3	775	87.7	7.15	0	High	1
NP_004981.2	MARS1	4141	methionine--tRNA ligase, cytoplasmic [Homo sapiens]																	High	87	0	4.923	2	2	2	1	2	900	101.1	6.16	2.01	High	1
XP_016882391.1	GATAD2A	54815	transcriptional repressor p66-alpha isoform X2 [Homo sapiens]																	High	511	0	4.88	4	2	2	0	2	704	75.9	9.92	0	High	1
XP_005249072.1	GNL1	2794	guanine nucleotide-binding protein-like 1 isoform X1 [Homo sapiens]																	High	504	0	4.548	3	2	2	2	2	607	68.6	5.8	1.7	High	1
XP_005270360.1	CDK1	983	cyclin-dependent kinase 1 isoform X1 [Homo sapiens]																	High	153	0	4.434	6	2	2	0	2	297	34.1	8.4	2.37	High	1
NP_112740.1	HNRNPDL	9987	heterogeneous nuclear ribonucleoprotein D-like isoform a [Homo sapiens]																	High	443	0	4.375	4	2	3	0	1	420	46.4	9.57	0	High	1
NP_001335456.1	KNOP1	400506	lysine-rich nucleolar protein 1 isoform a [Homo sapiens]																	High	304	0	4.347	2	1	1	0	1	518	57.7	9.92	2.45	High	1
NP_004271.1	EEF1E1	9521	eukaryotic translation elongation factor 1 epsilon-1 isoform 1 [Homo sapiens]																	High	198	0	4.253	6	1	1	0	1	174	19.8	8.54	2.58	High	1
NP_001900.1	CTSD	1509	cathepsin D preproprotein [Homo sapiens]																	High	575	0	3.965	5	2	2	2	2	412	44.5	6.54	0	High	1
NP_004955.2	HDAC1	3065	histone deacetylase 1 [Homo sapiens]																	High	222	0	3.773	4	2	2	0	1	482	55.1	5.48	0	High	1
XP_011522859.1	GPATCH8	23131	G patch domain-containing protein 8 isoform X1 [Homo sapiens]																	High	2	0	3.668	1	1	1	0	1	1531	167.3	8.54	1.99	High	1
NP_001284519.1	POLR1G	10849	DNA-directed RNA polymerase I subunit RPA34 isoform 1 [Homo sapiens]																	High	608	0	3.612	2	1	1	0	1	512	55.1	8.37	2.18	High	1
NP_478070.1	FAM207A	85395	protein FAM207A isoform 1 [Homo sapiens]																	High	587	0	3.484	11	2	2	0	2	230	25.4	11.08	0	High	1
NP_002256.2	KPNB1	3837	importin subunit beta-1 isoform 1 [Homo sapiens]																	High	67	0	3.372	1	1	1	1	1	876	97.1	4.78	1.93	High	1
NP_006378.3	CHERP	10523	calcium homeostasis endoplasmic reticulum protein [Homo sapiens]																	High	140	0	3.295	1	1	2	1	1	916	103.6	9.04	0	High	1
NP_778238.1	KRT73	319101	keratin, type II cytoskeletal 73 [Homo sapiens]																	High	91	0	3.263	4	2	2	0	1	540	58.9	7.23	0	High	1
NP_001138303.1	PHB2	11331	prohibitin-2 isoform 1 [Homo sapiens]																	High	217	0	3.196	3	1	1	0	1	299	33.3	9.83	1.81	High	1
NP_001184222.1	DPYSL2	1808	dihydropyrimidinase-related protein 2 isoform 1 [Homo sapiens]																	High	474	0	3.155	3	2	3	0	2	677	73.5	6.35	1.99	High	1
NP_001654.1	ARF6	382	ADP-ribosylation factor 6 [Homo sapiens]																	High	215	0	3.126	6	1	1	1	1	175	20.1	8.95	1.98	High	1
NP_006752.1	YWHAE	7531	14-3-3 protein epsilon [Homo sapiens]																	High	574	0	3.087	8	2	2	0	1	255	29.2	4.74	2.1	High	1
NP_937818.1	NME1	4830	nucleoside diphosphate kinase A isoform a [Homo sapiens]																	High	604	0	3.016	7	1	1	0	1	177	19.6	5.58	0	High	1
NP_002956.1	S100A9	6280	protein S100-A9 [Homo sapiens]																	High	278	0	3.004	11	1	1	1	1	114	13.2	6.13	1.61	High	1
NP_001340828.1	KATNAL2	83473	katanin p60 ATPase-containing subunit A-like 2 isoform 1 [Homo sapiens]																	High	64	0	2.96	2	1	1	0	1	564	64.3	8.22	2.04	High	1
NP_001171712.1	VDAC2	7417	voltage-dependent anion-selective channel protein 2 isoform 1 [Homo sapiens]																	High	452	0	2.889	4	1	1	0	1	309	33.4	7.59	0	High	1
XP_005265278.1	SFMBT1	51460	scm-like with four MBT domains protein 1 isoform X1 [Homo sapiens]																	High	94	0	2.662	1	1	1	1	1	866	98.1	6.21	0	High	1
NP_542172.2	B3GALT6	126792	beta-1,3-galactosyltransferase 6 [Homo sapiens]																	High	352	0	2.638	3	1	1	1	1	329	37.1	9.66	1.72	High	1
NP_001353299.1	MCM3	4172	DNA replication licensing factor MCM3 isoform 4 [Homo sapiens]																	High	108	0	2.633	1	1	1	0	1	825	92.9	5.83	1.95	High	1
NP_060828.2	ABCF3	55324	ATP-binding cassette sub-family F member 3 isoform 1 [Homo sapiens]																	High	303	0	2.588	1	1	1	0	1	709	79.7	6.34	0	High	1
NP_001092047.1	RPL31	6160	60S ribosomal protein L31 isoform 2 [Homo sapiens]																	High	415	0	2.529	7	1	1	0	1	128	14.6	10.8	2.49	High	1
XP_016869180.1	ADGRB1	575	adhesion G protein-coupled receptor B1 isoform X1 [Homo sapiens]																	High	143	0	2.488	1	1	1	0	1	1663	181.3	7.85	0	High	1
XP_011536806.1	PPP1CC	5501	serine/threonine-protein phosphatase PP1-gamma catalytic subunit isoform X1 [Homo sapiens]																	High	386	0	2.47	2	1	1	0	1	362	41.4	6.07	1.8	High	1
NP_004291.1	ACP1	52	low molecular weight phosphotyrosine protein phosphatase isoform c [Homo sapiens]																	High	453	0	2.392	6	1	1	0	1	158	18	6.74	2.14	High	1
XP_016878357.1	CTCF	10664	transcriptional repressor CTCF isoform X1 [Homo sapiens]																	High	307	0	2.388	1	1	1	0	1	727	82.7	6.96	2.57	High	1
NP_003267.1	TMPO	7112	thymopoietin isoform alpha [Homo sapiens]																	High	479	0.003	2.374	2	1	1	0	1	694	75.4	7.66	0	High	1
NP_031379.2	GNA12	2768	guanine nucleotide-binding protein subunit alpha-12 isoform 1 [Homo sapiens]																	High	200	0.003	2.362	3	1	1	0	1	381	44.3	9.83	0	High	1
NP_006550.1	KHDRBS1	10657	KH domain-containing, RNA-binding, signal transduction-associated protein 1 isoform 1 [Homo sapiens]																	High	363	0.003	2.358	2	1	1	1	1	443	48.2	8.66	1.69	High	1
XP_024302117.1	EPB41L2	2037	band 4.1-like protein 2 isoform X7 [Homo sapiens]																	High	40	0.003	2.309	1	1	1	0	1	1079	120.3	5.36	0	High	1
XP_005266835.2	SERPINB12	89777	serpin B12 isoform X1 [Homo sapiens]																	High	605	0.003	2.26	2	1	1	0	1	437	49.8	5.47	1.77	High	1
NP_005745.1	G3BP1	10146	ras GTPase-activating protein-binding protein 1 [Homo sapiens]																	High	104	0.003	2.215	2	1	1	1	1	466	52.1	5.52	0	High	1
XP_016870293.1	SPOUT1	51490	putative methyltransferase C9orf114 isoform X1 [Homo sapiens]																	High	171	0.003	2.208	3	1	1	0	1	458	50.6	8.35	0	High	1
XP_006716684.1	TAF2	6873	transcription initiation factor TFIID subunit 2 isoform X1 [Homo sapiens]																	High	12	0.003	2.202	1	1	1	0	1	1251	142.6	8.16	0	High	1
NP_000175.1	HBG2	3048	hemoglobin subunit gamma-2 [Homo sapiens]																	High	313	0.003	2.16	7	1	1	0	1	147	16.1	7.2	0	High	1
NP_065939.2	KIAA1522	57648	uncharacterized protein KIAA1522 isoform 1 [Homo sapiens]																	High	611	0.003	2.139	1	1	1	0	1	1094	113	10.02	1.77	High	1
NP_060918.2	CAND1	55832	cullin-associated NEDD8-dissociated protein 1 isoform 1 [Homo sapiens]																	High	22	0.003	2.11	1	1	1	0	1	1230	136.3	5.78	0	High	1
NP_056016.1	BOP1	23246	ribosome biogenesis protein BOP1 [Homo sapiens]																	High	113	0.003	2.105	1	1	1	1	1	746	83.6	6.19	0	High	1
NP_000894.1	NQO1	1728	NAD(P)H dehydrogenase [quinone] 1 isoform a [Homo sapiens]																	High	376	0.003	2.052	3	1	1	0	1	274	30.8	8.88	1.81	High	1
NP_110517.2	CTNNBL1	56259	beta-catenin-like protein 1 isoform 1 [Homo sapiens]																	High	25	0.002	2.001	1	1	1	0	1	563	65.1	5.05	0	High	1
NP_001019850.1	C1orf68	100129271	skin-specific protein 32 [Homo sapiens]																	High	494	0.005	1.982	3	1	1	1	1	250	26.2	7.97	1.9	High	1
XP_011542745.1	FGFR1	2260	fibroblast growth factor receptor 1 isoform X1 [Homo sapiens]																	High	374	0.005	1.959	1	1	1	0	1	865	96.8	7.27	2.19	High	1
NP_005309.1	H1-0	3005	histone H1.0 [Homo sapiens]																	High	19	0.005	1.952	5	1	1	1	1	194	20.9	10.84	2.28	High	1
NP_001252.1	CDK9	1025	cyclin-dependent kinase 9 [Homo sapiens]																	High	571	0.005	1.945	2	1	1	1	1	372	42.8	8.79	0	High	1
XP_011530601.1	RAB33B	83452	ras-related protein Rab-33B isoform X1 [Homo sapiens]																	High	144	0.005	1.928	4	1	1	0	1	277	30.7	6.98	0	High	1
XP_006721388.1	TAF1C	9013	TATA box-binding protein-associated factor RNA polymerase I subunit C isoform X1 [Homo sapiens]																	High	69	0.005	1.886	1	1	1	0	1	870	95.3	8.59	0	High	1
NP_001264.2	CHD4	1108	chromodomain-helicase-DNA-binding protein 4 isoform 1 [Homo sapiens]																	High	523	0.005	1.87	0	1	1	0	1	1912	217.9	5.86	0	High	1
NP_996790.3	PRKAA1	5562	5'-AMP-activated protein kinase catalytic subunit alpha-1 isoform 2 [Homo sapiens]																	High	120	0.005	1.86	2	1	1	0	1	574	65.5	8.22	0	High	1
NP_005808.3	PLIN3	10226	perilipin-3 isoform 1 [Homo sapiens]																	High	253	0.005	1.825	4	1	1	0	1	434	47	5.44	0	High	1
NP_066953.1	PPIA	5478	peptidyl-prolyl cis-trans isomerase A isoform 1 [Homo sapiens]																	High	380	0.005	1.811	5	1	1	0	1	165	18	7.81	0	High	1
NP_057019.3	EEF1AKNMT	51603	eEF1A lysine and N-terminal methyltransferase isoform 1 [Homo sapiens]																	High	445	0.005	1.804	1	1	1	0	1	699	78.7	6.73	0	High	1
NP_036246.1	CASP14	23581	caspase-14 precursor [Homo sapiens]																	High	8	0.005	1.796	5	1	1	0	1	242	27.7	5.58	0	High	1
NP_001357903.1	LARP7	51574	la-related protein 7 isoform 3 [Homo sapiens]																	High	73	0.005	1.795	2	1	1	0	1	595	68.4	9.51	0	High	1
XP_016884205.1	BRD1	23774	bromodomain-containing protein 1 isoform X2 [Homo sapiens]																	High	154	0.005	1.78	1	1	1	0	1	1189	133.2	8.59	0	High	1
NP_077021.1	TAF1D	79101	TATA box-binding protein-associated factor RNA polymerase I subunit D [Homo sapiens]																	High	508	0.005	1.763	4	1	1	1	1	278	32	8.73	1.6	High	1
NP_004085.1	EIF2S1	1965	eukaryotic translation initiation factor 2 subunit 1 [Homo sapiens]																	High	353	0.006	1.746	3	1	1	1	1	315	36.1	5.08	1.75	High	1
XP_016880028.1	ABR	29	active breakpoint cluster region-related protein isoform X1 [Homo sapiens]																	High	119	0.006	1.731	1	1	1	0	1	1137	128.4	6.32	0	High	1
NP_004587.1	SNRPA	6626	U1 small nuclear ribonucleoprotein A [Homo sapiens]																	High	78	0.007	1.712	3	1	1	0	1	282	31.3	9.83	0	High	1
XP_005246629.1	MYO1B	4430	unconventional myosin-Ib isoform X1 [Homo sapiens]																	High	475	0.007	1.698	1	1	1	0	1	1136	131.9	9.38	0	High	1
NP_005989.3	CCT3	7203	T-complex protein 1 subunit gamma isoform a [Homo sapiens]																	High	531	0.007	1.693	2	1	1	0	1	545	60.5	6.49	0	High	1
NP_852615.1	MRPL21	219927	39S ribosomal protein L21, mitochondrial isoform d [Homo sapiens]																	High	10	0.007	1.683	5	1	1	0	1	205	22.8	9.89	0	High	1
NP_954659.1	MATR3	9782	matrin-3 isoform a [Homo sapiens]	High	360	0	109.674	25	18	39	11	18	847	94.6	6.25	72.38	High	1	Phospho [T819(100)]	High	337	0	124.324	25	19	41	12	19	847	94.6	6.25	70.41	High	1
NP_006112.3	KRT1	3848	keratin, type II cytoskeletal 1 [Homo sapiens]	High	181	0	92.73	27	20	115	16	16	644	66	8.12	111.04	High	1		High	175	0	99.627	25	19	97	15	15	644	66	8.12	112.17	High	1
NP_001099008.1	MYBBP1A	10514	myb-binding protein 1A isoform 1 [Homo sapiens]	High	642	0	87.391	17	22	34	0	22	1332	149.3	9.28	61.62	High	1		High	580	0	86.105	15	20	33	0	20	1332	149.3	9.28	53.75	High	1	Phospho [T762(100)]
NP_000997.1	RPS3A	6189	40S ribosomal protein S3a isoform 1 [Homo sapiens]	High	473	0	83.776	42	11	83	9	11	264	29.9	9.73	95.68	High	1		High	433	0	88.987	40	10	111	8	10	264	29.9	9.73	101.05	High	1
NP_000414.2	KRT2	3849	keratin, type II cytoskeletal 2 epidermal [Homo sapiens]	High	101	0	77.341	30	17	97	12	13	639	65.4	8	84.08	High	1		High	101	0	75.948	23	14	76	9	10	639	65.4	8	83.05	High	1
NP_821133.1	TUBB	203068	tubulin beta chain isoform b [Homo sapiens]	High	572	0	76.459	26	11	148	0	1	444	49.6	4.89	143.12	High	1		High	514	0	70.899	23	10	119	0	1	444	49.6	4.89	124.37	High	1
NP_001060.1	TUBB2A	7280	tubulin beta-2A chain isoform 1 [Homo sapiens]	High	85	0	66.194	21	9	120	0	1	445	49.9	4.89	102.65	High	1		High	82	0	55.923	18	8	95	0	1	445	49.9	4.89	90.44	High	1
NP_001366295.1	KRT10	3858	keratin, type I cytoskeletal 10 isoform 2 [Homo sapiens]	High	36	0	61.045	18	14	37	0	12	624	63.3	5.26	54.4	High	1		High	33	0	76.455	22	17	36	0	14	624	63.3	5.26	61.29	High	1
NP_006077.2	TUBB3	10381	tubulin beta-3 chain isoform 1 [Homo sapiens]	High	103	0	60.368	19	8	127	0	1	450	50.4	4.93	113.58	High	1		High	103	0	54.99	15	7	102	0	1	450	50.4	4.93	99	High	1
NP_057417.3	SRRM2	23524	serine/arginine repetitive matrix protein 2 [Homo sapiens]	High	283	0	59.347	6	12	18	0	12	2752	299.4	12.06	26.58	High	1	Phospho [S2581(100)]	High	266	0	40.44	5	9	11	0	9	2752	299.4	12.06	14.93	High	1
NP_006079.1	TUBB4B	10383	tubulin beta-4B chain [Homo sapiens]	High	581	0	57.695	22	10	141	1	2	445	49.8	4.89	130.82	High	1		High	524	0	54.701	23	10	116	1	1	445	49.8	4.89	113.76	High	1
NP_000959.2	RPL4	6124	60S ribosomal protein L4 [Homo sapiens]	High	182	0	57.224	22	10	37	10	10	427	47.7	11.06	47.85	High	1		High	176	0	49.686	22	10	28	10	10	427	47.7	11.06	40.44	High	1
NP_005751.2	CEBPZ	10153	CCAAT/enhancer-binding protein zeta [Homo sapiens]	High	79	0	56.498	14	13	22	13	13	1054	120.9	5.94	35.78	High	1		High	77	0	56.163	14	15	26	15	15	1054	120.9	5.94	33.59	High	1
NP_000975.2	RPL23A	6147	60S ribosomal protein L23a [Homo sapiens]	High	538	0	55.604	35	9	144	9	9	156	17.7	10.45	114.09	High	1		High	491	0	64.404	35	9	149	9	9	156	17.7	10.45	108.35	High	1
NP_001248755.1	AP3D1	8943	AP-3 complex subunit delta-1 isoform 3 [Homo sapiens]	High	599	0	55.501	15	16	26	0	16	1215	136.6	7.64	33.19	High	1		High	543	0	47.787	11	12	19	0	12	1215	136.6	7.64	26.04	High	1
NP_006319.1	RBM14	10432	RNA-binding protein 14 isoform 1 [Homo sapiens]	High	140	0	54.808	20	14	24	11	14	669	69.4	9.67	40.88	High	1	Phospho [T206(100)]	High	132	0	4.768	4	2	2	2	2	669	69.4	9.67	1.71	High	1
NP_078938.3	NAT10	55226	RNA cytidine acetyltransferase isoform a [Homo sapiens]	High	73	0	53.784	17	17	24	3	17	1025	115.7	8.27	37.85	High	1		High	71	0	52.35	16	16	24	3	16	1025	115.7	8.27	27.96	High	1
NP_000958.1	RPL3	6122	60S ribosomal protein L3 isoform a [Homo sapiens]	High	12	0	52.865	23	9	22	1	9	403	46.1	10.18	31.17	High	1		High	11	0	47.109	18	8	24	1	8	403	46.1	10.18	31.37	High	1
NP_004719.2	DDX21	9188	nucleolar RNA helicase 2 isoform 1 [Homo sapiens]	High	50	0	52.781	17	13	22	0	12	783	87.3	9.28	36.87	High	1		High	45	0	44.428	16	12	23	0	11	783	87.3	9.28	26.9	High	1
NP_000998.1	RPS4X	6191	40S ribosomal protein S4, X isoform [Homo sapiens]	High	432	0	52.677	25	9	51	2	9	263	29.6	10.15	70.99	High	1		High	398	0	52.915	20	7	63	2	7	263	29.6	10.15	69.44	High	1
NP_001007074.1	RPL32	6161	60S ribosomal protein L32 [Homo sapiens]	High	401	0	52.367	41	7	23	7	7	135	15.9	11.33	35.68	High	1		High	373	0	39.385	39	5	14	5	5	135	15.9	11.33	28.17	High	1
NP_000963.1	RPL7A	6130	60S ribosomal protein L7a [Homo sapiens]	High	373	0	50.46	41	14	27	14	14	266	30	10.61	57.7	High	1		High	347	0	46.317	36	12	23	12	12	266	30	10.61	48.4	High	1
NP_001020092.1	RPL9	6133	60S ribosomal protein L9 [Homo sapiens]	High	291	0	50.347	19	4	12	4	4	192	21.9	9.95	33.54	High	1		High	276	0	59.608	19	4	12	4	4	192	21.9	9.95	33.49	High	1
NP_006383.2	NOP56	10528	nucleolar protein 56 [Homo sapiens]	High	511	0	50.313	20	12	22	12	12	594	66	9.19	46.69	High	1		High	464	0	52.873	19	11	20	11	11	594	66	9.19	43.43	High	1
NP_056988.3	EIF5B	9669	eukaryotic translation initiation factor 5B [Homo sapiens]	High	348	0	48.391	11	12	24	12	12	1220	138.7	5.49	31.21	High	1		High	327	0	48.728	10	11	22	11	11	1220	138.7	5.49	35.9	High	1
NP_002559.2	PABPC1	26986	polyadenylate-binding protein 1 [Homo sapiens]	High	591	0	46.493	17	12	25	3	10	636	70.6	9.5	30.49	High	1		High	535	0	36.987	16	11	15	3	9	636	70.6	9.5	19.08	High	1
NP_000217.2	KRT9	3857	keratin, type I cytoskeletal 9 [Homo sapiens]	High	628	0	46.222	20	13	33	12	12	623	62	5.24	48.22	High	1		High	566	0	44.883	20	12	19	11	11	623	62	5.24	32.73	High	1
NP_009035.3	RPL10A	4736	60S ribosomal protein L10a [Homo sapiens]	High	105	0	44.613	40	8	16	3	8	217	24.8	9.94	24.24	High	1		High	107	0	42.801	28	6	16	2	6	217	24.8	9.94	22.17	High	1
NP_001349.2	DHX15	1665	pre-mRNA-splicing factor ATP-dependent RNA helicase DHX15 [Homo sapiens]	High	522	0	43.804	19	14	19	14	14	795	90.9	7.46	22.05	High	1		High	476	0	41.72	20	15	17	14	14	795	90.9	7.46	19.37	High	1
NP_003655.3	AP3B1	8546	AP-3 complex subunit beta-1 isoform 1 [Homo sapiens]	High	371	0	43.714	13	13	19	0	13	1094	121.2	6.04	25.98	High	1		High	345	0	36.156	11	11	14	0	11	1094	121.2	6.04	17.86	High	1
NP_005311.1	H1-3	3007	histone H1.3 [Homo sapiens]	High	414	0	42.879	15	6	250	0	6	221	22.3	11.02	297.65	High	1	Phospho [S37(100)]	High	384	0	48.399	17	7	336	0	7	221	22.3	11.02	511.57	High	1	Phospho [S37(100)]
NP_001058.2	TOP2A	7153	DNA topoisomerase 2-alpha [Homo sapiens]	High	26	0	42.837	8	12	18	0	8	1531	174.3	8.72	28.33	High	1		High	24	0	32.247	6	10	13	0	10	1531	174.3	8.72	18.87	High	1
NP_000970.1	RPL18	6141	60S ribosomal protein L18 isoform 1 [Homo sapiens]	High	296	0	42.427	38	6	32	0	6	188	21.6	11.72	47.32	High	1	Phospho [T158(95.9)]	High	279	0	48.386	39	7	25	0	7	188	21.6	11.72	47.71	High	1	Phospho [T158(98.2)]
NP_001302459.1	RPL26	6154	60S ribosomal protein L26 [Homo sapiens]	High	474	0	41.817	41	10	145	2	2	145	17.2	10.55	125.09	High	1		High	434	0	44.02	41	10	161	2	2	145	17.2	10.55	153.45	High	1
NP_001186284.1	RPL17-C18orf32	100526842	RPL17-C18orf32 protein isoform 1 [Homo sapiens]	High	490	0	41.663	19	5	32	0	5	228	26.4	10.1	38.37	High	1		High	449	0	48.556	19	5	32	0	5	228	26.4	10.1	38.69	High	1
NP_057018.1	NOP58	51602	nucleolar protein 58 [Homo sapiens]	High	93	0	41.396	16	8	17	8	8	529	59.5	8.92	27.43	High	1		High	92	0	38.949	16	7	14	7	7	529	59.5	8.92	24.27	High	1
NP_000972.1	RPL19	6143	60S ribosomal protein L19 isoform 1 [Homo sapiens]	High	257	0	40.835	23	6	70	0	6	196	23.5	11.47	44.26	High	1		High	240	0	33.781	14	4	74	0	4	196	23.5	11.47	58.05	High	1
NP_005313.1	H1-5	3009	histone H1.5 [Homo sapiens]	High	192	0	40.751	15	6	64	6	6	226	22.6	10.92	57.18	High	1		High	183	0	43.292	15	6	92	6	6	226	22.6	10.92	95.21	High	1
NP_061955.1	DDX56	54606	probable ATP-dependent RNA helicase DDX56 isoform 1 [Homo sapiens]	High	97	0	40.557	20	11	13	0	11	547	61.6	9.26	26.8	High	1		High	98	0	49.353	20	11	15	0	11	547	61.6	9.26	32.1	High	1
NP_001003.1	RPS8	6202	40S ribosomal protein S8 [Homo sapiens]	High	168	0	40.412	38	9	25	9	9	208	24.2	10.32	38.58	High	1		High	161	0	38.097	31	7	19	7	7	208	24.2	10.32	38.13	High	1
NP_001304909.1	RPL26L1	51121	60S ribosomal protein L26-like 1 [Homo sapiens]	High	620	0	40.096	46	10	120	2	2	145	17.2	10.55	104.02	High	1		High	561	0	36.581	40	9	127	1	1	145	17.2	10.55	121.1	High	1
NP_001092.1	ACTB	60	actin, cytoplasmic 1 [Homo sapiens]	High	310	0	39.593	25	8	19	0	8	375	41.7	5.48	27.42	High	1		High	291	0	43.334	25	8	13	0	3	375	41.7	5.48	23.86	High	1
NP_055871.1	RRP1B	23076	ribosomal RNA processing protein 1 homolog B [Homo sapiens]	High	460	0	39.272	16	10	12	10	10	758	84.4	9.76	12.86	High	1		High	423	0	30.89	13	7	9	7	7	758	84.4	9.76	11.57	High	1
NP_001290553.1	RPL10	6134	60S ribosomal protein L10 isoform a [Homo sapiens]	High	595	0	38.956	28	8	33	0	8	214	24.6	10.08	42.55	High	1		High	540	0	38.439	27	7	37	0	7	214	24.6	10.08	38.28	High	1
NP_003592.3	SMARCA5	8467	SWI/SNF-related matrix-associated actin-dependent regulator of chromatin subfamily A member 5 [Homo sapiens]	High	54	0	38.915	13	14	16	7	14	1052	121.8	8.09	27.73	High	1		High	50	0	29.414	8	9	13	5	9	1052	121.8	8.09	19.21	High	1
NP_006588.1	HSPA8	3312	heat shock cognate 71 kDa protein isoform 1 [Homo sapiens]	High	290	0	38.799	14	8	14	0	7	646	70.9	5.52	23.69	High	1		High	273	0	32.104	13	7	13	0	5	646	70.9	5.52	12.12	High	1
NP_000415.2	KRT5	3852	keratin, type II cytoskeletal 5 [Homo sapiens]	High	655	0	37.967	17	10	12	6	6	590	62.3	7.74	26.35	High	1		High	589	0	30.649	13	8	10	5	5	590	62.3	7.74	18.2	High	1
NP_001012.1	RPS17	6218	40S ribosomal protein S17 [Homo sapiens]	High	605	0	37.54	24	5	20	5	5	135	15.5	9.85	32.76	High	1		High	548	0	44.41	24	5	22	5	5	135	15.5	9.85	39.71	High	1
NP_001004.2	RPS9	6203	40S ribosomal protein S9 isoform a [Homo sapiens]	High	482	0	36.914	42	13	86	2	13	194	22.6	10.65	71.74	High	1		High	441	0	40.777	38	12	62	2	12	194	22.6	10.65	72.4	High	1
NP_036364.2	CAVIN1	284119	caveolae-associated protein 1 [Homo sapiens]	High	622	0	36.76	11	6	20	4	6	390	43.5	5.6	34.74	High	1		High	562	0	40.354	11	6	19	4	6	390	43.5	5.6	29.55	High	1
NP_003277.1	TOP1	7150	DNA topoisomerase 1 [Homo sapiens]	High	670	0	36.664	15	12	21	8	12	765	90.7	9.31	24.98	High	1		High	609	0	31.954	12	9	13	6	9	765	90.7	9.31	20.77	High	1
NP_001016.1	RPS23	6228	40S ribosomal protein S23 [Homo sapiens]	High	356	0	36.6	30	6	13	6	6	143	15.8	10.49	30.21	High	1		High	334	0	31.937	30	5	11	5	5	143	15.8	10.49	23.03	High	1
NP_001427.2	FBL	2091	rRNA 2'-O-methyltransferase fibrillarin [Homo sapiens]	High	644	0	35.961	17	5	9	0	5	321	33.8	10.18	19.24	High	1		High	582	0	37.479	17	5	10	0	5	321	33.8	10.18	15.3	High	1
NP_001307526.1	DDX5	1655	probable ATP-dependent RNA helicase DDX5 isoform b [Homo sapiens]	High	378	0	35.077	18	11	18	0	8	614	69	8.85	21.38	High	1		High	351	0	27.537	13	8	13	0	7	614	69	8.85	15.22	High	1
NP_000979.1	RPL27	6155	60S ribosomal protein L27 [Homo sapiens]	High	372	0	34.872	43	5	82	5	5	136	15.8	10.56	61.03	High	1		High	346	0	34.12	43	5	58	5	5	136	15.8	10.56	59.44	High	1
NP_057371.2	HP1BP3	50809	heterochromatin protein 1-binding protein 3 isoform 1 [Homo sapiens]	High	551	0	34.84	22	12	17	0	12	553	61.2	9.67	22.1	High	1		High	496	0	15.647	11	6	7	0	6	553	61.2	9.67	12.17	High	1
NP_150254.1	RPL13	6137	60S ribosomal protein L13 isoform 1 [Homo sapiens]	High	18	0	34.664	30	7	76	2	7	211	24.2	11.65	68.16	High	1		High	17	0	38.014	26	5	86	2	5	211	24.2	11.65	78.39	High	1
NP_000973.2	RPL21	6144	60S ribosomal protein L21 [Homo sapiens]	High	407	0	34.623	22	4	20	4	4	160	18.6	10.49	41.27	High	1		High	381	0	40.431	22	4	19	4	4	160	18.6	10.49	42.29	High	1
NP_001393.1	EEF1A1	1915	elongation factor 1-alpha 1 [Homo sapiens]	High	302	0	32.863	15	7	20	1	7	462	50.1	9.01	43.27	High	1		High	284	0	29.976	13	6	19	1	6	462	50.1	9.01	37.09	High	1
NP_036473.2	GTPBP4	23560	nucleolar GTP-binding protein 1 [Homo sapiens]	High	59	0	32.58	14	9	15	6	9	634	73.9	9.5	22.21	High	1		High	56	0	25.626	13	8	12	6	8	634	73.9	9.5	17.23	High	1
NP_002943.2	RPS2	6187	40S ribosomal protein S2 [Homo sapiens]	High	470	0	32.388	21	6	15	6	6	293	31.3	10.24	27.1	High	1		High	431	0	35.359	21	6	16	6	6	293	31.3	10.24	26.57	High	1
NP_002464.1	MYH9	4627	myosin-9 [Homo sapiens]	High	428	0	31.048	6	12	14	10	12	1960	226.4	5.6	13.36	High	1		High	396	0	8.933	2	3	3	2	3	1960	226.4	5.6	3.67	High	1
NP_008855.1	SRSF1	6426	serine/arginine-rich splicing factor 1 isoform 1 [Homo sapiens]	High	483	0	29.868	29	7	20	1	7	248	27.7	10.36	41.02	High	1		High	442	0	29.043	29	8	20	1	8	248	27.7	10.36	36.74	High	1
NP_055953.3	RTF1	23168	RNA polymerase-associated protein RTF1 homolog [Homo sapiens]	High	455	0	29.777	14	9	11	9	9	710	80.3	8.15	16.11	High	1		High	418	0	22.569	8	5	7	5	5	710	80.3	8.15	10.81	High	1
NP_001247435.1	RPS3	6188	40S ribosomal protein S3 isoform 2 [Homo sapiens]	High	4	0	29.685	42	11	20	0	11	259	28.5	9.73	27.53	High	1		High	4	0	24.391	34	9	15	0	9	259	28.5	9.73	19.84	High	1
NP_000962.2	RPL7	6129	60S ribosomal protein L7 isoform 1 [Homo sapiens]	High	526	0	29.579	29	9	36	2	9	248	29.2	10.65	31.54	High	1		High	480	0	42.809	32	10	31	2	10	248	29.2	10.65	43.66	High	1
XP_011540793.1	CDK11B	984	cyclin-dependent kinase 11B isoform X1 [Homo sapiens]	High	131	0	29.442	13	10	12	0	10	804	93.5	5.54	12.34	High	1		High	123	0	25.092	8	7	9	0	7	804	93.5	5.54	12.61	High	1
NP_001290043.1	TUBA1C	84790	tubulin alpha-1C chain isoform a [Homo sapiens]	High	58	0	29.35	13	7	54	0	2	519	57.7	5.07	47.32	High	1		High	55	0	31.593	12	6	37	0	1	519	57.7	5.07	40.13	High	1
XP_024303687.1	RRP12	23223	RRP12-like protein isoform X1 [Homo sapiens]	High	34	0	29.055	8	11	15	0	11	1357	149.5	8.87	18.12	High	1		High	31	0	38.244	10	14	19	0	14	1357	149.5	8.87	18.76	High	1
XP_011535346.1	RBM25	58517	RNA-binding protein 25 isoform X1 [Homo sapiens]	High	335	0	28.96	11	8	11	2	8	843	100.1	6.32	19.99	High	1		High	315	0	24.207	10	7	10	1	7	843	100.1	6.32	16.61	High	1
NP_001410.2	ELAVL1	1994	ELAV-like protein 1 [Homo sapiens]	High	650	0	28.91	23	7	14	6	7	326	36.1	9.17	21.76	High	1
NP_001335116.2	-	-	probable ATP-dependent RNA helicase DDX27 isoform 1 [Homo sapiens]	High	56	0	28.605	13	10	18	0	10	796	89.9	9.19	16.64	High	1		High	52	0	26.214	11	8	15	0	8	796	89.9	9.19	19.3	High	1
NP_001348.2	DHX9	1660	ATP-dependent RNA helicase A [Homo sapiens]	High	593	0	28.433	9	11	14	11	11	1270	140.9	6.84	18.2	High	1		High	537	0	37.651	8	11	12	11	11	1270	140.9	6.84	16.36	High	1
NP_005991.1	TUBA4A	7277	tubulin alpha-4A chain isoform 1 [Homo sapiens]	High	663	0	28.3	15	7	25	0	2	448	49.9	5.06	27.53	High	1		High	600	0	31.68	13	6	17	0	1	448	49.9	5.06	24.19	High	1
NP_071896.8	NOC3L	64318	nucleolar complex protein 3 homolog [Homo sapiens]	High	232	0	28.216	11	10	13	5	10	800	92.5	9.17	17.01	High	1		High	220	0	26.164	10	9	12	4	9	800	92.5	9.17	21.13	High	1
NP_065147.1	DDX24	57062	ATP-dependent RNA helicase DDX24 [Homo sapiens]	High	121	0	27.884	11	9	10	9	9	859	96.3	9.06	13.3	High	1		High	116	0	14.863	8	6	7	6	6	859	96.3	9.06	7.31	High	1
NP_055181.3	GNL3	26354	guanine nucleotide-binding protein-like 3 isoform 1 [Homo sapiens]	High	32	0	27.324	16	8	14	0	8	549	62	9.16	21.08	High	1		High	29	0	32.452	17	9	13	0	9	549	62	9.16	19.7	High	1
NP_002130.2	RBMX	27316	RNA-binding motif protein, X chromosome isoform 1 [Homo sapiens]	High	160	0	27.166	18	6	14	1	6	391	42.3	10.05	24.44	High	1		High	155	0	7.943	7	3	4	1	3	391	42.3	10.05	6.22	High	1
NP_000960.2	RPL5	6125	60S ribosomal protein L5 [Homo sapiens]	High	429	0	26.907	23	6	8	6	6	297	34.3	9.72	10.21	High	1		High	397	0	19.635	23	6	7	6	6	297	34.3	9.72	10.21	High	1
NP_009123.1	SUPT16H	11198	FACT complex subunit SPT16 [Homo sapiens]	High	604	0	26.785	10	10	12	0	10	1047	119.8	5.66	17.71	High	1		High	547	0	28.175	9	9	11	0	9	1047	119.8	5.66	17.19	High	1
NP_000517.3	KRT14	3861	keratin, type I cytoskeletal 14 [Homo sapiens]	High	112	0	26.64	18	8	19	1	4	472	51.5	5.16	20.2	High	1		High	111	0	28.139	13	7	13	1	2	472	51.5	5.16	24.37	High	1
XP_005269704.1	PDCD11	22984	protein RRP5 homolog isoform X1 [Homo sapiens]	High	253	0	26.622	6	11	12	0	11	1872	208.7	8.87	11.36	High	1		High	237	0	15.103	3	5	6	0	5	1872	208.7	8.87	6.11	High	1
NP_000981.1	RPL27A	6157	60S ribosomal protein L27a [Homo sapiens]	High	657	0	26.431	28	5	130	5	5	148	16.6	11	155.47	High	1	Phospho [S68(100)]	High	592	0	27.919	28	5	115	5	5	148	16.6	11	147.95	High	1
XP_024304432.1	SSRP1	6749	FACT complex subunit SSRP1 isoform X1 [Homo sapiens]	High	342	0	26.365	10	9	14	0	9	938	105.3	6.92	22.3	High	1		High	321	0	29.477	8	7	12	0	7	938	105.3	6.92	13.93	High	1
NP_005959.2	HNRNPM	4670	heterogeneous nuclear ribonucleoprotein M isoform a [Homo sapiens]	High	540	0	26.054	10	6	11	0	6	730	77.5	8.7	12.4	High	1		High	493	0	8.078	3	2	2	0	2	730	77.5	8.7	4.57	High	1
NP_001006.1	RPS11	6205	40S ribosomal protein S11 [Homo sapiens]	High	263	0	25.903	31	5	14	5	5	158	18.4	10.3	22.07	High	1		High	245	0	28.669	30	6	13	6	6	158	18.4	10.3	23.2	High	1
NP_001011.1	RPS16	6217	40S ribosomal protein S16 isoform 1 [Homo sapiens]	High	646	0	25.841	44	7	21	0	7	146	16.4	10.21	30.33	High	1		High	584	0	21.499	34	5	11	0	5	146	16.4	10.21	21.91	High	1
NP_150644.1	RPL8	6132	60S ribosomal protein L8 [Homo sapiens]	High	165	0	25.653	14	3	6	3	3	257	28	11.03	16.39	High	1		High	159	0	27.148	17	4	7	4	4	257	28	11.03	18.21	High	1
NP_005545.1	KRT6A	3853	keratin, type II cytoskeletal 6A [Homo sapiens]	High	198	0	25.119	14	8	9	0	1	564	60	8	18.41	High	1		High	187	0	22.126	12	7	9	0	1	564	60	8	15.87	High	1
NP_002097.1	H2AZ1	3015	histone H2A.Z [Homo sapiens]	High	98	0	24.95	31	4	220	0	3	128	13.5	10.58	149.29	High	1		High	99	0	15.052	31	4	225	0	3	128	13.5	10.58	167.19	High	1
NP_001350420.1	ZC3HAV1	56829	zinc finger CCCH-type antiviral protein 1 isoform 3 [Homo sapiens]	High	229	0	24.435	10	8	8	0	8	1024	114	8.56	7.81	High	1		High	218	0	2.678	1	1	1	0	1	1024	114	8.56	1.96	High	1
XP_024302907.1	CPSF1	29894	cleavage and polyadenylation specificity factor subunit 1 isoform X1 [Homo sapiens]	High	144	0	24.315	7	10	10	0	10	1469	163.7	6.58	13.31	High	1		High	135	0	13.78	4	6	6	0	6	1469	163.7	6.58	4.08	High	1
NP_006764.3	DDX18	8886	ATP-dependent RNA helicase DDX18 [Homo sapiens]	High	94	0	24.155	8	5	9	5	5	670	75.4	9.5	19	High	1		High	93	0	26.346	8	5	8	5	5	670	75.4	9.5	17.99	High	1
NP_036555.1	RPL13A	23521	60S ribosomal protein L13a isoform 1 [Homo sapiens]	High	279	0	24.13	24	6	25	0	6	203	23.6	10.93	37.04	High	1		High	262	0	25.746	24	6	17	0	6	203	23.6	10.93	28.83	High	1
NP_001135757.1	RPS24	6229	40S ribosomal protein S24 isoform d [Homo sapiens]	High	316	0	23.782	4	2	9	0	2	289	32.4	10.15	20.88	High	1		High	297	0	28.79	4	2	11	0	2	289	32.4	10.15	19.24	High	1
NP_004550.2	YBX1	4904	Y-box-binding protein 1 [Homo sapiens]	High	344	0	23.752	10	3	5	1	3	324	35.9	9.88	13.55	High	1		High	323	0	15.782	10	3	4	1	1	324	35.9	9.88	7.83	High	1
NP_005546.2	KRT6B	3854	keratin, type II cytoskeletal 6B [Homo sapiens]	High	196	0	23.559	12	7	9	0	0	564	60	8	19.09	Not Found	1		High	186	0	20.215	10	6	9	0	0	564	60	8	15.68	Not Found	1
NP_001091974.1	DDX17	10521	probable ATP-dependent RNA helicase DDX17 isoform 3 [Homo sapiens]	High	174	0	22.856	10	7	12	0	4	731	80.4	8.37	9.27	High	1
NP_006833.2	SF3B2	10992	splicing factor 3B subunit 2 [Homo sapiens]	High	603	0	22.485	11	8	12	0	8	895	100.2	5.67	5.76	High	1		High	546	0	14.164	8	6	6	0	6	895	100.2	5.67	4.32	High	1
XP_005259654.1	PTBP1	5725	polypyrimidine tract-binding protein 1 isoform X1 [Homo sapiens]	High	325	0	22.481	9	5	17	0	4	559	59.8	9.31	29.39	High	1		High	306	0	25.489	9	5	22	0	4	559	59.8	9.31	28.94	High	1
XP_016875271.1	RPL6	6128	60S ribosomal protein L6 isoform X1 [Homo sapiens]	High	125	0	22.305	24	7	11	1	7	288	32.7	10.58	15.67	High	1		High	117	0	25.427	30	9	13	1	9	288	32.7	10.58	17.31	High	1
NP_005608.1	RPS14	6208	40S ribosomal protein S14 [Homo sapiens]	High	439	0	22.269	25	5	25	5	5	151	16.3	10.05	25.91	High	1		High	404	0	16.845	23	3	14	3	3	151	16.3	10.05	17.38	High	1
NP_003518.2	H2BC17	8348	histone H2B type 1-O [Homo sapiens]	High	583	0	22.148	24	4	154	0	2	126	13.9	10.32	224.17	High	1		High	526	0	21.641	24	4	150	0	2	126	13.9	10.32	249.18	High	1
NP_055693.4	PUM3	9933	pumilio homolog 3 [Homo sapiens]	High	515	0	22.133	7	5	7	5	5	648	73.5	9.64	12.83	High	1		High	467	0	27.431	6	3	5	3	3	648	73.5	9.64	11.16	High	1
NP_006017.1	H1-10	8971	histone H1.10 [Homo sapiens]	High	116	0	21.892	18	4	4	4	4	213	22.5	10.76	11.65	High	1		High	114	0	17.214	17	3	3	3	3	213	22.5	10.76	8.05	High	1
NP_001395.1	EEF1G	1937	elongation factor 1-gamma [Homo sapiens]	High	5	0	21.724	8	5	8	5	5	437	50.1	6.67	17.87	High	1		High	5	0	22.158	8	5	7	5	5	437	50.1	6.67	11.53	High	1
XP_024305228.1	BAZ1A	11177	bromodomain adjacent to zinc finger domain protein 1A isoform X1 [Homo sapiens]	High	180	0	21.652	7	10	13	0	10	1556	178.6	6.6	5.29	High	1		High	174	0	10.671	3	5	7	0	5	1556	178.6	6.6	2.12	High	1
NP_001104792.1	DDX54	79039	ATP-dependent RNA helicase DDX54 isoform 1 [Homo sapiens]	High	638	0	21.606	12	10	11	1	10	882	98.6	10.02	11.72	High	1		High	576	0	14.262	6	5	6	0	5	882	98.6	10.02	6.89	High	1
NP_000971.1	RPL18A	6142	60S ribosomal protein L18a [Homo sapiens]	High	269	0	21.552	26	5	17	5	5	176	20.7	10.71	29.59	High	1		High	252	0	21.425	26	5	14	5	5	176	20.7	10.71	28.39	High	1
NP_076983.1	NOC4L	79050	nucleolar complex protein 4 homolog [Homo sapiens]	High	185	0	21.499	12	6	8	0	6	516	58.4	7.49	11.6	High	1		High	179	0	19.582	14	7	10	0	7	516	58.4	7.49	8.42	High	1
NP_057306.2	DDX41	51428	probable ATP-dependent RNA helicase DDX41 isoform 1 [Homo sapiens]	High	88	0	21.438	15	9	12	0	9	622	69.8	6.84	7.75	High	1		High	85	0	27.872	15	9	12	0	9	622	69.8	6.84	10.65	High	1
NP_001030168.1	RPL14	9045	60S ribosomal protein L14 [Homo sapiens]	High	82	0	21.367	21	4	10	4	4	215	23.4	10.93	17.07	High	1		High	79	0	25.366	24	5	10	5	5	215	23.4	10.93	15.65	High	1
NP_001143.2	SLC25A5	292	ADP/ATP translocase 2 [Homo sapiens]	High	236	0	21.215	16	6	9	2	2	298	32.8	9.69	12.15	High	1		High	225	0	21.206	16	6	9	2	2	298	32.8	9.69	14.59	High	1
NP_003128.3	SRPK1	6732	SRSF protein kinase 1 [Homo sapiens]	High	627	0	21.178	10	6	8	3	3	655	74.3	6.16	12.08	High	1		High	565	0	16.74	9	5	7	3	3	655	74.3	6.16	6.39	High	1
NP_075068.2	NOL6	65083	nucleolar protein 6 isoform alpha [Homo sapiens]	High	74	0	21.137	6	5	7	0	5	1146	127.5	7.64	9.58	High	1		High	72	0	14.959	5	5	5	0	5	1146	127.5	7.64	5.71	High	1
NP_004517.2	MCM2	4171	DNA replication licensing factor MCM2 [Homo sapiens]	High	285	0	20.88	9	7	10	0	7	904	101.8	5.52	7.7	High	1		High	267	0	13.082	7	6	7	0	6	904	101.8	5.52	3.93	High	1
NP_003861.1	IQGAP1	8826	ras GTPase-activating-like protein IQGAP1 [Homo sapiens]	High	654	0	20.445	5	8	10	7	8	1657	189.1	6.48	12.84	High	1		High	588	0	19.28	4	8	9	7	8	1657	189.1	6.48	11.87	High	1
NP_003534.1	H4C8	8365	histone H4 [Homo sapiens]	High	382	0	20.373	43	4	6	4	4	103	11.4	11.36	10.58	High	1		High	356	0	18.811	43	4	5	4	4	103	11.4	11.36	7.7	High	1
NP_001245282.1	EFTUD2	9343	116 kDa U5 small nuclear ribonucleoprotein component isoform a [Homo sapiens]	High	641	0	20.341	9	7	8	0	7	972	109.4	5	10.26	High	1		High	579	0	20.777	7	6	6	0	6	972	109.4	5	7.8	High	1
NP_055118.1	PES1	23481	pescadillo homolog isoform 1 [Homo sapiens]	High	457	0	20.317	12	7	10	0	7	588	68	7.33	12.58	High	1		High	420	0	21.127	12	7	10	0	7	588	68	7.33	12.44	High	1
XP_005268559.1	TCOF1	6949	treacle protein isoform X1 [Homo sapiens]	High	207	0	20.12	7	8	9	0	8	1526	156.1	8.97	11.85	High	1		High	196	0	21.61	6	7	7	0	7	1526	156.1	8.97	10.29	High	1
NP_008878.3	SRP72	6731	signal recognition particle subunit SRP72 isoform 1 [Homo sapiens]	High	246	0	20.096	12	7	8	0	7	671	74.6	9.26	13.56	High	1		High	232	0	10.303	6	3	3	0	3	671	74.6	9.26	4.44	High	1
NP_909122.1	RBM39	9584	RNA-binding protein 39 isoform a [Homo sapiens]	High	442	0	19.88	10	5	8	0	5	530	59.3	10.1	14.3	High	1		High	409	0	22.428	8	4	6	0	4	530	59.3	10.1	11.52	High	1
XP_005258516.1	HNRNPUL1	11100	heterogeneous nuclear ribonucleoprotein U-like protein 1 isoform X1 [Homo sapiens]	High	25	0	19.868	7	5	6	0	5	866	96.8	6.92	5.48	High	1		High	23	0	20.144	7	5	7	0	5	866	96.8	6.92	9.37	High	1
XP_024302662.1	SRPK2	6733	SRSF protein kinase 2 isoform X3 [Homo sapiens]	High	643	0	19.772	11	7	8	0	4	767	86.3	5.57	10.71	High	1		High	581	0	13.123	5	4	5	0	2	767	86.3	5.57	8.25	High	1
NP_036558.3	SF3B3	23450	splicing factor 3B subunit 3 [Homo sapiens]	High	67	0	19.629	7	8	10	8	8	1217	135.5	5.26	5.52	High	1		High	62	0.003	2.378	1	1	1	1	1	1217	135.5	5.26	1.64	High	1
NP_000977.1	RPL24	6152	60S ribosomal protein L24 [Homo sapiens]	High	447	0	19.516	27	4	60	4	4	157	17.8	11.25	42.46	High	1		High	411	0	19.396	19	3	72	3	3	157	17.8	11.25	44.7	High	1
NP_055568.3	BMS1	9790	ribosome biogenesis protein BMS1 homolog [Homo sapiens]	High	530	0	19.417	6	8	9	0	8	1282	145.7	6.44	10.87	High	1		High	483	0	8.747	2	3	3	0	3	1282	145.7	6.44	4.48	High	1
NP_000993.1	RPLP0	6175	60S acidic ribosomal protein P0 [Homo sapiens]	High	30	0	19.303	17	5	8	5	5	317	34.3	5.97	15.55	High	1		High	27	0	23.852	20	5	7	5	5	317	34.3	5.97	14	High	1
XP_005249096.1	H2BC5	3017	histone H2B type 1-D isoform X1 [Homo sapiens]	High	337	0	19.297	20	4	171	0	2	150	16.3	10.32	223.29	High	1		High	317	0	20.578	20	4	162	0	2	150	16.3	10.32	245.7	High	1
NP_001129125.1	PABPC4	8761	polyadenylate-binding protein 4 isoform 1 [Homo sapiens]	High	221	0	19.215	8	5	7	0	3	660	72.3	9.35	9.16	High	1		High	209	0	7.086	5	3	4	0	1	660	72.3	9.35	3.92	High	1
XP_005250880.1	EEF1D	1936	elongation factor 1-delta isoform X1 [Homo sapiens]	High	323	0	18.883	11	5	6	0	5	647	71.4	6.42	7.75	High	1		High	305	0	14.99	7	3	4	0	3	647	71.4	6.42	7.25	High	1
NP_000967.1	RPL12	6136	60S ribosomal protein L12 [Homo sapiens]	High	33	0	18.844	24	3	7	3	3	165	17.8	9.42	15.54	High	1		High	30	0	19.258	24	3	6	3	3	165	17.8	9.42	13.35	High	1
NP_056474.2	RSL1D1	26156	ribosomal L1 domain-containing protein 1 [Homo sapiens]	High	278	0	18.722	10	5	9	5	5	490	54.9	10.13	15.66	High	1		High	261	0	13.235	10	5	8	5	5	490	54.9	10.13	6.73	High	1
NP_003674.1	RRP1	8568	ribosomal RNA processing protein 1 homolog A [Homo sapiens]	High	255	0	18.692	11	5	5	0	5	461	52.8	9.33	9.93	High	1		High	239	0	26.289	10	5	6	0	5	461	52.8	9.33	9.99	High	1
NP_001243211.1	KRT8	3856	keratin, type II cytoskeletal 8 isoform 1 [Homo sapiens]	High	248	0	18.531	13	7	8	0	5	511	56.6	5.43	9.2	High	1		High	234	0	19.378	11	6	7	0	4	511	56.6	5.43	6.34	High	1
XP_011535013.1	HNRNPC	3183	heterogeneous nuclear ribonucleoproteins C1/C2 isoform X1 [Homo sapiens]	High	354	0	18.484	14	7	8	0	7	306	33.7	5.08	14.41	High	1		High	332	0	5.837	3	2	2	0	2	306	33.7	5.08	4.13	High	1
NP_001372580.1	-	-	heterogeneous nuclear ribonucleoprotein L isoform c [Homo sapiens]	High	424	0	18.333	9	5	8	0	5	626	68	8.43	13.26	High	1		High	393	0	35.702	10	6	15	0	6	626	68	8.43	25.27	High	1
NP_060286.1	LYAR	55646	cell growth-regulating nucleolar protein [Homo sapiens]	High	449	0	18.175	9	3	4	3	3	379	43.6	9.57	10.87	High	1		High	412	0	32.973	15	4	5	4	4	379	43.6	9.57	12.15	High	1
NP_114032.2	HNRNPU	3192	heterogeneous nuclear ribonucleoprotein U isoform a [Homo sapiens]	High	311	0	17.985	9	7	9	0	7	825	90.5	6	10.03	High	1		High	292	0	8.803	5	4	4	0	4	825	90.5	6	1.98	High	1
NP_001349826.1	PUF60	22827	poly(U)-binding-splicing factor PUF60 isoform j [Homo sapiens]	High	648	0	17.936	13	6	6	0	6	579	62.3	5.53	8.75	High	1
NP_079170.2	NOL10	79954	nucleolar protein 10 isoform 1 [Homo sapiens]	High	102	0	17.851	7	5	6	0	5	688	80.3	8.46	9.98	High	1		High	102	0	19.062	7	5	6	0	5	688	80.3	8.46	10.14	High	1
NP_001278798.1	IGF2BP2	10644	insulin-like growth factor 2 mRNA-binding protein 2 isoform c [Homo sapiens]	High	307	0	17.839	12	8	10	0	8	605	66.7	8.46	7.42	High	1		High	289	0	15.714	12	7	9	0	7	605	66.7	8.46	8.71	High	1
XP_011513022.1	PAK1IP1	55003	p21-activated protein kinase-interacting protein 1 isoform X1 [Homo sapiens]	High	493	0	17.767	11	4	4	0	4	415	46.5	9.5	10.48	High	1		High	451	0	16.95	11	4	4	0	4	415	46.5	9.5	7.53	High	1
NP_001245238.1	NOP2	4839	probable 28S rRNA (cytosine(4447)-C(5))-methyltransferase isoform 3 [Homo sapiens]	High	561	0	17.659	11	8	9	0	8	845	92.8	9.19	5.82	High	1		High	506	0	6.104	3	3	4	0	3	845	92.8	9.19	3.58	High	1
NP_002941.1	RPN1	6184	dolichyl-diphosphooligosaccharide--protein glycosyltransferase subunit 1 precursor [Homo sapiens]	High	416	0	17.229	12	6	7	6	6	607	68.5	6.38	7.21	High	1		High	387	0	9.953	5	2	2	2	2	607	68.5	6.38	2.5	High	1
NP_001278907.1	NOP14	8602	nucleolar protein 14 isoform 1 [Homo sapiens]	High	487	0	17.178	7	6	6	1	6	857	97.6	7.58	10.08	High	1		High	447	0	29.54	10	8	9	1	8	857	97.6	7.58	15.6	High	1
NP_001305894.1	EIF2B4	8890	translation initiation factor eIF-2B subunit delta isoform 4 [Homo sapiens]	High	280	0	17.072	12	5	5	0	5	544	59.7	9.42	7.12	High	1		High	263	0	10.317	12	5	5	0	5	544	59.7	9.42	2.06	High	1
NP_001289978.1	MYL12A	10627	myosin regulatory light chain 12A isoform 2 [Homo sapiens]	High	426	0	17.052	29	5	11	0	5	177	20.4	4.75	16.62	High	1		High	394	0	15.436	23	4	8	0	4	177	20.4	4.75	12.34	High	1
NP_002267.2	KRT19	3880	keratin, type I cytoskeletal 19 [Homo sapiens]	High	141	0	16.826	15	6	13	2	2	400	44.1	5.14	9.37	High	1		High	133	0	22.427	18	8	10	3	3	400	44.1	5.14	15.37	High	1
NP_004389.2	DDX10	1662	probable ATP-dependent RNA helicase DDX10 [Homo sapiens]	High	415	0	16.793	8	7	7	7	7	875	100.8	8.63	5.84	High	1		High	385	0	20.792	9	8	10	8	8	875	100.8	8.63	9.78	High	1
NP_057103.2	LUC7L2	51631	putative RNA-binding protein Luc7-like 2 isoform 1 [Homo sapiens]	High	129	0	16.765	15	5	5	1	3	392	46.5	10.01	8.69	High	1		High	121	0	12.178	17	6	6	1	6	392	46.5	10.01	5.94	High	1
NP_005372.2	NCL	4691	nucleolin [Homo sapiens]	High	459	0	16.685	10	8	16	8	8	710	76.6	4.7	31.73	High	1		High	422	0	11.187	6	5	7	5	5	710	76.6	4.7	10.65	High	1
XP_005271395.1	SRSF11	9295	serine/arginine-rich splicing factor 11 isoform X1 [Homo sapiens]	High	43	0	16.578	7	3	6	0	3	491	54.3	10.45	7.58	High	1		High	38	0	6.011	4	2	3	0	2	491	54.3	10.45	2.2	High	1
NP_000980.1	RPL30	6156	60S ribosomal protein L30 [Homo sapiens]	High	393	0	16.431	37	3	5	3	3	115	12.8	9.63	5.73	High	1		High	366	0	9.427	27	2	3	2	2	115	12.8	9.63	4.92	High	1
NP_055317.1	PRPF19	27339	pre-mRNA-processing factor 19 [Homo sapiens]	High	242	0	16.416	8	3	4	3	3	504	55.1	6.61	4.83	High	1		High	229	0	4.034	2	1	1	1	1	504	55.1	6.61	2.39	High	1
NP_002939.2	RPL15	6138	60S ribosomal protein L15 isoform 1 [Homo sapiens]	High	518	0	16.36	26	5	7	2	5	204	24.1	11.62	7.15	High	1		High	470	0	12.831	33	6	8	3	6	204	24.1	11.62	4.26	High	1
NP_001276675.1	GAPDH	2597	glyceraldehyde-3-phosphate dehydrogenase isoform 1 [Homo sapiens]	High	346	0	16.24	17	4	5	0	4	335	36	8.46	2.15	High	1		High	325	0	25.275	17	4	6	0	4	335	36	8.46	8.67	High	1
XP_011517567.1	PTBP3	9991	polypyrimidine tract-binding protein 3 isoform X1 [Homo sapiens]	High	299	0	16.147	9	5	9	0	4	561	60.7	9.19	17.97	High	1		High	281	0	11.767	4	2	10	0	1	561	60.7	9.19	15.78	High	1
NP_112570.2	MRPS15	64960	28S ribosomal protein S15, mitochondrial [Homo sapiens]	High	53	0	16.061	19	6	7	6	6	257	29.8	10.48	10.96	High	1		High	49	0	16.001	19	6	7	6	6	257	29.8	10.48	9.51	High	1
NP_065842.1	TAOK1	57551	serine/threonine-protein kinase TAO1 isoform 1 [Homo sapiens]	High	110	0	15.938	6	6	8	2	4	1001	116	7.65	11.18	High	1		High	110	0	13.571	5	5	6	2	3	1001	116	7.65	10.72	High	1
NP_001019.1	RPS25	6230	40S ribosomal protein S25 [Homo sapiens]	High	443	0	15.828	24	4	194	4	4	125	13.7	10.11	198.84	High	1		High	410	0	18.909	24	4	181	4	4	125	13.7	10.11	204.57	High	1
NP_057439.2	DDX47	51202	probable ATP-dependent RNA helicase DDX47 isoform 1 [Homo sapiens]	High	136	0	15.75	13	5	8	1	5	455	50.6	9.1	16.59	High	1		High	129	0	23.192	15	6	9	1	6	455	50.6	9.1	18.45	High	1
NP_066299.2	MYL6	4637	myosin light polypeptide 6 isoform 1 [Homo sapiens]	High	472	0	15.658	27	4	6	0	4	151	16.9	4.65	12.84	High	1		High	432	0	11.663	20	3	4	0	3	151	16.9	4.65	8.23	High	1
NP_001627.2	SLC25A6	293	ADP/ATP translocase 3 [Homo sapiens]	High	72	0	14.999	16	5	7	0	1	298	32.8	9.74	7.86	High	1		High	70	0	16.069	16	5	7	0	1	298	32.8	9.74	12.29	High	1
NP_003742.2	EIF3B	8662	eukaryotic translation initiation factor 3 subunit B isoform 1 [Homo sapiens]	High	451	0	14.659	7	6	7	0	6	814	92.4	5	8.2	High	1		High	413	0	11.626	6	5	5	0	5	814	92.4	5	7.08	High	1
NP_000969.1	RPL23	9349	60S ribosomal protein L23 [Homo sapiens]	High	226	0	14.451	36	5	8	5	5	140	14.9	10.51	10.82	High	1		High	213	0	4.481	19	3	3	3	3	140	14.9	10.51	4.07	High	1
NP_004704.3	NEMF	9147	nuclear export mediator factor NEMF isoform 1 [Homo sapiens]	High	514	0	14.389	6	6	6	0	6	1076	122.9	6.35	5.5	High	1		High	466	0	13.971	5	5	5	0	5	1076	122.9	6.35	5.75	High	1
NP_060117.3	FTSJ3	117246	pre-rRNA 2'-O-ribose RNA methyltransferase FTSJ3 [Homo sapiens]	High	286	0	14.344	7	6	11	3	6	847	96.5	8.4	10.97	High	1		High	268	0	14.307	6	5	7	2	5	847	96.5	8.4	12.74	High	1
NP_001264153.1	TAGLN2	8407	transgelin-2 isoform a [Homo sapiens]	High	660	0	14.119	23	5	6	0	5	220	24.4	8.25	10.33	High	1		High	597	0	15.315	23	5	6	0	5	220	24.4	8.25	12.33	High	1
NP_001306125.1	S100A8	6279	protein S100-A8 isoform a [Homo sapiens]	High	57	0	14.024	32	4	6	0	4	117	13.5	7.49	6.84	High	1		High	54	0	11.432	25	3	4	0	3	117	13.5	7.49	4.38	High	1
NP_055045.2	SRP68	6730	signal recognition particle subunit SRP68 isoform 1 [Homo sapiens]	High	220	0	13.759	7	4	4	0	4	627	70.7	8.56	7.68	High	1		High	208	0	5.857	3	2	2	0	2	627	70.7	8.56	4.94	High	1
NP_003371.2	VIM	7431	vimentin [Homo sapiens]	High	76	0	13.409	13	5	5	4	5	466	53.6	5.12	6.3	High	1		High	74	0	11.884	9	4	4	2	4	466	53.6	5.12	6.38	High	1
NP_004648.1	CAVIN2	8436	caveolae-associated protein 2 [Homo sapiens]	High	29	0	13.259	7	2	3	2	2	425	47.1	5.21	5.28	High	1		High	26	0	11.814	3	1	2	1	1	425	47.1	5.21	5.03	High	1
NP_005683.2	ABCF2-H2BE1	114483834	ABCF2-H2B protein [Homo sapiens]	High	301	0	13.155	11	6	7	0	6	634	72.4	7.49	2.1	High	1		High	283	0	4.746	5	3	3	0	3	634	72.4	7.49	1.79	High	1
XP_016878025.2	TPM1	7168	tropomyosin alpha-1 chain isoform X3 [Homo sapiens]	High	562	0	13.084	15	5	7	0	5	311	35.9	4.84	5.71	High	1
NP_954657.1	KRT18	3875	keratin, type I cytoskeletal 18 [Homo sapiens]	High	261	0	12.987	9	4	5	3	3	430	48	5.45	8.94	High	1		High	243	0	13.407	9	4	5	3	3	430	48	5.45	9.36	High	1
XP_011513235.2	RIOK1	83732	serine/threonine-protein kinase RIO1 isoform X1 [Homo sapiens]	High	35	0	12.876	7	4	4	0	4	580	67.2	6.61	6.49	High	1		High	32	0	9.307	6	3	3	0	3	580	67.2	6.61	2.08	High	1
NP_001354.1	DKC1	1736	H/ACA ribonucleoprotein complex subunit DKC1 isoform 1 [Homo sapiens]	High	268	0	12.804	8	4	4	0	4	514	57.6	9.42	4.94	High	1		High	251	0	9.889	6	3	4	0	3	514	57.6	9.42	4.71	High	1
XP_011509749.1	PRPF40A	55660	pre-mRNA-processing factor 40 homolog A isoform X5 [Homo sapiens]	High	65	0	12.774	4	5	8	0	5	1015	114.3	8.44	8.74	High	1		High	61	0	9.573	3	3	5	0	3	1015	114.3	8.44	10.25	High	1
NP_001139699.1	RPS20	6224	40S ribosomal protein S20 isoform 1 [Homo sapiens]	High	83	0	12.445	16	2	3	0	2	142	16	9.32	8.34	High	1		High	80	0	7.619	8	1	2	0	1	142	16	9.32	4.08	High	1
NP_001363673.1	FIP1L1	81608	pre-mRNA 3'-end-processing factor FIP1 isoform 4 [Homo sapiens]	High	46	0	12.438	6	3	7	0	3	606	67.7	5.64	10.03	High	1		High	42	0	10.836	6	3	5	0	3	606	67.7	5.64	7.51	High	1
NP_849193.1	STT3B	201595	dolichyl-diphosphooligosaccharide--protein glycosyltransferase subunit STT3B [Homo sapiens]	High	149	0	12.43	6	5	9	0	5	826	93.6	8.91	7.69	High	1		High	139	0	4.664	3	3	5	0	3	826	93.6	8.91	0	High	1
XP_011508441.1	ARHGEF2	9181	rho guanine nucleotide exchange factor 2 isoform X1 [Homo sapiens]	High	549	0	12.374	4	4	4	0	4	1139	127.7	7.42	3.9	High	1		High	495	0	4.13	2	2	2	0	2	1139	127.7	7.42	0	High	1
NP_001373630.1	-	-	bcl-2-associated transcription factor 1 isoform 1 [Homo sapiens]	High	437	0	12.344	5	4	6	0	4	920	106.1	9.98	3.54	High	1		High	403	0	5.945	2	2	2	0	2	920	106.1	9.98	3.99	High	1
NP_076950.1	DDX50	79009	ATP-dependent RNA helicase DDX50 [Homo sapiens]	High	440	0	12.317	7	5	5	0	4	737	82.5	9.17	4.79	High	1		High	405	0	4.462	3	2	3	0	1	737	82.5	9.17	1.79	High	1
NP_006640.2	UTP14A	10813	U3 small nucleolar RNA-associated protein 14 homolog A isoform 1 [Homo sapiens]	High	223	0	12.313	6	4	5	0	4	771	87.9	7.87	8.45	High	1		High	211	0	17.327	9	7	9	0	7	771	87.9	7.87	8.19	High	1
NP_001171748.1	GNL3L	54552	guanine nucleotide-binding protein-like 3-like protein [Homo sapiens]	High	506	0	12.258	9	5	5	5	5	582	65.5	8.44	5.77	High	1		High	459	0	11	7	4	4	4	4	582	65.5	8.44	6.01	High	1
XP_016866762.1	DEK	7913	protein DEK isoform X1 [Homo sapiens]	High	578	0	12.23	12	4	7	0	4	380	43.2	8.56	7.6	High	1		High	519	0	18.166	16	6	10	0	6	380	43.2	8.56	12.77	High	1
XP_011509738.1	WDR33	55339	pre-mRNA 3' end processing protein WDR33 isoform X1 [Homo sapiens]	High	1	0	12.136	5	6	6	1	6	1336	145.8	9.17	3.57	High	1		High	1	0.003	2.141	1	1	2	0	1	1336	145.8	9.17	0	High	1
NP_060585.2	SDAD1	55153	protein SDA1 homolog isoform 1 [Homo sapiens]	High	598	0	12.031	7	5	22	0	5	687	79.8	9.25	4.44	High	1		High	542	0	19.352	10	7	27	0	7	687	79.8	9.25	9.73	High	1
NP_001352825.1	NACA	4666	nascent polypeptide-associated complex subunit alpha isoform d [Homo sapiens]	High	254	0	11.962	1	2	3	0	2	2078	205.3	9.58	4.74	High	1		High	238	0	5.253	1	1	2	0	1	2078	205.3	9.58	0	High	1
NP_001158886.1	LDHA	3939	L-lactate dehydrogenase A chain isoform 3 [Homo sapiens]	High	388	0	11.959	14	5	6	0	5	361	39.8	8.43	5.93	High	1		High	361	0	13.576	14	5	6	0	4	361	39.8	8.43	7.63	High	1
NP_056175.3	MTREX	23517	exosome RNA helicase MTR4 [Homo sapiens]	High	200	0	11.906	6	6	8	6	6	1042	117.7	6.52	7.82	High	1		High	190	0	7	4	4	4	4	4	1042	117.7	6.52	0	High	1
NP_001308400.1	THRAP3	9967	thyroid hormone receptor-associated protein 3 isoform 1 [Homo sapiens]	High	289	0	11.789	2	2	3	0	2	955	108.6	10.15	4.73	High	1		High	272	0	11.976	4	3	4	0	3	955	108.6	10.15	6.21	High	1
NP_001406.1	EIF2S3	1968	eukaryotic translation initiation factor 2 subunit 3 [Homo sapiens]	High	364	0	11.776	11	4	5	1	4	472	51.1	8.4	5.6	High	1		High	341	0	8.954	8	3	3	1	3	472	51.1	8.4	2.51	High	1
NP_001333416.1	TAOK3	51347	serine/threonine-protein kinase TAO3 isoform a [Homo sapiens]	High	345	0	11.768	6	6	8	0	4	907	106.3	7.23	8.67	High	1		High	324	0	8.761	3	3	5	0	1	907	106.3	7.23	8.42	High	1
NP_001243615.1	CSNK2A3	283106	casein kinase II subunit alpha 3 [Homo sapiens]	High	584	0	11.746	7	2	4	0	2	391	45.2	8.5	1.94	High	1		High	527	0	9.275	7	2	3	0	2	391	45.2	8.5	0	High	1
NP_001193725.1	PKM	5315	pyruvate kinase PKM isoform c [Homo sapiens]	High	615	0	11.671	8	5	5	0	5	605	65.9	7.87	4.14	High	1		High	555	0	9.376	6	4	4	0	4	605	65.9	7.87	4.03	High	1
NP_055412.2	DNTTIP2	30836	deoxynucleotidyltransferase terminal-interacting protein 2 [Homo sapiens]	High	247	0	11.666	6	4	4	4	4	756	84.4	6.16	8.22	High	1		High	233	0	10.416	6	4	4	4	4	756	84.4	6.16	5.93	High	1
NP_115714.1	LLPH	84298	protein LLP homolog [Homo sapiens]	High	170	0	11.631	11	1	2	1	1	129	15.2	10.37	2.72	High	1		High	162	0	5.017	11	1	1	1	1	129	15.2	10.37	2.21	High	1
NP_006089.1	RACK1	10399	receptor of activated protein C kinase 1 [Homo sapiens]	High	613	0	11.534	13	4	5	4	4	317	35.1	7.69	8.04	High	1		High	553	0	11.278	10	3	4	3	3	317	35.1	7.69	8.39	High	1
NP_001353228.1	KHSRP	8570	far upstream element-binding protein 2 isoform 2 [Homo sapiens]	High	362	0	11.51	6	3	3	0	3	747	76.6	7.33	4.94	High	1		High	339	0	3.476	2	1	1	0	1	747	76.6	7.33	1.95	High	1
NP_005137.1	SART1	9092	U4/U6.U5 tri-snRNP-associated protein 1 [Homo sapiens]	High	556	0	11.387	6	4	4	0	4	800	90.2	6.13	4.06	High	1		High	502	0	18.377	10	6	7	1	6	800	90.2	6.13	7.26	High	1
NP_001186384.1	BRD2	6046	bromodomain-containing protein 2 isoform 2 [Homo sapiens]	High	617	0	11.382	6	5	5	0	4	836	92	9.13	6.08	High	1		High	558	0	12.788	7	5	5	0	5	836	92	9.13	6.32	High	1
NP_001353524.1	SRRM1	10250	serine/arginine repetitive matrix protein 1 isoform 24 [Homo sapiens]	High	118	0	11.35	4	3	4	0	3	918	103.9	11.84	5.2	High	1		High	115	0	2.466	1	1	1	0	1	918	103.9	11.84	2.2	High	1
NP_001123996.1	AP1M1	8907	AP-1 complex subunit mu-1 isoform 1 [Homo sapiens]	High	512	0	11.298	10	4	4	0	4	435	49.8	7.61	5.7	High	1		High	465	0	12.818	10	4	4	0	4	435	49.8	7.61	3.77	High	1
NP_001291217.1	RPSA	3921	40S ribosomal protein SA isoform 2 [Homo sapiens]	High	656	0	11.246	11	3	3	0	3	300	33.3	4.87	7.16	High	1		High	591	0	15.279	14	4	4	0	4	300	33.3	4.87	9.4	High	1
NP_001164014.1	PGAM5	192111	serine/threonine-protein phosphatase PGAM5, mitochondrial isoform 1 [Homo sapiens]	High	536	0	11.2	14	4	6	0	4	289	32	8.68	5.97	High	1		High	489	0	6.558	10	3	3	0	3	289	32	8.68	5.71	High	1
NP_005338.1	HSPA5	3309	endoplasmic reticulum chaperone BiP precursor [Homo sapiens]	High	352	0	11.151	6	3	3	3	3	654	72.3	5.16	4.06	High	1		High	331	0	5.955	6	3	3	3	3	654	72.3	5.16	1.76	High	1
NP_003744.1	EIF3D	8664	eukaryotic translation initiation factor 3 subunit D [Homo sapiens]	High	179	0	10.816	4	2	3	2	2	548	63.9	6.05	7.48	High	1		High	173	0	10.042	4	2	3	2	2	548	63.9	6.05	4.93	High	1
NP_003008.1	SRSF3	6428	serine/arginine-rich splicing factor 3 [Homo sapiens]	High	517	0	10.77	19	3	32	3	3	164	19.3	11.65	9.13	High	1		High	469	0	12.07	19	3	27	3	3	164	19.3	11.65	9.36	High	1
NP_009057.1	VCP	7415	transitional endoplasmic reticulum ATPase isoform 1 [Homo sapiens]	High	92	0	10.763	6	4	4	0	4	806	89.3	5.26	6.27	High	1		High	90	0	4.553	2	2	2	0	2	806	89.3	5.26	1.63	High	1
NP_001336025.1	ECT2	1894	protein ECT2 isoform c [Homo sapiens]	High	649	0	10.757	5	4	4	0	4	958	108.5	8.07	7.15	High	1		High	586	0	4.597	2	2	2	0	2	958	108.5	8.07	1.77	High	1
NP_072045.1	RPS18	6222	40S ribosomal protein S18 [Homo sapiens]	High	190	0	10.691	25	4	5	4	4	152	17.7	10.99	6.67	High	1		High	182	0	9.243	25	4	4	4	4	152	17.7	10.99	5.11	High	1
XP_024309466.1	RPL29	6159	60S ribosomal protein L29 isoform X1 [Homo sapiens]	High	234	0	10.609	14	2	33	0	2	168	18.6	11.74	19.5	High	1		High	223	0	18.513	14	2	30	0	2	168	18.6	11.74	15.66	High	1
NP_002678.3	PNN	5411	pinin [Homo sapiens]	High	539	0	10.58	5	3	3	3	3	717	81.6	7.14	6.8	High	1		High	492	0	10.032	5	3	3	3	3	717	81.6	7.14	4.29	High	1
NP_001093131.1	EIF3CL	728689	eukaryotic translation initiation factor 3 subunit C-like protein [Homo sapiens]	High	218	0	10.499	4	3	3	0	3	914	105.4	5.64	4.58	High	1		High	206	0	13.727	5	5	5	0	5	914	105.4	5.64	6.68	High	1
NP_001001.2	RPS6	6194	40S ribosomal protein S6 [Homo sapiens]	High	206	0	10.482	13	3	15	3	3	249	28.7	10.84	14.15	High	1		High	195	0	8.614	10	2	15	2	2	249	28.7	10.84	11.94	High	1
NP_001073884.1	U2SURP	23350	U2 snRNP-associated SURP motif-containing protein isoform 1 [Homo sapiens]	High	586	0	10.445	5	4	4	0	4	1029	118.2	8.47	4.86	High	1		High	529	0	3.912	1	1	1	0	1	1029	118.2	8.47	2.01	High	1
NP_001310552.1	GNL2	29889	nucleolar GTP-binding protein 2 isoform 2 [Homo sapiens]	High	194	0	10.132	6	4	4	0	4	799	91.2	9.25	5.3	High	1		High	184	0	15.128	6	5	5	0	5	799	91.2	9.25	10.15	High	1
NP_000468.1	ALB	213	albumin preproprotein [Homo sapiens]	High	84	0	10.102	6	4	4	4	4	609	69.3	6.28	5	High	1		High	81	0	13.273	7	4	4	4	4	609	69.3	6.28	7.44	High	1
NP_001001973.1	ATP5F1C	509	ATP synthase subunit gamma, mitochondrial isoform L (liver) precursor [Homo sapiens]	High	461	0	10.1	14	4	4	0	4	298	33	9.22	6.21	High	1		High	424	0	7.449	7	2	2	0	2	298	33	9.22	4.45	High	1
NP_001350626.1	RPL28	6158	60S ribosomal protein L28 isoform 6 [Homo sapiens]	High	154	0	10.059	18	3	4	0	3	170	19.1	11.46	9.49	High	1		High	148	0	10.832	18	3	5	0	3	170	19.1	11.46	9.13	High	1
NP_958815.1	LUC7L	55692	putative RNA-binding protein Luc7-like 1 isoform b [Homo sapiens]	High	119	0	9.974	8	3	3	0	1	371	43.7	9.92	4.79	High	1
NP_001317629.1	TOP2B	7155	DNA topoisomerase 2-beta isoform 1 [Homo sapiens]	High	91	0	9.904	4	5	7	0	1	1626	183.2	8	5.25	High	1
NP_055288.1	DIMT1	27292	probable dimethyladenosine transferase isoform 1 [Homo sapiens]	High	361	0	9.903	14	4	6	0	4	313	35.2	9.99	6.35	High	1		High	338	0	3.458	3	1	1	0	1	313	35.2	9.99	2.47	High	1
NP_060082.2	ZCCHC8	55596	zinc finger CCHC domain-containing protein 8 isoform 1 [Homo sapiens]	High	659	0	9.769	9	5	7	0	5	707	78.5	4.87	1.82	High	1		High	596	0	9.591	6	3	4	0	3	707	78.5	4.87	1.91	High	1
NP_060501.4	WDR6	11180	WD repeat-containing protein 6 isoform 1 [Homo sapiens]	High	671	0	9.742	2	2	3	0	2	1121	121.6	6.87	2.25	High	1		High	610	0	5.324	1	1	1	0	1	1121	121.6	6.87	0	High	1
NP_056405.2	GPATCH4	54865	G patch domain-containing protein 4 isoform 1 [Homo sapiens]	High	49	0	9.6	9	3	3	0	3	375	42.6	9.31	2.55	High	1		High	44	0	4.806	6	2	2	0	2	375	42.6	9.31	0	High	1
NP_001008.1	RPS13	6207	40S ribosomal protein S13 [Homo sapiens]	High	157	0	9.566	15	3	6	3	3	151	17.2	10.54	8.33	High	1		High	151	0	8.338	15	3	5	3	3	151	17.2	10.54	4.59	High	1
XP_005270330.1	NOLC1	9221	nucleolar and coiled-body phosphoprotein 1 isoform X1 [Homo sapiens]	High	133	0	9.407	8	5	6	0	5	710	74.8	9.47	5.97	High	1		High	126	0	10.218	6	4	5	0	4	710	74.8	9.47	6.19	High	1
NP_004730.2	MTA2	9219	metastasis-associated protein MTA2 isoform 1 [Homo sapiens]	High	387	0	9.345	6	4	4	0	4	668	75	9.66	8.12	High	1		High	360	0	14.854	10	7	9	2	7	668	75	9.66	6.81	High	1
NP_001302466.1	LDHB	3945	L-lactate dehydrogenase B chain isoform LDHBx [Homo sapiens]	High	217	0	9.318	10	3	3	0	3	341	37.4	6.25	3.8	High	1
NP_001651.1	ARF4	378	ADP-ribosylation factor 4 [Homo sapiens]	High	161	0	9.313	14	3	6	2	2	180	20.5	7.14	5.47	High	1		High	156	0	8.085	14	3	5	2	2	180	20.5	7.14	7.3	High	1
NP_055844.2	POP1	10940	ribonucleases P/MRP protein subunit POP1 [Homo sapiens]	High	555	0	9.289	2	2	2	1	2	1024	114.6	9.22	4.94	High	1		High	501	0	10.324	3	3	3	1	3	1024	114.6	9.22	2.86	High	1
NP_001002.1	RPS7	6201	40S ribosomal protein S7 [Homo sapiens]	High	321	0	9.245	13	3	20	3	3	194	22.1	10.1	15.44	High	1		High	302	0	7.987	13	3	28	3	3	194	22.1	10.1	19.77	High	1
NP_001186902.2	RPL36A-HNRNPH2	100529097	RPL36A-HNRNPH2 protein isoform a [Homo sapiens]	High	585	0	9.187	15	3	4	0	3	118	13.8	10.49	8.74	High	1		High	528	0	9.296	15	3	4	0	3	118	13.8	10.49	6.85	High	1
NP_000974.1	RPL22	6146	60S ribosomal protein L22 [Homo sapiens]	High	408	0	9.174	19	2	17	2	2	128	14.8	9.19	19.07	High	1		High	382	0	10.793	19	2	7	2	2	128	14.8	9.19	16.86	High	1
NP_001028693.1	CSTF1	1477	cleavage stimulation factor subunit 1 [Homo sapiens]	High	544	0	9.147	7	3	3	3	3	431	48.3	6.58	4.31	High	1
NP_002565.1	PRDX1	5052	peroxiredoxin-1 [Homo sapiens]	High	479	0	8.953	19	4	4	3	4	199	22.1	8.13	7.48	High	1		High	438	0	9.285	19	4	4	3	4	199	22.1	8.13	4.09	High	1
NP_006657.1	RUVBL2	10856	ruvB-like 2 isoform 1 [Homo sapiens]	High	39	0	8.845	7	3	3	1	3	463	51.1	5.64	3.94	High	1		High	36	0	4.918	5	2	2	0	2	463	51.1	5.64	3.46	High	1
XP_024306596.1	PRR11	55771	proline-rich protein 11 isoform X1 [Homo sapiens]	High	636	0	8.809	11	3	3	3	3	360	40.1	10.11	5.38	High	1		High	572	0	8.544	6	2	3	2	2	360	40.1	10.11	6.94	High	1
XP_016875261.1	RAN	5901	GTP-binding nuclear protein Ran isoform X1 [Homo sapiens]	High	52	0	8.703	15	3	3	0	3	222	25.3	8.41	4.07	High	1		High	47	0	4.972	10	2	2	0	2	222	25.3	8.41	1.93	High	1
XP_011514057.1	CPSF4	10898	cleavage and polyadenylation specificity factor subunit 4 isoform X1 [Homo sapiens]	High	78	0	8.511	19	5	5	0	5	274	30.7	8.29	0	High	1		High	76	0	3.379	8	2	2	0	2	274	30.7	8.29	0	High	1
NP_001026854.1	SRSF7	6432	serine/arginine-rich splicing factor 7 isoform 1 [Homo sapiens]	High	135	0	8.501	13	3	5	0	3	238	27.4	11.82	11.4	High	1		High	128	0	11.579	16	4	6	0	4	238	27.4	11.82	10.76	High	1
NP_005601.1	RBBP4	5928	histone-binding protein RBBP4 isoform a [Homo sapiens]	High	577	0	8.488	10	4	4	0	4	425	47.6	4.89	1.76	High	1		High	518	0	8.092	9	3	3	0	3	425	47.6	4.89	1.85	High	1
NP_000984.1	RPL31	6160	60S ribosomal protein L31 isoform 1 [Homo sapiens]	High	284	0	8.429	28	4	6	1	4	125	14.5	10.54	8.37	High	1
NP_001020262.1	ABCF1	23	ATP-binding cassette sub-family F member 1 isoform a [Homo sapiens]	High	45	0	8.377	4	3	3	0	3	845	95.9	6.8	4.37	High	1		High	41	0	3.377	2	2	2	0	2	845	95.9	6.8	0	High	1
NP_006266.2	SRSF6	6431	serine/arginine-rich splicing factor 6 [Homo sapiens]	High	396	0	8.344	11	4	7	3	3	344	39.6	11.43	9.91	High	1		High	370	0	14.194	13	4	8	2	3	344	39.6	11.43	15.12	High	1
NP_060225.4	NSUN2	54888	RNA cytosine C(5)-methyltransferase NSUN2 isoform 1 [Homo sapiens]	High	138	0	8.282	5	4	6	0	4	767	86.4	6.77	5.67	High	1		High	131	0	5.124	4	3	3	0	3	767	86.4	6.77	3.47	High	1
NP_057136.2	RRP15	51018	RRP15-like protein [Homo sapiens]	High	574	0	8.24	8	2	4	1	2	282	31.5	5.52	5.11	High	1		High	516	0	7.354	8	2	3	1	2	282	31.5	5.52	6.23	High	1
NP_057175.1	EIF3L	51386	eukaryotic translation initiation factor 3 subunit L isoform 1 [Homo sapiens]	High	411	0	8.228	7	5	5	0	5	564	66.7	6.34	2.07	High	1
NP_110379.2	TCP1	6950	T-complex protein 1 subunit alpha isoform a [Homo sapiens]	High	184	0	8.157	6	3	3	0	3	556	60.3	6.11	5.62	High	1		High	178	0	7.059	6	3	3	0	3	556	60.3	6.11	1.9	High	1
NP_001070667.1	SREK1	140890	splicing regulatory glutamine/lysine-rich protein 1 isoform a [Homo sapiens]	High	349	0	8.123	7	3	3	0	3	624	71.6	10.2	1.92	High	1		High	328	0	4.585	4	2	3	0	2	624	71.6	10.2	3.66	High	1
NP_009140.1	RPL35	11224	60S ribosomal protein L35 [Homo sapiens]	High	134	0	8.118	15	2	75	2	2	123	14.5	11.05	76.43	High	1		High	127	0	9.711	15	2	54	2	2	123	14.5	11.05	45.59	High	1
NP_036270.1	AATF	26574	protein AATF [Homo sapiens]	High	235	0	8.087	6	3	3	0	3	560	63.1	4.94	2.14	High	1		High	224	0	8.264	6	3	3	0	3	560	63.1	4.94	4.24	High	1
XP_005249786.1	HNRNPA2B1	3181	heterogeneous nuclear ribonucleoproteins A2/B1 isoform X1 [Homo sapiens]	High	366	0	8.059	10	3	3	0	3	353	37.4	8.95	3.53	High	1
NP_005820.1	AP3S2	10239	AP-3 complex subunit sigma-2 [Homo sapiens]	High	576	0	8.058	11	2	2	1	2	193	22	5.22	4.49	High	1		High	517	0	4.515	11	2	2	1	2	193	22	5.22	1.66	High	1
NP_057085.2	UTP18	51096	U3 small nucleolar RNA-associated protein 18 homolog [Homo sapiens]	High	240	0	8.037	7	3	3	1	3	556	62	8.76	0	High	1		High	228	0	3.661	2	1	1	0	1	556	62	8.76	0	High	1
NP_002408.3	MKI67	4288	proliferation marker protein Ki-67 isoform 1 [Homo sapiens]	High	288	0	8.023	2	5	7	0	5	3256	358.5	9.45	0	High	1		High	271	0	5.495	1	2	2	0	2	3256	358.5	9.45	2.1	High	1
NP_542165.1	DDX39B	7919	spliceosome RNA helicase DDX39B [Homo sapiens]	High	582	0	8.004	5	2	4	0	2	428	49	5.67	5.85	High	1		High	525	0	6.589	5	2	3	0	2	428	49	5.67	1.79	High	1
NP_057733.2	ESF1	51575	ESF1 homolog [Homo sapiens]	High	214	0	7.994	6	4	4	4	4	851	98.7	5.11	2.39	High	1		High	203	0	11.352	6	4	4	4	4	851	98.7	5.11	4.11	High	1
NP_001095868.1	HNRNPR	10236	heterogeneous nuclear ribonucleoprotein R isoform 1 [Homo sapiens]	High	251	0	7.978	5	3	3	0	2	636	71.2	8.13	4.13	High	1		High	236	0	6.595	4	2	2	0	2	636	71.2	8.13	3.67	High	1
NP_060216.2	TEX10	54881	testis-expressed protein 10 isoform 1 [Homo sapiens]	High	661	0	7.96	4	4	4	0	4	929	105.6	9.36	3.56	High	1		High	598	0	6.089	3	3	3	0	3	929	105.6	9.36	0	High	1
NP_065101.1	UTP3	57050	something about silencing protein 10 [Homo sapiens]	High	392	0	7.915	4	3	4	3	3	479	54.5	5.62	4.39	High	1		High	365	0	11.845	6	4	4	4	4	479	54.5	5.62	5.07	High	1
NP_001309201.1	CPSF2	53981	cleavage and polyadenylation specificity factor subunit 2 isoform 1 [Homo sapiens]	High	155	0	7.891	5	4	4	0	4	782	88.4	5.11	5.37	High	1		High	149	0	3.305	2	2	2	0	2	782	88.4	5.11	0	High	1
NP_009210.1	U2AF2	11338	splicing factor U2AF 65 kDa subunit isoform a [Homo sapiens]	High	441	0	7.886	7	4	6	0	4	475	53.5	9.09	7.87	High	1		High	407	0	4.277	4	2	3	0	2	475	53.5	9.09	4.24	High	1
NP_056229.2	RPL36	25873	60S ribosomal protein L36 [Homo sapiens]	High	163	0	7.883	29	3	5	3	3	105	12.2	11.59	5.56	High	1		High	158	0	5.413	18	2	3	2	2	105	12.2	11.59	1.88	High	1
NP_002131.2	HNRNPK	3190	heterogeneous nuclear ribonucleoprotein K isoform a [Homo sapiens]	High	264	0	7.871	9	4	5	0	4	464	51	5.33	2.11	High	1		High	247	0	5.974	7	3	4	0	3	464	51	5.33	1.67	High	1
NP_005907.3	MCM7	4176	DNA replication licensing factor MCM7 isoform 1 [Homo sapiens]	High	304	0	7.868	7	4	4	0	4	719	81.3	6.46	2.39	High	1		High	286	0	8.68	8	5	5	0	5	719	81.3	6.46	5.18	High	1
NP_001530.1	DNAJA1	3301	dnaJ homolog subfamily A member 1 isoform 1 [Homo sapiens]	High	427	0	7.772	7	2	2	1	2	397	44.8	7.08	2.41	High	1		High	395	0	2.855	3	1	1	0	1	397	44.8	7.08	0	High	1
NP_006744.2	SURF6	6838	surfeit locus protein 6 isoform 1 [Homo sapiens]	High	350	0	7.752	9	4	5	3	4	361	41.4	10.64	7.86	High	1		High	329	0	8.004	9	4	5	3	4	361	41.4	10.64	1.93	High	1
NP_001191676.1	RFC1	5981	replication factor C subunit 1 isoform 2 [Homo sapiens]	High	16	0	7.681	3	3	3	0	3	1148	128.2	9.36	2.01	High	1		High	15	0	6.752	2	2	2	0	2	1148	128.2	9.36	2.01	High	1
NP_065994.1	CWC22	57703	pre-mRNA-splicing factor CWC22 homolog isoform a [Homo sapiens]	High	376	0	7.669	5	4	5	0	4	908	105.4	7.03	3.74	High	1		High	349	0	5.896	3	3	4	0	3	908	105.4	7.03	3.6	High	1
NP_001036015.1	SMC2	10592	structural maintenance of chromosomes protein 2 [Homo sapiens]	High	611	0	7.609	3	4	4	0	4	1197	135.6	8.43	3.5	High	1
NP_000628.2	GSR	2936	glutathione reductase, mitochondrial isoform 1 precursor [Homo sapiens]	High	64	0	7.585	5	2	2	0	2	522	56.2	8.5	3.65	High	1		High	60	0	6.866	5	2	2	0	2	522	56.2	8.5	1.79	High	1
NP_115898.2	MAK16	84549	protein MAK16 homolog [Homo sapiens]	High	553	0	7.577	10	3	3	3	3	300	35.3	5.38	4.19	High	1		High	499	0	5.531	6	2	3	2	2	300	35.3	5.38	6.02	High	1
NP_001518.3	HDAC2	3066	histone deacetylase 2 [Homo sapiens]	High	485	0	7.566	7	3	3	0	3	488	55.3	5.91	1.91	High	1		High	444	0	3.294	4	2	2	0	1	488	55.3	5.91	0	High	1
NP_115497.4	MAGT1	84061	magnesium transporter protein 1 isoform 2 [Homo sapiens]	High	204	0	7.554	8	3	3	0	3	367	41.5	9.94	6.35	High	1		High	194	0	8.585	10	4	4	0	4	367	41.5	9.94	6.17	High	1
NP_001258898.1	HSP90AB1	3326	heat shock protein HSP 90-beta isoform a [Homo sapiens]	High	239	0	7.51	5	3	3	0	3	724	83.2	5.03	5.66	High	1		High	227	0	17.713	9	6	7	0	6	724	83.2	5.03	5.94	High	1
NP_444251.1	ZFP91	80829	E3 ubiquitin-protein ligase ZFP91 isoform 1 [Homo sapiens]	High	632	0	7.491	4	2	2	0	2	570	63.4	7.36	4.81	High	1
XP_005247023.1	PPIG	9360	peptidyl-prolyl cis-trans isomerase G isoform X1 [Homo sapiens]	High	329	0	7.336	3	2	2	0	2	754	88.6	10.29	4.54	High	1		High	310	0	8.984	3	2	3	0	2	754	88.6	10.29	4.7	High	1
NP_055792.1	ACIN1	22985	apoptotic chromatin condensation inducer in the nucleus isoform 1 [Homo sapiens]	High	326	0	7.317	2	3	3	0	3	1341	151.8	6.43	5.93	High	1		High	308	0	7.545	2	2	2	0	2	1341	151.8	6.43	4.17	High	1
XP_005268645.1	CPSF6	11052	cleavage and polyadenylation specificity factor subunit 6 isoform X1 [Homo sapiens]	High	17	0	7.308	5	2	2	0	2	589	63.6	7.97	4.24	High	1		High	16	0	7.048	5	2	2	0	2	589	63.6	7.97	3.99	High	1
NP_001347.3	DDX3X	1654	ATP-dependent RNA helicase DDX3X isoform 1 [Homo sapiens]	High	51	0	7.28	3	2	3	0	1	662	73.2	7.18	5.49	High	1		High	46	0	4.865	3	2	3	0	1	662	73.2	7.18	3.85	High	1
XP_011531792.1	DHX30	22907	ATP-dependent RNA helicase DHX30 isoform X1 [Homo sapiens]	High	183	0	7.276	3	4	4	0	4	1265	140.4	8.98	2.11	High	1		High	177	0.003	2.27	1	1	1	0	1	1265	140.4	8.98	0	High	1
NP_004689.1	PRPF3	9129	U4/U6 small nuclear ribonucleoprotein Prp3 isoform 1 [Homo sapiens]	High	464	0	7.161	5	3	5	0	3	683	77.5	9.5	5.49	High	1		High	427	0	7.615	5	3	4	0	3	683	77.5	9.5	2.04	High	1
NP_002878.2	RARS1	5917	arginine--tRNA ligase, cytoplasmic [Homo sapiens]	High	391	0	7.07	5	3	3	3	3	660	75.3	6.68	0	High	1		High	364	0	22.753	10	7	9	7	7	660	75.3	6.68	9.78	High	1
NP_003748.1	EIF3I	8668	eukaryotic translation initiation factor 3 subunit I [Homo sapiens]	High	44	0	7.022	10	3	4	2	3	325	36.5	5.64	0	High	1
NP_006100.2	PRMT5	10419	protein arginine N-methyltransferase 5 isoform a [Homo sapiens]	High	458	0	7.01	4	3	3	0	3	637	72.6	6.29	4.47	High	1		High	421	0	14.006	8	5	5	0	5	637	72.6	6.29	7.53	High	1
XP_005271170.1	SFPQ	6421	splicing factor, proline- and glutamine-rich isoform X1 [Homo sapiens]	High	395	0	7.001	5	3	3	1	2	707	76.1	9.44	4.23	High	1		High	369	0	3.499	3	2	2	1	2	707	76.1	9.44	2.15	High	1
NP_778235.1	H2AC21	317772	histone H2A type 2-B [Homo sapiens]	High	48	0	6.957	12	2	135	1	1	130	14	10.89	60.21	High	1		High	43	0	5.457	12	2	132	1	1	130	14	10.89	67.99	High	1
NP_056005.1	DNAJC9	23234	dnaJ homolog subfamily C member 9 [Homo sapiens]	High	510	0	6.93	8	2	2	2	2	260	29.9	5.73	4.78	High	1		High	463	0	6.388	8	2	2	2	2	260	29.9	5.73	2.05	High	1
NP_073605.4	RBM15	64783	RNA-binding protein 15 isoform 1 [Homo sapiens]	High	262	0	6.886	3	3	3	0	3	977	107.1	10.08	3.31	High	1	Phospho [S294(100)]	High	244	0.007	1.676	1	1	1	0	1	977	107.1	10.08	1.63	High	1
NP_001359034.1	H3-2	440686	histone H3.2 [Homo sapiens]	High	142	0	6.861	20	3	30	1	3	136	15.4	11.27	13.44	High	1		High	134	0	5.856	15	2	4	1	2	136	15.4	11.27	8.76	High	1
XP_011522151.1	LLGL1	3996	lethal(2) giant larvae protein homolog 1 isoform X1 [Homo sapiens]	High	259	0	6.853	3	2	2	0	2	1105	119.8	6.58	2.4	High	1		High	241	0	2.809	1	1	1	0	1	1105	119.8	6.58	1.81	High	1
NP_056518.2	RRP7A	27341	ribosomal RNA-processing protein 7 homolog A [Homo sapiens]	High	554	0	6.84	9	2	2	2	2	280	32.3	9.58	2.61	High	1		High	500	0	6.061	5	1	1	1	1	280	32.3	9.58	3.13	High	1
NP_055701.1	NSA2	10412	ribosome biogenesis protein NSA2 homolog isoform 1 [Homo sapiens]	High	303	0	6.822	12	3	3	2	3	260	30	10.27	2.36	High	1		High	285	0	9.764	18	4	5	2	4	260	30	10.27	8.11	High	1
XP_016881278.1	ATP5F1A	498	ATP synthase subunit alpha, mitochondrial isoform X1 [Homo sapiens]	High	245	0	6.804	6	3	3	0	3	586	64.1	9.28	1.63	High	1		High	231	0	2.778	2	1	1	0	1	586	64.1	9.28	0	High	1
NP_001311.3	CSNK2B	1460	casein kinase II subunit beta isoform 1 [Homo sapiens]	High	158	0	6.777	9	2	2	0	2	215	24.9	5.55	4.48	High	1		High	152	0	9.117	13	3	3	0	3	215	24.9	5.55	5.76	High	1
NP_000966.2	RPL11	6135	60S ribosomal protein L11 isoform 1 [Homo sapiens]	High	355	0	6.773	8	1	2	0	1	178	20.2	9.6	3.32	High	1		High	333	0	2.881	8	1	1	0	1	178	20.2	9.6	1.85	High	1
XP_024307075.1	SUGP2	10147	SURP and G-patch domain-containing protein 2 isoform X1 [Homo sapiens]	High	306	0	6.731	3	3	3	0	3	1106	122.6	7.4	0	High	1		High	288	0	9.432	4	4	4	0	4	1106	122.6	7.4	1.66	High	1
NP_060598.3	TSR1	55720	pre-rRNA-processing protein TSR1 homolog [Homo sapiens]	High	113	0	6.729	5	3	3	3	3	804	91.8	7.42	1.71	High	1		High	112	0	7.684	5	3	3	3	3	804	91.8	7.42	1.69	High	1
NP_004506.2	ILF2	3608	interleukin enhancer-binding factor 2 isoform 1 [Homo sapiens]	High	351	0	6.715	8	3	5	0	3	390	43	5.26	6.4	High	1		High	330	0	7.717	8	3	4	0	3	390	43	5.26	2.08	High	1
XP_024304726.1	RACGAP1	29127	rac GTPase-activating protein 1 isoform X1 [Homo sapiens]	High	187	0	6.626	6	3	4	0	3	651	73.1	9.23	1.72	High	1		High	181	0	7.244	5	3	4	0	3	651	73.1	9.23	3.51	High	1
XP_011522750.1	AP2B1	163	AP-2 complex subunit beta isoform X1 [Homo sapiens]	High	212	0	6.533	4	4	4	0	4	983	109.3	5.48	0	High	1
NP_065750.1	GATAD2B	57459	transcriptional repressor p66-beta [Homo sapiens]	High	89	0	6.529	4	2	3	2	2	593	65.2	9.7	0	High	1		High	86	0	11.783	9	4	5	4	4	593	65.2	9.7	2.03	High	1
NP_001272974.1	RBM7	10179	RNA-binding protein 7 isoform a [Homo sapiens]	High	19	0	6.518	14	4	5	0	4	267	30.6	9.57	1.66	High	1		High	18	0	4.839	7	2	3	0	2	267	30.6	9.57	1.65	High	1
NP_008856.2	SRSF5	6430	serine/arginine-rich splicing factor 5 [Homo sapiens]	High	664	0	6.46	8	2	5	0	1	272	31.2	11.59	9.22	High	1		High	601	0	11.264	11	3	6	0	2	272	31.2	11.59	11.49	High	1
NP_054899.2	MRPL22	29093	39S ribosomal protein L22, mitochondrial isoform a [Homo sapiens]	High	509	0	6.379	18	3	3	1	3	206	23.6	9.94	2.07	High	1		High	462	0	4.014	12	2	2	1	2	206	23.6	9.94	0	High	1
NP_060979.2	LRRC59	55379	leucine-rich repeat-containing protein 59 [Homo sapiens]	High	199	0	6.35	10	3	3	3	3	307	34.9	9.57	1.96	High	1		High	188	0	5.291	7	2	2	2	2	307	34.9	9.57	1.89	High	1
NP_001153408.1	EBNA1BP2	10969	probable rRNA-processing protein EBP2 isoform 1 [Homo sapiens]	High	486	0	6.312	10	3	3	0	3	361	40.7	9.98	0	High	1		High	446	0.002	2.023	3	1	1	0	1	361	40.7	9.98	2.31	High	1
XP_016866919.1	PRPF4B	8899	serine/threonine-protein kinase PRP4 homolog isoform X1 [Homo sapiens]	High	233	0	6.279	3	3	4	2	3	1007	116.9	10.26	5.41	High	1		High	221	0	5.094	2	2	2	2	2	1007	116.9	10.26	3.76	High	1
NP_112556.2	HNRNPAB	3182	heterogeneous nuclear ribonucleoprotein A/B isoform a [Homo sapiens]	High	621	0	6.245	7	2	3	0	2	332	35.9	6.95	3.8	High	1
NP_008941.3	DDX52	11056	probable ATP-dependent RNA helicase DDX52 isoform 1 [Homo sapiens]	High	631	0	6.218	5	3	3	0	3	599	67.4	9.67	5.93	High	1		High	570	0	6.227	5	3	3	0	3	599	67.4	9.67	6.14	High	1
NP_001273015.1	C11orf98	102288414	uncharacterized protein C11orf98 [Homo sapiens]	High	130	0	6.205	11	1	2	1	1	123	14.2	11.53	5.03	High	1		High	122	0	8.396	21	2	3	2	2	123	14.2	11.53	4.64	High	1
NP_065118.2	REXO4	57109	RNA exonuclease 4 isoform 1 [Homo sapiens]	High	502	0	6.176	9	3	3	0	3	422	46.6	9.77	2.03	High	1		High	457	0	5.063	3	1	1	0	1	422	46.6	9.77	2.77	High	1
NP_001340295.1	NOM1	64434	nucleolar MIF4G domain-containing protein 1 isoform 2 [Homo sapiens]	High	146	0	6.091	3	2	2	0	2	861	96.3	8.1	2.01	High	1		High	137	0	3.819	1	1	1	0	1	861	96.3	8.1	2.07	High	1
NP_659477.2	CAVIN3	112464	caveolae-associated protein 3 [Homo sapiens]	High	394	0	6.061	14	3	3	3	3	261	27.7	6.43	2.05	High	1		High	368	0	2.445	4	1	1	1	1	261	27.7	6.43	1.83	High	1
NP_001295155.1	RPS15	6209	40S ribosomal protein S15 isoform 1 [Homo sapiens]	High	608	0	6.048	17	3	3	0	3	152	17.7	10.39	2.14	High	1		High	550	0	9.819	16	2	2	0	2	152	17.7	10.39	5.27	High	1
NP_001354734.1	KIF23	9493	kinesin-like protein KIF23 isoform 5 [Homo sapiens]	High	6	0	6.019	4	3	4	0	3	974	111.6	8.5	2.18	High	1		High	6	0	6.808	3	2	3	0	2	974	111.6	8.5	0	High	1
NP_057055.2	MRPS7	51081	28S ribosomal protein S7, mitochondrial [Homo sapiens]	High	338	0	6.011	10	2	2	2	2	242	28.1	9.99	2.03	High	1
XP_016856722.1	ARF1	375	ADP-ribosylation factor 1 isoform X1 [Homo sapiens]	High	31	0	5.977	10	2	3	0	1	212	23.8	9.39	3.4	High	1		High	28	0	4.804	10	2	2	0	1	212	23.8	9.39	0	High	1
NP_005336.3	HSPA1A	3303	heat shock 70 kDa protein 1A [Homo sapiens]	High	421	0	5.93	4	2	3	1	1	641	70	5.66	3.5	High	1
NP_001340.2	DARS1	1615	aspartate--tRNA ligase, cytoplasmic isoform 1 [Homo sapiens]	High	498	0	5.917	5	2	2	0	2	501	57.1	6.55	2.12	High	1		High	454	0	23.229	17	8	11	1	8	501	57.1	6.55	13.08	High	1
NP_001952.1	EEF2	1938	elongation factor 2 [Homo sapiens]	High	466	0	5.892	4	3	3	3	3	858	95.3	6.83	0	High	1		High	428	0	6.112	4	3	3	3	3	858	95.3	6.83	0	High	1
NP_000989.1	RPL37A	6168	60S ribosomal protein L37a [Homo sapiens]	High	115	0	5.882	13	1	1	1	1	92	10.3	10.43	2.45	High	1
NP_056473.3	NOC2L	26155	nucleolar complex protein 2 homolog [Homo sapiens]	High	469	0	5.839	4	3	4	3	3	749	84.9	5.62	1.76	High	1		High	430	0	4.269	3	2	2	2	2	749	84.9	5.62	1.76	High	1
NP_114108.1	MRPS5	64969	28S ribosomal protein S5, mitochondrial isoform a [Homo sapiens]	High	69	0	5.809	5	2	2	0	2	430	48	9.92	4.35	High	1
NP_066997.3	CCAR2	57805	cell cycle and apoptosis regulator protein 2 isoform 1 [Homo sapiens]	High	100	0	5.792	3	2	2	0	2	923	102.8	5.22	2.38	High	1
NP_733765.1	ATP2A2	488	sarcoplasmic/endoplasmic reticulum calcium ATPase 2 isoform b [Homo sapiens]	High	377	0	5.758	2	2	2	0	2	1042	114.7	5.34	3.81	High	1		High	350	0	5.821	2	2	2	0	2	1042	114.7	5.34	2.02	High	1
NP_001303991.1	WDR77	79084	methylosome protein 50 isoform 1 [Homo sapiens]	High	594	0	5.697	6	2	2	0	2	354	38	5.12	1.95	High	1		High	539	0	3.632	6	2	2	0	2	354	38	5.12	1.63	High	1
XP_005248694.1	SYNCRIP	10492	heterogeneous nuclear ribonucleoprotein Q isoform X3 [Homo sapiens]	High	298	0	5.685	4	2	2	0	1	623	69.6	8.59	2.32	High	1
NP_001308765.1	CPSF3	51692	cleavage and polyadenylation specificity factor subunit 3 isoform d [Homo sapiens]	High	370	0	5.655	4	3	3	0	3	688	78	5.9	1.71	High	1
NP_077003.1	CCDC86	79080	coiled-coil domain-containing protein 86 [Homo sapiens]	High	231	0	5.586	6	2	2	2	2	360	40.2	10.33	2.13	High	1
NP_001010.2	RPS15A	6210	40S ribosomal protein S15a [Homo sapiens]	High	602	0	5.525	14	2	2	2	2	130	14.8	10.13	4.18	High	1		High	545	0	2.412	7	1	1	1	1	130	14.8	10.13	1.78	High	1
NP_112420.1	HNRNPA1	3178	heterogeneous nuclear ribonucleoprotein A1 isoform b [Homo sapiens]	High	639	0	5.506	5	2	4	0	1	372	38.7	9.13	3.47	High	1
NP_001351048.1	AP3S1	1176	AP-3 complex subunit sigma-1 isoform 7 [Homo sapiens]	High	201	0	5.433	13	3	4	0	3	209	23.5	5.25	5.21	High	1		High	191	0	4.057	8	2	2	0	2	209	23.5	5.25	1.9	High	1
NP_057475.2	NOP16	51491	nucleolar protein 16 isoform 3 [Homo sapiens]	High	228	0	5.389	19	3	3	0	3	178	21.2	9.94	2.08	High	1
NP_003899.2	EIF2S2	8894	eukaryotic translation initiation factor 2 subunit 2 isoform 1 [Homo sapiens]	High	587	0	5.371	8	3	3	0	3	333	38.4	5.8	3.5	High	1		High	530	0	4.804	5	2	2	0	2	333	38.4	5.8	3.55	High	1
NP_008974.5	KRR1	11103	KRR1 small subunit processome component homolog [Homo sapiens]	High	597	0	5.355	6	2	2	2	2	381	43.6	9.77	4.01	High	1		High	541	0.005	1.944	2	1	1	1	1	381	43.6	9.77	1.93	High	1
NP_005841.1	SF3B4	10262	splicing factor 3B subunit 4 [Homo sapiens]	High	477	0	5.316	3	1	1	1	1	424	44.4	8.56	2.56	High	1
NP_001351156.1	HNRNPH1	3187	heterogeneous nuclear ribonucleoprotein H isoform c [Homo sapiens]	High	417	0	5.273	6	2	2	0	2	472	51.2	6.8	0	High	1		High	388	0	5.99	6	2	2	0	1	472	51.2	6.8	2.48	High	1
NP_001950.1	EEF1B2	1933	elongation factor 1-beta [Homo sapiens]	High	385	0	5.271	10	2	2	2	2	225	24.7	4.67	1.75	High	1
NP_919307.1	RPS19BP1	91582	active regulator of SIRT1 [Homo sapiens]	High	297	0	5.267	10	1	1	1	1	136	15.4	10.74	2.2	High	1
NP_116294.1	RBM17	84991	splicing factor 45 [Homo sapiens]	High	625	0	5.177	9	3	4	3	3	401	44.9	5.97	1.88	High	1		High	564	0	4.627	5	2	2	2	2	401	44.9	5.97	1.99	High	1
NP_001230106.1	ALDOA	226	fructose-bisphosphate aldolase A isoform 2 [Homo sapiens]	High	330	0	5.113	3	1	1	0	1	418	45.2	8.25	2.45	High	1		High	311	0	5.63	5	2	3	0	2	418	45.2	8.25	2.21	High	1
NP_001106963.1	SEPTIN9	10801	septin-9 isoform a [Homo sapiens]	High	589	0	5.111	4	2	3	0	2	586	65.4	8.97	1.66	High	1		High	534	0	4.209	4	2	3	0	2	586	65.4	8.97	3.53	High	1
NP_002511.1	NPM1	4869	nucleophosmin isoform 1 [Homo sapiens]	High	500	0	4.967	4	1	1	0	1	294	32.6	4.78	3.24	High	1		High	455	0	3.894	4	1	1	0	1	294	32.6	4.78	1.84	High	1
NP_057267.2	MRTO4	51154	mRNA turnover protein 4 homolog [Homo sapiens]	High	211	0	4.964	8	2	3	0	2	239	27.5	8.29	2.71	High	1
XP_016868887.2	EIF3E	3646	eukaryotic translation initiation factor 3 subunit E isoform X1 [Homo sapiens]	High	90	0	4.932	6	3	3	0	3	452	53	6.48	2	High	1		High	88	0	7.956	7	3	3	0	3	452	53	6.48	3.76	High	1
NP_056525.2	NOP53	29997	ribosome biogenesis protein NOP53 [Homo sapiens]	High	454	0	4.931	4	2	2	2	2	478	54.4	10.32	2.28	High	1		High	417	0	12.023	8	4	4	4	4	478	54.4	10.32	6.31	High	1
NP_001358654.1	IMP4	92856	U3 small nucleolar ribonucleoprotein protein IMP4 isoform g [Homo sapiens]	High	23	0	4.91	5	2	3	0	2	319	36.7	9.64	2.47	High	1
NP_060855.2	LSG1	55341	large subunit GTPase 1 homolog [Homo sapiens]	High	665	0	4.901	3	2	2	1	2	658	75.2	6.38	3.44	High	1		High	602	0	2.625	2	1	1	1	1	658	75.2	6.38	0	High	1
NP_001036100.1	NGDN	25983	neuroguidin isoform 1 [Homo sapiens]	High	339	0	4.887	4	1	1	0	1	315	35.9	9.57	1.96	High	1		High	318	0	9.475	9	2	2	0	2	315	35.9	9.57	4.22	High	1
NP_976225.1	ZRANB2	9406	zinc finger Ran-binding domain-containing protein 2 isoform 1 [Homo sapiens]	High	400	0	4.854	6	2	2	0	2	330	37.4	10.01	3.74	High	1		High	372	0	4.146	6	2	2	0	2	330	37.4	10.01	0	High	1
NP_001361795.1	FAM111A	63901	protein FAM111A [Homo sapiens]	High	667	0	4.801	3	2	2	2	2	611	70.2	8.53	1.91	High	1		High	606	0.005	1.976	2	1	2	1	1	611	70.2	8.53	0	High	1
NP_005007.2	PCBP2	5094	poly(rC)-binding protein 2 isoform a [Homo sapiens]	High	653	0	4.733	7	2	2	0	2	366	38.6	6.79	0	High	1
NP_036565.2	SF3B1	23451	splicing factor 3B subunit 1 isoform 1 [Homo sapiens]	High	208	0	4.685	2	2	2	2	2	1304	145.7	7.09	0	High	1		High	197	0	4.403	2	2	2	2	2	1304	145.7	7.09	3.49	High	1
NP_008894.2	ZNF22	7570	zinc finger protein 22 [Homo sapiens]	High	640	0	4.667	11	2	2	2	2	224	25.9	10.04	0	High	1		High	578	0	3.098	6	1	1	1	1	224	25.9	10.04	1.63	High	1
XP_003846586.2	LOC100996747	100996747	40S ribosomal protein S26 [Homo sapiens]	High	534	0	4.618	16	2	2	0	2	135	15.1	11.14	2.23	High	1		High	488	0	5.067	16	2	2	0	2	135	15.1	11.14	2.21	High	1
XP_016868239.1	CDK13	8621	cyclin-dependent kinase 13 isoform X1 [Homo sapiens]	High	491	0	4.611	2	3	3	0	3	1542	168.3	9.69	2.27	High	1
NP_001273942.1	GLIPR2	152007	Golgi-associated plant pathogenesis-related protein 1 isoform e [Homo sapiens]	High	162	0	4.596	8	1	1	0	1	169	18.9	9.61	2.62	High	1		High	157	0	3.807	8	1	1	0	1	169	18.9	9.61	2.4	High	1
XP_011520054.2	UACA	55075	uveal autoantigen with coiled-coil domains and ankyrin repeats isoform X1 [Homo sapiens]	High	662	0	4.527	1	2	2	0	2	1436	164.9	6.93	1.94	High	1		High	599	0	2.526	1	1	1	0	1	1436	164.9	6.93	1.74	High	1
NP_060537.3	MAP7D1	55700	MAP7 domain-containing protein 1 isoform 1 [Homo sapiens]	High	626	0	4.501	3	2	2	0	2	841	92.8	10.11	0	High	1
NP_001317259.1	LUC7L3	51747	luc7-like protein 3 isoform 2 [Homo sapiens]	High	463	0	4.469	4	1	1	0	1	489	58.2	9.92	2.5	High	1		High	426	0	5.126	4	1	1	0	1	489	58.2	9.92	2.52	High	1
NP_000174.1	HADHB	3032	trifunctional enzyme subunit beta, mitochondrial isoform 1 precursor [Homo sapiens]	High	481	0	4.45	3	1	1	0	1	474	51.3	9.41	2.34	High	1
NP_001298127.1	AP2M1	1173	AP-2 complex subunit mu isoform c [Homo sapiens]	High	552	0	4.429	6	3	3	0	3	460	52.3	9.5	0	High	1		High	498	0	4.047	4	2	2	0	2	460	52.3	9.5	0	High	1
NP_001287789.1	DDX46	9879	probable ATP-dependent RNA helicase DDX46 isoform 1 [Homo sapiens]	High	328	0	4.378	2	2	2	0	2	1032	117.4	9.29	0	High	1
XP_011516977.1	LCN1	3933	lipocalin-1 isoform X1 [Homo sapiens]	High	320	0	4.337	4	1	1	0	1	290	31.6	8.46	2.33	High	1		High	301	0	4.28	4	1	1	0	1	290	31.6	8.46	1.86	High	1
NP_116249.2	LTV1	84946	protein LTV1 homolog isoform 1 [Homo sapiens]	High	41	0	4.332	4	2	2	0	2	475	54.8	4.91	1.71	High	1		High	37	0	2.387	2	1	2	0	1	475	54.8	4.91	1.69	High	1
NP_001035754.1	PPAN-P2RY11	692312	PPAN-P2RY11 protein isoform 1 [Homo sapiens]	High	274	0	4.28	2	2	2	0	2	794	87.9	9.51	3.63	High	1		High	259	0	5.72	3	3	3	0	3	794	87.9	9.51	3.8	High	1
XP_016882687.1	UBA52	7311	ubiquitin-60S ribosomal protein L40 isoform X1 [Homo sapiens]	High	195	0	4.265	9	2	2	0	2	203	22.2	8.94	4.13	High	1		High	185	0	6.496	9	2	4	0	2	203	22.2	8.94	5.86	High	1
NP_077295.1	C1orf35	79169	multiple myeloma tumor-associated protein 2 [Homo sapiens]	High	507	0	4.257	9	2	2	2	2	263	29.4	10.02	2.39	High	1		High	460	0	8.734	13	3	3	3	3	263	29.4	10.02	2.23	High	1
NP_037507.1	ABT1	29777	activator of basal transcription 1 [Homo sapiens]	High	178	0	4.238	7	2	2	2	2	272	31.1	9.88	1.99	High	1		High	172	0	4.225	7	2	2	2	2	272	31.1	9.88	1.7	High	1
NP_006382.1	IPO7	10527	importin-7 [Homo sapiens]	High	503	0	4.229	2	2	2	2	2	1038	119.4	4.82	0	High	1		High	458	0.003	2.298	1	1	1	1	1	1038	119.4	4.82	0	High	1
NP_078920.2	RIOX1	79697	ribosomal oxygenase 1 [Homo sapiens]	High	478	0	4.228	3	2	4	2	2	641	71	6.46	1.8	High	1		High	437	0	5.424	4	2	2	2	2	641	71	6.46	2.03	High	1
NP_006775.1	WDR3	10885	WD repeat-containing protein 3 [Homo sapiens]	High	111	0	4.185	2	2	2	2	2	943	106	6.64	0	High	1
NP_005079.2	AKAP17A	8227	A-kinase anchor protein 17A isoform 1 [Homo sapiens]	High	475	0	4.161	2	2	2	2	2	695	80.7	9.73	1.62	High	1		High	435	0.003	2.34	1	1	1	1	1	695	80.7	9.73	1.92	High	1
NP_057046.1	FCF1	51077	rRNA-processing protein FCF1 homolog isoform 1 [Homo sapiens]	High	86	0	4.151	6	1	1	0	1	198	23.4	9.7	2.03	High	1		High	83	0	3.126	6	1	1	0	1	198	23.4	9.7	1.6	High	1
NP_001193541.1	CHTOP	26097	chromatin target of PRMT1 protein isoform 2 [Homo sapiens]	High	532	0	4.118	5	1	1	0	1	249	26.5	12.23	2.25	High	1		High	485	0	3.086	6	1	1	0	1	249	26.5	12.23	0	High	1
NP_127460.1	GAR1	54433	H/ACA ribonucleoprotein complex subunit 1 [Homo sapiens]	High	14	0	4.103	8	2	2	2	2	217	22.3	10.92	2.42	High	1		High	13	0	2.418	4	1	1	1	1	217	22.3	10.92	1.83	High	1
NP_001288784.1	SAP30BP	29115	SAP30-binding protein isoform 1 [Homo sapiens]	High	436	0	4.09	4	1	2	0	1	342	37.6	5	4.99	High	1		High	402	0	4.563	4	1	1	0	1	342	37.6	5	2.49	High	1
XP_016885226.1	UPF3B	65109	regulator of nonsense transcripts 3B isoform X1 [Homo sapiens]	High	560	0	4.047	3	2	2	0	2	643	75.9	9.36	1.65	High	1		High	505	0	4.163	3	2	3	0	2	643	75.9	9.36	1.81	High	1
NP_116114.1	BUD13	84811	BUD13 homolog isoform 1 [Homo sapiens]	High	347	0	4.028	3	2	2	0	2	619	70.5	9.86	2.5	High	1		High	326	0	5.071	3	2	2	0	2	619	70.5	9.86	2.45	High	1
NP_954981.1	CCDC137	339230	coiled-coil domain-containing protein 137 [Homo sapiens]	High	647	0	4.011	8	2	2	0	2	289	33.2	10.93	0	High	1		High	585	0.005	1.991	3	1	1	0	1	289	33.2	10.93	0	High	1
NP_002954.2	S100A7	6278	protein S100-A7 [Homo sapiens]	High	153	0	4.004	23	2	2	1	2	101	11.5	6.77	1.64	High	1		High	146	0.005	1.903	11	1	1	1	1	101	11.5	6.77	0	High	1
NP_004273.1	BAG2	9532	BAG family molecular chaperone regulator 2 [Homo sapiens]	High	175	0	4.003	8	2	2	0	2	211	23.8	6.7	3.65	High	1
NP_112738.1	HNRNPD	3184	heterogeneous nuclear ribonucleoprotein D0 isoform a [Homo sapiens]	High	476	0	3.956	6	2	5	0	2	355	38.4	7.81	1.63	High	1		High	436	0	6.45	6	2	4	0	1	355	38.4	7.81	4.16	High	1
XP_011526286.2	ILF3	3609	interleukin enhancer-binding factor 3 isoform X1 [Homo sapiens]	High	336	0	3.936	2	2	2	0	2	898	95.7	8.81	0	High	1		High	316	0	2.488	1	1	1	0	1	898	95.7	8.81	0	High	1
NP_005737.1	NAMPT	10135	nicotinamide phosphoribosyltransferase precursor [Homo sapiens]	High	492	0	3.9	4	2	2	2	2	491	55.5	7.15	2.05	High	1		High	450	0	3.946	4	2	2	2	2	491	55.5	7.15	2.05	High	1
NP_003312.3	TUFM	7284	elongation factor Tu, mitochondrial isoform 1 precursor [Homo sapiens]	High	167	0	3.889	3	1	1	0	1	455	49.8	7.61	2.23	High	1		High	160	0	6.643	5	2	2	0	2	455	49.8	7.61	2.43	High	1
NP_055278.1	LSM3	27258	U6 snRNA-associated Sm-like protein LSm3 [Homo sapiens]	High	409	0	3.878	12	1	2	1	1	102	11.8	4.7	2.34	High	1
NP_004688.2	PRPF4	9128	U4/U6 small nuclear ribonucleoprotein Prp4 isoform 1 [Homo sapiens]	High	295	0	3.864	6	3	3	0	3	522	58.4	7.42	0	High	1
NP_004809.2	DDX23	9416	probable ATP-dependent RNA helicase DDX23 [Homo sapiens]	High	237	0	3.851	2	2	2	2	2	820	95.5	9.55	1.77	High	1
XP_011510613.1	SMC4	10051	structural maintenance of chromosomes protein 4 isoform X1 [Homo sapiens]	High	193	0	3.822	2	2	2	0	2	1288	147.1	6.79	0	High	1
XP_006715771.1	BZW2	28969	basic leucine zipper and W2 domain-containing protein 2 isoform X1 [Homo sapiens]	High	145	0	3.81	4	2	3	0	1	419	48.1	6.68	0	High	1		High	136	0	3.71	4	2	4	0	2	419	48.1	6.68	1.83	High	1
NP_001333790.1	TFIP11	24144	tuftelin-interacting protein 11 isoform 1 [Homo sapiens]	High	645	0	3.807	2	2	2	0	2	837	96.8	5.67	0	High	1		High	583	0.007	1.671	1	1	1	0	1	837	96.8	5.67	0	High	1
NP_005773.3	ALYREF	10189	THO complex subunit 4 [Homo sapiens]	High	109	0	3.762	4	1	1	1	1	264	27.5	11.05	2.08	High	1		High	109	0	3.765	4	1	1	1	1	264	27.5	11.05	1.97	High	1
XP_005252108.1	PHF2	5253	lysine-specific demethylase PHF2 isoform X1 [Homo sapiens]	High	616	0	3.761	1	1	3	0	1	1097	120.8	9.17	3.52	High	1		High	557	0.003	2.31	1	1	1	0	1	1097	120.8	9.17	0	High	1
NP_001353410.1	RPL7L1	285855	60S ribosomal protein L7-like 1 [Homo sapiens]	High	480	0	3.754	7	2	3	2	2	255	29.7	10.52	0	High	1		High	439	0	3.818	7	2	2	2	2	255	29.7	10.52	0	High	1
NP_005498.1	CFL1	1072	cofilin-1 [Homo sapiens]	High	265	0	3.734	7	1	1	0	1	166	18.5	8.09	2.46	High	1		High	248	0	3.005	7	1	1	0	1	166	18.5	8.09	2.11	High	1
XP_006717354.1	BRD3	8019	bromodomain-containing protein 3 isoform X1 [Homo sapiens]	High	225	0	3.732	2	2	2	0	1	726	79.5	9.36	2.24	High	1
NP_001184223.1	DPYSL3	1809	dihydropyrimidinase-related protein 3 isoform 1 [Homo sapiens]	High	77	0	3.668	2	1	1	0	1	684	73.9	6.35	2.21	High	1		High	75	0.005	1.78	1	1	1	1	1	684	73.9	6.35	1.67	High	1
XP_011544284.1	TAOK2	9344	serine/threonine-protein kinase TAO2 isoform X1 [Homo sapiens]	High	606	0	3.638	2	2	2	0	1	1242	138.9	7.25	4.04	High	1		High	549	0	5.278	2	2	2	0	1	1242	138.9	7.25	4.13	High	1
NP_001988.1	FAU	2197	ubiquitin-like protein fubi and ribosomal protein S30 precursor [Homo sapiens]	High	389	0	3.627	8	1	2	1	1	133	14.4	10.17	4.39	High	1		High	362	0	3.996	8	1	2	1	1	133	14.4	10.17	5.11	High	1
NP_004932.1	DHX8	1659	ATP-dependent RNA helicase DHX8 isoform 1 [Homo sapiens]	High	630	0	3.621	2	2	2	0	2	1220	139.2	8.32	0	High	1		High	569	0	5.297	2	3	3	0	2	1220	139.2	8.32	1.67	High	1
NP_002898.2	RECQL	5965	ATP-dependent DNA helicase Q1 [Homo sapiens]	High	588	0	3.606	2	1	1	1	1	649	73.4	7.88	2.35	High	1		High	533	0	3.242	2	1	1	1	1	649	73.4	7.88	2.17	High	1
NP_006187.2	PCBP1	5093	poly(rC)-binding protein 1 [Homo sapiens]	High	340	0	3.579	4	1	1	1	1	356	37.5	7.09	0	High	1		High	319	0	7.966	7	2	3	1	1	356	37.5	7.09	3.54	High	1
NP_919223.1	HNRNPA3	220988	heterogeneous nuclear ribonucleoprotein A3 isoform a [Homo sapiens]	High	38	0	3.558	5	2	3	0	1	378	39.6	9.01	1.84	High	1
NP_115867.2	MRPL38	64978	39S ribosomal protein L38, mitochondrial precursor [Homo sapiens]	High	209	0	3.527	5	2	2	2	2	380	44.6	7.53	1.81	High	1
NP_002794.1	PSMC2	5701	26S proteasome regulatory subunit 7 isoform 1 [Homo sapiens]	High	71	0	3.511	6	2	2	1	2	433	48.6	5.95	0	High	1
NP_000991.1	RPL39	6170	60S ribosomal protein L39 [Homo sapiens]	High	63	0	3.51	20	1	1	1	1	51	6.4	12.56	2.73	High	1		High	59	0.003	2.326	20	1	1	1	1	51	6.4	12.56	2.11	High	1
NP_057134.1	MRPL11	65003	39S ribosomal protein L11, mitochondrial isoform a [Homo sapiens]	High	592	0	3.495	9	2	2	0	2	192	20.7	9.91	1.62	High	1		High	536	0	3.511	9	2	2	0	2	192	20.7	9.91	1.83	High	1
NP_005782.1	MPHOSPH10	10199	U3 small nucleolar ribonucleoprotein protein MPP10 [Homo sapiens]	High	315	0	3.477	2	2	2	2	2	681	78.8	4.86	3.41	High	1		High	296	0	5.049	4	3	3	3	3	681	78.8	4.86	1.74	High	1
NP_037374.1	CFAP20	29105	cilia- and flagella-associated protein 20 [Homo sapiens]	High	488	0	3.477	6	1	1	1	1	193	22.8	9.76	1.9	High	1
XP_011524858.1	AP2A1	160	AP-2 complex subunit alpha-1 isoform X1 [Homo sapiens]	High	489	0	3.467	2	2	2	0	2	994	109.6	6.55	1.74	High	1		High	448	0	3.658	2	2	2	0	2	994	109.6	6.55	0	High	1
NP_113608.1	MRPL9	65005	39S ribosomal protein L9, mitochondrial isoform 1 [Homo sapiens]	High	292	0	3.464	4	1	1	1	1	267	30.2	10.08	2.13	High	1		High	277	0	3.625	4	1	1	1	1	267	30.2	10.08	1.76	High	1
NP_002274.1	KRT85	3891	keratin, type II cuticular Hb5 isoform 1 [Homo sapiens]	High	260	0	3.464	2	1	1	1	1	507	55.8	6.55	2.1	High	1		High	242	0	3.516	2	1	1	1	1	507	55.8	6.55	1.77	High	1
NP_004716.1	BUB3	9184	mitotic checkpoint protein BUB3 isoform a [Homo sapiens]	High	55	0	3.463	8	2	2	0	2	328	37.1	6.84	1.86	High	1
NP_001124313.1	RTCA	8634	RNA 3'-terminal phosphate cyclase isoform a [Homo sapiens]	High	504	0	3.457	3	1	2	0	1	379	40.7	8.34	2.13	High	1
NP_006294.2	AIMP2	7965	aminoacyl tRNA synthase complex-interacting multifunctional protein 2 isoform a [Homo sapiens]	High	383	0	3.423	4	1	1	0	1	320	35.3	8.22	0	High	1		High	357	0	7.134	11	3	4	0	3	320	35.3	8.22	3.48	High	1
XP_005251120.1	YWHAZ	7534	14-3-3 protein zeta/delta isoform X1 [Homo sapiens]	High	3	0	3.419	8	2	2	1	2	245	27.7	4.79	2.04	High	1		High	3	0	2.988	8	2	2	1	1	245	27.7	4.79	2.1	High	1
NP_620305.3	SON	6651	protein SON isoform F [Homo sapiens]	High	15	0	3.4	1	1	1	0	1	2426	263.7	5.64	1.99	High	1		High	14	0	2.524	1	1	1	0	1	2426	263.7	5.64	0	High	1
NP_005763.3	RCL1	10171	RNA 3'-terminal phosphate cyclase-like protein isoform a [Homo sapiens]	High	216	0	3.376	5	2	2	1	2	373	40.8	9.26	0	High	1		High	204	0.005	1.918	2	1	1	0	1	373	40.8	9.26	0	High	1
NP_000995.1	RPLP2	6181	60S acidic ribosomal protein P2 [Homo sapiens]	High	634	0	3.357	10	1	2	1	1	115	11.7	4.54	1.98	High	1
NP_115766.3	NIFK	84365	MKI67 FHA domain-interacting nucleolar phosphoprotein [Homo sapiens]	High	314	0	3.342	4	1	1	1	1	293	34.2	9.88	2.09	High	1
NP_005917.2	MFAP1	4236	microfibrillar-associated protein 1 [Homo sapiens]	High	529	0	3.336	3	1	1	1	1	439	51.9	4.98	1.77	High	1		High	482	0	3.417	3	1	1	1	1	439	51.9	4.98	1.71	High	1
NP_057121.2	UTP11	51118	probable U3 small nucleolar RNA-associated protein 11 [Homo sapiens]	High	313	0	3.314	7	2	2	0	2	253	30.4	10.15	0	High	1		High	294	0	4.521	8	2	2	0	2	253	30.4	10.15	2.18	High	1
NP_059986.1	RAB39A	54734	ras-related protein Rab-39A [Homo sapiens]	High	66	0	3.307	5	1	1	0	1	217	25	7.65	1.78	High	1
NP_056357.1	UPF2	26019	regulator of nonsense transcripts 2 [Homo sapiens]	High	467	0	3.299	1	2	3	1	2	1272	147.7	5.69	0	High	1		High	429	0	2.779	1	2	2	1	2	1272	147.7	5.69	0	High	1
NP_733821.1	LMNA	4000	lamin isoform A [Homo sapiens]	High	343	0	3.29	1	1	1	0	1	664	74.1	7.02	1.85	High	1		High	322	0	3.679	1	1	1	0	1	664	74.1	7.02	2.51	High	1
NP_001002858.1	ANXA2	302	annexin A2 isoform 1 [Homo sapiens]	High	300	0	3.278	3	1	1	0	1	357	40.4	8.37	2.48	High	1		High	282	0	3.609	3	1	1	0	1	357	40.4	8.37	2.25	High	1
XP_016868908.1	ASPH	444	aspartyl/asparaginyl beta-hydroxylase isoform X1 [Homo sapiens]	High	386	0	3.271	3	2	2	0	2	800	90.4	5.05	2.05	High	1		High	359	0	3.359	3	2	2	0	2	800	90.4	5.05	0	High	1
NP_073616.6	DDX31	64794	probable ATP-dependent RNA helicase DDX31 isoform 1 [Homo sapiens]	High	108	0	3.27	2	2	2	0	2	851	94	9.99	0	High	1
XP_016880485.1	UBTF	7343	nucleolar transcription factor 1 isoform X1 [Homo sapiens]	High	367	0	3.26	1	1	1	0	1	781	91.2	6	1.96	High	1		High	343	0	2.415	1	1	1	0	1	781	91.2	6	0	High	1
XP_006723200.1	PRPF31	26121	U4/U6 small nuclear ribonucleoprotein Prp31 isoform X1 [Homo sapiens]	High	374	0	3.245	3	1	1	1	1	499	55.4	5.78	1.79	High	1		High	348	0.005	1.903	3	1	1	1	1	499	55.4	5.78	0	High	1
NP_005796.1	PSMD14	10213	26S proteasome non-ATPase regulatory subunit 14 [Homo sapiens]	High	471	0	3.245	4	1	1	1	1	310	34.6	6.52	0	High	1
NP_001265585.1	SNRPD3	6634	small nuclear ribonucleoprotein Sm D3 [Homo sapiens]	High	99	0	3.235	8	1	1	1	1	126	13.9	10.32	2.42	High	1		High	100	0	4.07	8	1	2	1	1	126	13.9	10.32	3.99	High	1
NP_001185722.1	ARPC4-TTLL3	100526693	ARPC4-TTLL3 fusion protein [Homo sapiens]	High	139	0	3.226	3	2	2	0	2	625	71.7	5.88	0	High	1
NP_060481.3	ARGLU1	55082	arginine and glutamate-rich protein 1 [Homo sapiens]	High	312	0	3.213	6	2	2	2	2	273	33.2	10.35	1.89	High	1		High	293	0	4.451	6	2	2	2	2	273	33.2	10.35	2.1	High	1
XP_011512137.1	ZCCHC4	29063	rRNA N6-adenosine-methyltransferase ZCCHC4 isoform X1 [Homo sapiens]	High	172	0	3.064	4	2	3	0	2	528	60.8	8.78	0	High	1		High	165	0.003	2.135	2	1	1	0	1	528	60.8	8.78	0	High	1
NP_037366.1	EIF3K	27335	eukaryotic translation initiation factor 3 subunit K isoform 1 [Homo sapiens]	High	186	0	3.024	11	2	2	0	2	218	25	4.93	0	High	1		High	180	0.003	2.056	5	1	1	0	1	218	25	4.93	0	High	1
XP_011513560.1	OSBPL3	26031	oxysterol-binding protein-related protein 3 isoform X1 [Homo sapiens]	High	151	0	3.013	1	1	1	0	1	887	101.2	6.87	0	High	1		High	142	0	5.054	1	1	1	0	1	887	101.2	6.87	2.61	High	1
XP_011514672.1	RBM28	55131	RNA-binding protein 28 isoform X1 [Homo sapiens]	High	571	0	3.013	1	1	1	0	1	793	89.5	9.04	0	High	1		High	513	0.003	2.077	1	1	1	0	1	793	89.5	9.04	0	High	1
NP_001365498.1	IARS1	3376	isoleucine--tRNA ligase, cytoplasmic isoform 4 [Homo sapiens]	High	508	0	3.004	1	2	2	0	2	1283	146.7	6.2	0	High	1		High	461	0	23.78	5	6	10	0	6	1283	146.7	6.2	14.03	High	1
XP_011542031.1	MACROH2A1	9555	core histone macro-H2A.1 isoform X1 [Homo sapiens]	High	419	0	2.993	5	2	3	0	1	372	39.6	9.79	3.36	High	1		High	391	0.005	1.78	3	1	1	0	1	372	39.6	9.79	1.62	High	1
NP_057118.1	MRPS2	51116	28S ribosomal protein S2, mitochondrial [Homo sapiens]	High	495	0	2.986	5	2	2	2	2	296	33.2	9.26	3.35	High	1
NP_008937.1	NUDT21	11051	cleavage and polyadenylation specificity factor subunit 5 [Homo sapiens]	High	531	0	2.959	9	2	2	2	2	227	26.2	8.82	1.64	High	1		High	484	0	3.172	5	1	1	1	1	227	26.2	8.82	0	High	1
NP_001193997.1	BZW1	9689	basic leucine zipper and W2 domain-containing protein 1 isoform 2 [Homo sapiens]	High	465	0	2.959	3	2	3	0	1	451	51.2	6.62	0	High	1
NP_004896.1	PRDX6	9588	peroxiredoxin-6 [Homo sapiens]	High	210	0	2.957	4	1	1	1	1	224	25	6.38	2.42	High	1		High	199	0.003	2.324	4	1	1	1	1	224	25	6.38	1.93	High	1
NP_001091678.1	HNRNPF	3185	heterogeneous nuclear ribonucleoprotein F [Homo sapiens]	High	405	0	2.934	6	2	2	2	2	415	45.6	5.58	0	High	1		High	378	0	4.078	4	2	2	1	1	415	45.6	5.58	2.48	High	1
NP_067022.1	SQOR	58472	sulfide:quinone oxidoreductase, mitochondrial [Homo sapiens]	High	42	0	2.915	3	1	1	1	1	450	49.9	9.11	0	High	1
NP_001138880.1	NONO	4841	non-POU domain-containing octamer-binding protein isoform 1 [Homo sapiens]	High	596	0	2.911	4	2	2	0	1	471	54.2	8.95	2.09	High	1
NP_060755.1	IMP3	55272	U3 small nucleolar ribonucleoprotein protein IMP3 [Homo sapiens]	High	70	0	2.909	5	1	1	1	1	184	21.8	9.5	2.14	High	1		High	66	0	3.351	5	1	1	1	1	184	21.8	9.5	1.89	High	1
NP_064576.1	MRPS22	56945	28S ribosomal protein S22, mitochondrial isoform 1 [Homo sapiens]	High	96	0	2.9	3	1	1	0	1	360	41.3	7.9	1.98	High	1		High	97	0	4.598	6	2	2	0	2	360	41.3	7.9	0	High	1
XP_016870970.1	RPP38	10557	ribonuclease P protein subunit p38 isoform X1 [Homo sapiens]	High	462	0	2.867	6	2	2	2	2	283	31.8	9.92	1.6	High	1		High	425	0	3.135	6	2	2	2	2	283	31.8	9.92	0	High	1
NP_056342.3	TBC1D10B	26000	TBC1 domain family member 10B [Homo sapiens]	High	363	0	2.855	2	2	2	0	2	808	87.1	9.19	0	High	1		High	340	0	3.57	2	2	4	0	2	808	87.1	9.19	0	High	1
NP_001275582.1	CLTC	1213	clathrin heavy chain 1 isoform 2 [Homo sapiens]	High	450	0	2.814	1	1	1	0	1	1679	191.9	5.69	1.6	High	1
NP_068750.2	DHX35	60625	probable ATP-dependent RNA helicase DHX35 isoform 1 [Homo sapiens]	High	548	0	2.775	3	2	2	0	2	703	78.9	8.59	0	High	1
NP_060726.3	WDR12	55759	ribosome biogenesis protein WDR12 isoform 1 [Homo sapiens]	High	612	0	2.749	2	1	1	0	1	423	47.7	5.9	2.22	High	1		High	552	0	3.486	2	1	1	0	1	423	47.7	5.9	2.11	High	1
NP_919424.1	LBR	3930	delta(14)-sterol reductase LBR [Homo sapiens]	High	150	0	2.72	2	1	1	0	1	615	70.7	9.36	1.85	High	1		High	141	0	2.587	2	1	1	0	1	615	70.7	9.36	1.92	High	1
NP_001334633.1	THOC6	79228	THO complex subunit 6 homolog isoform 1 [Homo sapiens]	High	238	0	2.671	3	1	1	0	1	341	37.5	7.43	0	High	1		High	226	0	2.909	3	1	1	0	1	341	37.5	7.43	1.91	High	1
NP_001677.2	ATP5F1B	506	ATP synthase subunit beta, mitochondrial precursor [Homo sapiens]	High	413	0	2.667	2	1	1	1	1	529	56.5	5.4	1.7	High	1		High	383	0	5.078	4	2	2	2	2	529	56.5	5.4	1.79	High	1
XP_005253647.1	DHX37	57647	probable ATP-dependent RNA helicase DHX37 isoform X1 [Homo sapiens]	High	435	0	2.661	1	1	1	0	1	1175	130.7	8.13	0	High	1		High	401	0.003	2.267	1	1	1	0	1	1175	130.7	8.13	1.77	High	1
NP_001030335.1	RPL38	6169	60S ribosomal protein L38 [Homo sapiens]	High	365	0	2.655	14	1	2	1	1	70	8.2	10.1	1.83	High	1		High	342	0.007	1.714	14	1	2	1	1	70	8.2	10.1	0	High	1
NP_004437.2	EPRS1	2058	bifunctional glutamate/proline--tRNA ligase [Homo sapiens]	High	368	0	2.645	1	2	2	2	2	1512	170.5	7.33	0	High	1		High	344	0	20.592	5	7	8	4	7	1512	170.5	7.33	8.99	High	1
NP_057154.2	MRPS23	51649	28S ribosomal protein S23, mitochondrial [Homo sapiens]	High	614	0	2.636	5	1	1	1	1	190	21.8	8.9	2.07	High	1		High	554	0.003	2.147	5	1	1	1	1	190	21.8	8.9	1.92	High	1
NP_005436.1	SMC3	9126	structural maintenance of chromosomes protein 3 [Homo sapiens]	High	575	0	2.625	1	1	1	1	1	1217	141.5	7.18	1.69	High	1
XP_011529619.1	SEPTIN6	23157	septin-6 isoform X1 [Homo sapiens]	High	152	0	2.615	2	1	3	0	1	526	59.9	7.37	4.31	High	1		High	145	0	3.403	2	1	2	0	1	526	59.9	7.37	4.28	High	1
NP_001229820.1	CSDE1	7812	cold shock domain-containing protein E1 isoform 4 [Homo sapiens]	High	468	0	2.612	1	1	1	0	1	844	93.7	6.52	1.91	High	1
NP_003741.1	EIF3A	8661	eukaryotic translation initiation factor 3 subunit A [Homo sapiens]	High	558	0	2.606	1	1	2	1	1	1382	166.5	6.79	0	High	1
NP_060308.1	NHP2	55651	H/ACA ribonucleoprotein complex subunit 2 isoform a [Homo sapiens]	High	433	0	2.598	7	1	1	1	1	153	17.2	8.22	1.62	High	1		High	399	0.005	1.803	7	1	2	1	1	153	17.2	8.22	0	High	1
NP_006618.1	POP4	10775	ribonuclease P protein subunit p29 [Homo sapiens]	High	37	0	2.589	4	1	1	1	1	220	25.4	10.07	1.8	High	1		High	35	0.003	2.048	4	1	1	1	1	220	25.4	10.07	1.8	High	1
NP_001287750.1	EIF4B	1975	eukaryotic translation initiation factor 4B isoform 1 [Homo sapiens]	High	147	0	2.552	3	1	1	0	1	616	69.7	5.67	0	High	1		High	138	0.003	2.33	3	1	1	0	1	616	69.7	5.67	0	High	1
NP_003565.4	VAPA	9218	vesicle-associated membrane protein-associated protein A isoform 1 [Homo sapiens]	High	434	0.001	2.539	5	1	1	0	1	294	32.6	8.91	0	High	1		High	400	0	2.825	5	1	1	0	1	294	32.6	8.91	0	High	1
XP_005256612.1	FLII	2314	protein flightless-1 homolog isoform X1 [Homo sapiens]	High	375	0.001	2.536	1	2	2	0	2	1296	147.5	6.1	0	High	1
NP_001349806.1	SMARCB1	6598	SWI/SNF-related matrix-associated actin-dependent regulator of chromatin subfamily B member 1 isoform d [Homo sapiens]	High	117	0.001	2.524	3	1	1	0	1	403	46	6.33	0	High	1
NP_001351766.1	MTHFD1	4522	C-1-tetrahydrofolate synthase, cytoplasmic isoform 2 [Homo sapiens]	High	327	0.001	2.498	1	1	1	0	1	964	104.6	7.59	1.71	High	1		High	309	0	3.223	1	1	1	0	1	964	104.6	7.59	2.2	High	1
NP_003745.1	EIF3F	8665	eukaryotic translation initiation factor 3 subunit F [Homo sapiens]	High	600	0.001	2.464	3	1	1	1	1	357	37.5	5.45	0	High	1		High	544	0	3.496	6	2	2	2	2	357	37.5	5.45	0	High	1
NP_002931.2	ABCE1	6059	ATP-binding cassette sub-family E member 1 [Homo sapiens]	High	341	0.001	2.44	2	1	1	1	1	599	67.3	8.34	1.84	High	1		High	320	0.007	1.701	2	1	1	1	1	599	67.3	8.34	0	High	1
NP_001365183.1	SNRPN	6638	small nuclear ribonucleoprotein-associated protein N isoform a [Homo sapiens]	High	452	0.001	2.435	3	1	2	0	1	244	25.1	11.05	2.45	High	1		High	414	0.003	2.178	3	1	2	0	1	244	25.1	11.05	1.73	High	1
XP_024308689.1	SEPTIN2	4735	septin-2 isoform X1 [Homo sapiens]	High	668	0.001	2.426	2	1	1	0	1	428	49.4	7.36	2.47	High	1		High	607	0	2.721	2	1	1	0	1	428	49.4	7.36	2.26	High	1
NP_803182.1	MAGED2	10916	melanoma-associated antigen D2 [Homo sapiens]	High	114	0.001	2.42	3	2	2	1	2	606	64.9	9.32	1.83	High	1
XP_016863314.1	SPATA5	166378	ATPase family protein 2 homolog isoform X1 [Homo sapiens]	High	453	0.001	2.417	1	1	1	0	1	917	100.4	5.86	1.86	High	1		High	416	0	3.072	1	1	1	0	1	917	100.4	5.86	2.04	High	1
NP_001007.2	RPS12	6206	40S ribosomal protein S12 [Homo sapiens]	High	547	0.001	2.406	8	1	1	1	1	132	14.5	7.21	1.75	High	1
NP_001123561.1	KARS1	3735	lysine--tRNA ligase isoform 1 [Homo sapiens]	High	68	0.001	2.393	1	1	1	0	1	625	71.5	6.81	0	High	1		High	63	0	48.858	16	11	17	0	11	625	71.5	6.81	22.73	High	1
NP_002471.1	PPP1R12A	4659	protein phosphatase 1 regulatory subunit 12A isoform a [Homo sapiens]	High	40	0.001	2.387	1	1	2	0	1	1030	115.2	5.4	1.64	High	1
NP_001168.1	ARL1	400	ADP-ribosylation factor-like protein 1 isoform 1 [Homo sapiens]	High	629	0.001	2.363	5	1	1	0	1	181	20.4	5.72	2.06	High	1		High	567	0	2.582	5	1	1	0	1	181	20.4	5.72	1.7	High	1
NP_001303240.1	RPL35A	6165	60S ribosomal protein L35a [Homo sapiens]	High	176	0.001	2.337	8	1	2	1	1	110	12.5	11.06	3.77	High	1		High	168	0	2.652	8	1	1	1	1	110	12.5	11.06	2.07	High	1
NP_004125.3	HSPA9	3313	stress-70 protein, mitochondrial precursor [Homo sapiens]	High	533	0.001	2.335	2	1	1	1	1	679	73.6	6.16	0	High	1		High	486	0.003	2.207	2	1	2	1	1	679	73.6	6.16	0	High	1
XP_011535188.1	NRDE2	55051	nuclear exosome regulator NRDE2 isoform X1 [Homo sapiens]	High	580	0.001	2.332	1	1	1	0	1	1174	133.7	7.68	0	High	1		High	522	0.005	1.973	1	1	1	0	1	1174	133.7	7.68	0	High	1
XP_016858338.1	RASAL2	9462	ras GTPase-activating protein nGAP isoform X1 [Homo sapiens]	High	189	0.001	2.313	1	1	1	0	1	1419	160	8.43	0	High	1
XP_011512246.1	SUB1	10923	activated RNA polymerase II transcriptional coactivator p15 isoform X1 [Homo sapiens]	High	318	0.001	2.305	7	1	1	1	1	127	14.4	9.6	1.7	High	1		High	299	0	2.636	7	1	1	1	1	127	14.4	9.6	0	High	1
NP_001914.3	DDB1	1642	DNA damage-binding protein 1 [Homo sapiens]	High	87	0.003	2.271	1	1	2	1	1	1140	126.9	5.26	2.19	High	1
NP_061119.1	MACROH2A2	55506	core histone macro-H2A.2 [Homo sapiens]	High	148	0.003	2.269	6	2	2	1	1	372	40	9.69	1.69	High	1
XP_011520324.1	SLTM	79811	SAFB-like transcription modulator isoform X1 [Homo sapiens]	High	81	0.003	2.268	1	1	1	0	1	1176	132.4	9.31	1.61	High	1
NP_002793.2	PSMC1	5700	26S proteasome regulatory subunit 4 isoform a [Homo sapiens]	High	623	0.003	2.264	3	1	1	0	1	440	49.2	6.21	0	High	1		High	563	0	4.169	3	1	1	0	1	440	49.2	6.21	0	High	1
NP_001357331.1	BAZ1B	9031	tyrosine-protein kinase BAZ1B [Homo sapiens]	High	281	0.003	2.223	1	1	1	1	1	1483	170.8	8.48	0	High	1		High	265	0	5.201	1	2	2	2	2	1483	170.8	8.48	0	High	1
NP_003747.1	EIF3H	8667	eukaryotic translation initiation factor 3 subunit H [Homo sapiens]	High	381	0.003	2.219	2	1	1	1	1	352	39.9	6.54	1.83	High	1
NP_003891.1	SQSTM1	8878	sequestosome-1 isoform 1 [Homo sapiens]	High	399	0.003	2.202	5	1	1	0	1	440	47.7	5.22	0	High	1
NP_001248340.1	SFSWAP	6433	splicing factor, suppressor of white-apricot homolog isoform 1 [Homo sapiens]	High	566	0.003	2.194	1	1	1	0	1	1003	109.9	8.12	1.79	High	1		High	510	0.005	1.812	1	1	1	0	1	1003	109.9	8.12	0	High	1
XP_024307077.1	TRIM28	10155	transcription intermediary factor 1-beta isoform X1 [Homo sapiens]	High	202	0.003	2.175	1	1	1	0	1	872	92.4	6.02	0	High	1
NP_115710.2	UTP23	84294	rRNA-processing protein UTP23 homolog [Homo sapiens]	High	570	0.003	2.163	4	1	1	1	1	249	28.4	10.07	0	High	1		High	512	0.003	2.206	4	1	1	1	1	249	28.4	10.07	0	High	1
NP_004805.2	SNRNP40	9410	U5 small nuclear ribonucleoprotein 40 kDa protein [Homo sapiens]	High	60	0.003	2.162	3	1	1	1	1	357	39.3	8.1	0	High	1		High	57	0.003	2.067	3	1	1	1	1	357	39.3	8.1	0	High	1
NP_001335098.1	HDGFL2	84717	hepatoma-derived growth factor-related protein 2 isoform 3 [Homo sapiens]	High	331	0.003	2.161	1	1	1	0	1	695	76.7	7.4	2.43	High	1		High	312	0.006	1.735	1	1	1	0	1	695	76.7	7.4	2.02	High	1
NP_001307577.1	U2AF1L5	102724594	splicing factor U2AF 35 kDa subunit-like protein isoform 2 [Homo sapiens]	High	171	0.003	2.142	3	1	1	0	1	240	27.9	8.68	2.18	High	1		High	163	0.002	2	3	1	1	0	1	240	27.9	8.68	1.79	High	1
NP_006730.2	MCM5	4174	DNA replication licensing factor MCM5 [Homo sapiens]	High	173	0.003	2.129	1	1	1	0	1	734	82.2	8.37	0	High	1
NP_004930.1	DDX1	1653	ATP-dependent RNA helicase DDX1 [Homo sapiens]	High	319	0.003	2.112	1	1	1	1	1	740	82.4	7.23	0	High	1		High	300	0	3.434	3	2	3	2	2	740	82.4	7.23	1.62	High	1
YP_003024029.1	COX2	4513	cytochrome c oxidase subunit II (mitochondrion) [Homo sapiens]	High	166	0.003	2.109	4	1	1	1	1	227	25.5	4.82	1.87	High	1
XP_011526466.1	RAB3A	5864	ras-related protein Rab-3A isoform X1 [Homo sapiens]	High	126	0.003	2.099	5	1	1	1	1	220	25	5.03	1.73	High	1		High	118	0.007	1.635	5	1	1	1	1	220	25	5.03	0	High	1
NP_001244.1	CDC5L	988	cell division cycle 5-like protein [Homo sapiens]	High	61	0.003	2.095	1	1	1	1	1	802	92.2	8.18	0	High	1		High	58	0.003	2.307	1	1	1	1	1	802	92.2	8.18	0	High	1
XP_011529261.1	MSN	4478	moesin isoform X1 [Homo sapiens]	High	359	0.003	2.09	2	1	1	0	1	610	71.3	6.06	0	High	1		High	336	0	4.443	3	2	3	0	2	610	71.3	6.06	0	High	1
NP_004172.2	UCHL1	7345	ubiquitin carboxyl-terminal hydrolase isozyme L1 [Homo sapiens]	High	132	0.003	2.084	4	1	1	1	1	223	24.8	5.48	0	High	1		High	125	0	2.591	4	1	1	1	1	223	24.8	5.48	0	High	1
NP_001186778.1	DAP3	7818	28S ribosomal protein S29, mitochondrial isoform 1 [Homo sapiens]	High	203	0.005	2.074	3	1	1	0	1	398	45.5	8.88	0	High	1		High	193	0	3.219	5	2	2	0	2	398	45.5	8.88	2.1	High	1
NP_001545.2	CCN1	3491	CCN family member 1 precursor [Homo sapiens]	High	406	0.005	2.068	3	1	1	1	1	381	42	8.21	0	High	1		High	379	0.003	2.114	3	1	1	1	1	381	42	8.21	0	High	1
NP_005905.2	MCM4	4173	DNA replication licensing factor MCM4 [Homo sapiens]	High	272	0.005	2.065	2	1	1	1	1	863	96.5	6.74	0	High	1		High	256	0.003	2.186	2	1	1	1	1	863	96.5	6.74	0	High	1
XP_011539528.1	PHGDH	26227	D-3-phosphoglycerate dehydrogenase isoform X1 [Homo sapiens]	High	573	0.005	2.052	2	1	2	0	1	607	64.7	6.87	1.92	High	1		High	515	0	3.62	4	2	2	0	2	607	64.7	6.87	0	High	1
NP_653263.2	PSMA8	143471	proteasome subunit alpha-type 8 isoform 1 [Homo sapiens]	High	309	0.005	2.029	4	1	1	0	1	256	28.5	8.98	0	High	1
NP_113673.3	GRWD1	83743	glutamate-rich WD repeat-containing protein 1 [Homo sapiens]	High	7	0.005	2.019	2	1	1	1	1	446	49.4	4.92	1.85	High	1		High	7	0.003	2.221	2	1	1	1	1	446	49.4	4.92	1.71	High	1
NP_075384.4	KRI1	65095	protein KRI1 homolog [Homo sapiens]	High	230	0.005	2.018	1	1	1	0	1	703	82.5	5.14	0	High	1		High	219	0	2.499	1	1	1	0	1	703	82.5	5.14	2.11	High	1
XP_016864369.1	WDR1	9948	WD repeat-containing protein 1 isoform X1 [Homo sapiens]	High	501	0.005	1.976	2	1	1	0	1	659	72	6.9	1.99	High	1
NP_060549.4	SRBD1	55133	S1 RNA-binding domain-containing protein 1 [Homo sapiens]	High	266	0.005	1.965	1	1	1	0	1	995	111.7	8.72	0	High	1		High	249	0	5.565	2	2	2	0	2	995	111.7	8.72	2.11	High	1
NP_055829.2	RBM34	23029	RNA-binding protein 34 isoform 1 [Homo sapiens]	High	384	0.005	1.963	3	1	1	0	1	430	48.5	10.11	0	High	1		High	358	0	3.412	5	2	2	0	2	430	48.5	10.11	1.64	High	1
NP_003081.2	SNRPA1	6627	U2 small nuclear ribonucleoprotein A' [Homo sapiens]	High	525	0.005	1.961	4	1	1	1	1	255	28.4	8.62	0	High	1		High	478	0.006	1.738	4	1	1	1	1	255	28.4	8.62	0	High	1
NP_115285.1	SRSF8	10929	serine/arginine-rich splicing factor 8 [Homo sapiens]	High	317	0.005	1.949	3	1	2	0	1	282	32.3	11.72	4.81	High	1		High	298	0.003	2.034	3	1	3	0	1	282	32.3	11.72	6.88	High	1
NP_001307192.1	AP3M1	26985	AP-3 complex subunit mu-1 isoform a [Homo sapiens]	High	610	0.005	1.947	3	1	1	0	1	418	46.9	6.93	0	High	1
NP_064502.9	LARS1	51520	leucine--tRNA ligase, cytoplasmic isoform 1 [Homo sapiens]	High	227	0.005	1.942	1	1	1	0	1	1176	134.4	7.3	0	High	1
XP_006720622.1	NUSAP1	51203	nucleolar and spindle-associated protein 1 isoform X1 [Homo sapiens]	High	505	0.005	1.939	2	1	1	0	1	447	50	9.95	0	High	1
NP_001014809.1	CRMP1	1400	dihydropyrimidinase-related protein 1 isoform 1 [Homo sapiens]	High	403	0.005	1.933	2	1	1	0	1	686	74.2	6.86	0	High	1
XP_016855546.1	PPIH	10465	peptidyl-prolyl cis-trans isomerase H isoform X1 [Homo sapiens]	High	637	0.005	1.925	5	1	1	0	1	177	19.2	8.07	0	High	1		High	573	0	2.491	5	1	1	0	1	177	19.2	8.07	1.61	High	1
NP_001034230.1	TRIOBP	11078	TRIO and F-actin-binding protein isoform 6 [Homo sapiens]	High	249	0.005	1.921	0	1	1	0	1	2365	261.2	8.48	0	High	1
NP_060555.2	IPO9	55705	importin-9 [Homo sapiens]	High	537	0.005	1.921	1	1	1	1	1	1041	115.9	4.81	0	High	1
XP_011541629.1	KIAA0825	285600	uncharacterized protein KIAA0825 isoform X1 [Homo sapiens]	High	267	0.005	1.921	1	1	7	0	1	1341	154.9	6.9	5.54	High	1		High	250	0.002	2.02	1	1	8	0	1	1341	154.9	6.9	5.31	High	1
NP_061961.2	PAF1	54623	RNA polymerase II-associated factor 1 homolog isoform 1 [Homo sapiens]	High	258	0.005	1.921	2	1	1	0	1	531	59.9	4.63	0	High	1
NP_075066.1	MRPL44	65080	39S ribosomal protein L44, mitochondrial [Homo sapiens]	High	423	0.005	1.912	3	1	1	0	1	332	37.5	8.4	0	High	1
NP_060064.2	DIRAS2	54769	GTP-binding protein Di-Ras2 [Homo sapiens]	High	425	0.005	1.903	6	1	1	1	1	199	22.5	8.76	0	High	1
NP_005547.3	KRT7	3855	keratin, type II cytoskeletal 7 [Homo sapiens]	High	21	0.005	1.903	2	1	1	0	1	469	51.4	5.48	2.02	High	1		High	20	0.005	1.848	2	1	1	0	1	469	51.4	5.48	1.89	High	1
NP_060707.2	CCAR1	55749	cell division cycle and apoptosis regulator protein 1 isoform a [Homo sapiens]	High	353	0.005	1.902	1	1	1	0	1	1150	132.7	5.76	0	High	1
XP_011518560.1	RNH1	6050	ribonuclease inhibitor isoform X1 [Homo sapiens]	High	243	0.005	1.868	3	1	1	1	1	461	49.9	4.82	0	High	1		High	230	0	6.127	7	3	3	3	3	461	49.9	4.82	1.72	High	1
NP_002800.2	PSMD3	5709	26S proteasome non-ATPase regulatory subunit 3 [Homo sapiens]	High	448	0.005	1.865	2	1	1	1	1	534	60.9	8.44	0	High	1
NP_789764.1	MRPL43	84545	39S ribosomal protein L43, mitochondrial isoform d [Homo sapiens]	High	658	0.005	1.857	5	1	1	0	1	235	25.8	8.95	0	High	1
NP_001372041.1	-	-	polyhomeotic-like protein 2 isoform d [Homo sapiens]	High	308	0.005	1.849	1	1	1	0	1	881	92.9	8.76	0	High	1		High	290	0.005	1.853	1	1	1	0	1	881	92.9	8.76	0	High	1
NP_060218.1	CWC25	54883	pre-mRNA-splicing factor CWC25 homolog [Homo sapiens]	High	177	0.005	1.832	2	1	1	1	1	425	49.6	10.18	0	High	1		High	169	0	4.995	5	2	2	2	2	425	49.6	10.18	2.13	High	1
NP_001091868.1	COPA	1314	coatomer subunit alpha isoform 1 [Homo sapiens]	High	276	0.005	1.827	1	1	1	0	1	1233	139.2	7.59	0	High	1		High	260	0.005	1.945	1	1	1	0	1	1233	139.2	7.59	0	High	1
NP_079104.3	CAAP1	79886	caspase activity and apoptosis inhibitor 1 isoform 1 [Homo sapiens]	High	420	0.005	1.792	2	1	1	1	1	361	38.3	4.72	1.81	High	1		High	392	0.003	2.366	2	1	1	1	1	361	38.3	4.72	1.63	High	1
NP_689596.4	DIS3L2	129563	DIS3-like exonuclease 2 isoform 1 [Homo sapiens]	High	535	0.005	1.779	1	1	1	1	1	885	99.2	6.1	0	High	1
NP_001358025.1	IL6	3569	interleukin-6 isoform 3 [Homo sapiens]	High	143	0.005	1.776	7	1	1	1	1	189	21.5	6.57	0	High	1
NP_127492.1	GTF2I	2969	general transcription factor II-I isoform 1 [Homo sapiens]	High	410	0.005	1.774	1	1	1	0	1	998	112.3	6.39	0	High	1
NP_001369477.1	TCERG1	10915	transcription elongation regulator 1 isoform 3 [Homo sapiens]	High	524	0.005	1.769	1	1	1	0	1	1115	125.9	8.92	0	High	1
NP_077305.2	EFHD2	79180	EF-hand domain-containing protein D2 [Homo sapiens]	High	568	0.005	1.768	4	1	1	0	1	240	26.7	5.2	0	High	1
NP_036601.2	PRPF6	24148	pre-mRNA-processing factor 6 [Homo sapiens]	High	334	0.005	1.757	1	1	1	0	1	941	106.9	8.25	1.71	High	1		High	314	0	3.873	2	2	3	0	2	941	106.9	8.25	0	High	1
XP_024302667.1	TAF6	6878	transcription initiation factor TFIID subunit 6 isoform X3 [Homo sapiens]	High	516	0.005	1.75	2	1	1	0	1	726	77.9	8.79	0	High	1		High	468	0	3.989	2	1	1	0	1	726	77.9	8.79	0	High	1
NP_001354814.1	CFAP54	144535	cilia- and flagella-associated protein 54 isoform 2 [Homo sapiens]	High	11	0.005	1.747	0	1	1	0	1	3161	359	8.03	0	High	1		High	9	0	2.645	0	1	2	0	1	3161	359	8.03	0	High	1
NP_078934.3	IPO4	79711	importin-4 [Homo sapiens]	High	519	0.005	1.741	1	1	1	1	1	1081	118.6	4.96	0	High	1		High	471	0.002	2.007	1	1	1	1	1	1081	118.6	4.96	1.97	High	1
NP_055318.2	UTP20	27340	small subunit processome component 20 homolog [Homo sapiens]	High	250	0.005	1.74	0	1	1	1	1	2785	318.2	7.39	0	High	1		High	235	0.003	2.175	0	1	1	1	1	2785	318.2	7.39	0	High	1
NP_003760.1	SRSF9	8683	serine/arginine-rich splicing factor 9 [Homo sapiens]	High	333	0.005	1.738	5	1	1	1	1	221	25.5	8.65	0	High	1
XP_011525232.1	SBSN	374897	suprabasin isoform X2 [Homo sapiens]	High	277	0.005	1.738	3	1	1	0	1	572	58.8	6.99	0	High	1
NP_057715.2	PAXBP1	94104	PAX3- and PAX7-binding protein 1 isoform 1 [Homo sapiens]	High	430	0.005	1.737	1	1	1	0	1	917	104.7	5.68	0	High	1
NP_071384.1	CXorf56	63932	UPF0428 protein CXorf56 isoform 1 [Homo sapiens]	High	122	0.005	1.728	5	1	1	0	1	222	25.6	8.73	0	High	1
NP_001739.3	CAPN2	824	calpain-2 catalytic subunit isoform 1 [Homo sapiens]	High	222	0.005	1.726	1	1	1	0	1	700	79.9	4.98	2.19	High	1		High	210	0.003	2.176	1	1	1	0	1	700	79.9	4.98	2.11	High	1
NP_055706.1	PDAP1	11333	28 kDa heat- and acid-stable phosphoprotein [Homo sapiens]	High	557	0.005	1.72	6	1	1	1	1	181	20.6	8.87	0	High	1
XP_016880077.1	JUP	3728	junction plakoglobin isoform X1 [Homo sapiens]	High	619	0.005	1.718	2	1	1	0	1	762	83.6	6.29	0	High	1
XP_005268523.1	RBM27	54439	RNA-binding protein 27 isoform X1 [Homo sapiens]	High	156	0.005	1.712	1	1	1	0	1	1061	118.7	9.19	0	High	1		High	150	0	3.85	2	2	2	0	2	1061	118.7	9.19	0	High	1
XP_005255106.1	RNPS1	10921	RNA-binding protein with serine-rich domain 1 isoform X1 [Homo sapiens]	High	579	0.005	1.7	3	1	1	0	1	305	34.2	11.84	1.82	High	1
NP_116246.2	LACTB	114294	serine beta-lactamase-like protein LACTB, mitochondrial isoform a precursor [Homo sapiens]	High	513	0.005	1.697	2	1	1	0	1	547	60.7	8.53	1.72	High	1
